# Supplementary material for: Cytokine enrichment in deep cerebellar nuclei is contributed by multiple glial populations and linked to reduced amyloid plaque pathology
Source: J Neuroinflammation. 2023 Nov 17;20:269. doi: 10.1186/s12974-023-02913-8 (PMC10656954; doi:10.1186/s12974-023-02913-8)
Supplement: Supplementary file 2 — Additional file 2: Statistical tables for Figures 1, 3, 6, 7, S7, S14 and S15. [file 12974_2023_2913_MOESM2_ESM.xlsx]

## Sheet: Fig.1B-plaqdens
Plaque density >10µm2
Source of Variation	% of total variation	P value	P value summary
Interaction	9.261	<0.0001	¤¤¤¤
Age	20.37	<0.0001	¤¤¤¤
Region	66.03	<0.0001	¤¤¤¤
Tukey's multiple comparisons test	Summary	Adjusted P Value
3 mo
EC vs. CBX	**	0.0060
EC vs. DCN	**	0.0012
CBX vs. DCN	n.s.	0.7949
6 mo
EC vs. CBX	****	<0.0001
EC vs. DCN	****	<0.0001
CBX vs. DCN	n.s.	0.8013
9 mo
EC vs. CBX	****	<0.0001
EC vs. DCN	****	<0.0001
CBX vs. DCN	n.s.	0.0551
12 mo
EC vs. CBX	****	<0.0001
EC vs. DCN	****	<0.0001
CBX vs. DCN	**	0.0042
Tukey's multiple comparisons test	Summary	Adjusted P Value
EC
3 vs. 6	††	0.0012
3 vs. 9	††††	<0.0001
3 vs. 12	††††	<0.0001
6 vs. 9	††	0.0025
6 vs. 12	††††	<0.0001
9 vs. 12	n.s.	0.1107
CBX
3 vs. 6	n.s.	0.8826
3 vs. 9	†	0.0363
3 vs. 12	†††	0.0005
6 vs. 9	n.s.	0.1595
6 vs. 12	††	0.0032
9 vs. 12	n.s.	0.3154
DCN
3 vs. 6	n.s.	0.8778
3 vs. 9	n.s.	0.6901
3 vs. 12	n.s.	0.3238
6 vs. 9	n.s.	0.9837
6 vs. 12	n.s.	0.7512
9 vs. 12	n.s.	0.9181
Plaque density >100µm2
Source of Variation	% of total variation	P value	P value summary
Interaction	9.261	0.0007	¤¤¤
Age	20.37	<0.0001	¤¤¤¤
Region	66.03	<0.0001	¤¤¤¤
Tukey's multiple comparisons test	Summary	Adjusted P Value
3
EC vs. CBX	**	0.0080
EC vs. DCN	**	0.0067
CBX vs. DCN	n.s.	0.9971
6
EC vs. CBX	*	0.0402
EC vs. DCN	***	0.0005
CBX vs. DCN	n.s.	0.1849
9
EC vs. CBX	**	0.0020
EC vs. DCN	****	<0.0001
CBX vs. DCN	**	0.0076
12
EC vs. CBX	****	<0.0001
EC vs. DCN	****	<0.0001
CBX vs. DCN	**	0.0050
Tukey's multiple comparisons test	Summary	Adjusted P Value
EC
3 vs. 6	n.s.	0.3742
3 vs. 9	†††	0.0006
3 vs. 12	††††	<0.0001
6 vs. 9	†	0.0299
6 vs. 12	††††	<0.0001
9 vs. 12	††	0.0064
CBX
3 vs. 6	n.s.	0.1135
3 vs. 9	††	0.0024
3 vs. 12	††	0.0010
6 vs. 9	n.s.	0.3421
6 vs. 12	n.s.	0.1973
9 vs. 12	n.s.	0.9855
DCN
3 vs. 6	n.s.	0.9282
3 vs. 9	n.s.	0.8523
3 vs. 12	n.s.	0.7647
6 vs. 9	n.s.	0.9973
6 vs. 12	n.s.	0.9828
9 vs. 12	n.s.	0.9981

## Sheet: Fig.1C-plaqsize
Plaque size >10µm2
Source of Variation	P value	P value summary
Interaction	0.0010	¤¤¤
Age	0.0008	¤¤¤
Region	<0.0001	¤¤¤¤
Tukey's multiple comparisons test	Summary	Adjusted P Value
3
EC vs. CBX	*	0.0420
EC vs. DCN	*	0.0430
CBX vs. DCN	n.s.	>0.9999
6
EC vs. CBX	**	0.0011
EC vs. DCN	n.s.	0.8470
CBX vs. DCN	**	0.0044
9
EC vs. CBX	***	0.0003
EC vs. DCN	n.s.	0.5622
CBX vs. DCN	**	0.0035
12
EC vs. CBX	*	0.0198
EC vs. DCN	n.s.	0.8752
CBX vs. DCN	**	0.0062
Tukey's multiple comparisons test	Summary	Adjusted P Value
EC
3 vs. 6	n.s.	0.6160
3 vs. 9	n.s.	0.7530
3 vs. 12	n.s.	0.9243
6 vs. 9	n.s.	0.9955
6 vs. 12	n.s.	0.9290
9 vs. 12	n.s.	0.9816
CBX
3 vs. 6	††††	<0.0001
3 vs. 9	††††	<0.0001
3 vs. 12	†††	0.0003
6 vs. 9	n.s.	0.8477
6 vs. 12	n.s.	0.9366
9 vs. 12	n.s.	0.5145
DCN
3 vs. 6	n.s.	0.2579
3 vs. 9	n.s.	0.0686
3 vs. 12	n.s.	0.4794
6 vs. 9	n.s.	0.8897
6 vs. 12	n.s.	0.9714
9 vs. 12	n.s.	0.6608
Plaque size >100µm2
Source of Variation	P value	P value summary
Interaction	<0.0001	¤¤¤¤
Age	<0.0001	¤¤¤¤
Region	<0.0001	¤¤¤¤
Tukey's multiple comparisons test	Summary	Adjusted P Value
3
EC vs. CBX	***	0.0005
EC vs. DCN	***	0.0007
CBX vs. DCN	n.s.	0.9416
6
EC vs. CBX	*	0.0419
EC vs. DCN	n.s.	0.3304
CBX vs. DCN	n.s.	0.5042
9
EC vs. CBX	****	<0.0001
EC vs. DCN	n.s.	0.1500
CBX vs. DCN	***	0.0004
12
EC vs. CBX	****	<0.0001
EC vs. DCN	n.s.	0.9950
CBX vs. DCN	****	<0.0001
Tukey's multiple comparisons test	Summary	Adjusted P Value
EC
3 vs. 6	n.s.	0.3961
3 vs. 9	n.s.	0.6771
3 vs. 12	n.s.	0.7455
6 vs. 9	n.s.	0.9634
6 vs. 12	n.s.	0.9327
9 vs. 12	n.s.	0.9994
CBX
3 vs. 6	††††	<0.0001
3 vs. 9	††††	<0.0001
3 vs. 12	††††	<0.0001
6 vs. 9	††	0.0011
6 vs. 12	†	0.0129
9 vs. 12	n.s.	0.7356
DCN
3 vs. 6	††	0.0018
3 vs. 9	†††	0.0002
3 vs. 12	††	0.0094
6 vs. 9	n.s.	0.7714
6 vs. 12	n.s.	0.8691
9 vs. 12	n.s.	0.3326

## Sheet: Fig.3L-ECDCN-Oasl2
EC vs. DCN – Oasl2
Source of Variation	% of total variation	P value	P value summary
Interaction	0.1815	0.8358	n.s.
Region	65.09	0.0037	¤¤
Genotype	3.034	0.4070	n.s.
	Mean ± SEM	Sample number
EC.WT	22.91 ± 8.571%	N=3, n=3
EC.APP	18.27 ± 4.388%	N=3, n=3-4
DCN.WT	52.86 ± 6.62%	N=3, n=3
DCN.APP	45.21 ± 7.775%	N=3, n=3
Unpaired t-test	Summary	P value
EC.WT-EC.APP	n.s.	0.6551
EC.WT-DCN.WT	n.s.	0.0506
EC.WT-DCN.APP	n.s.	0.1262
EC.APP-DCN.WT	*	0.0121
EC.APP-DCN.APP	*	0.0392
DCN.WT-DCN.APP	n.s.	0.4958

## Sheet: Fig.3M-ECDCN-Ifi204
EC vs. DCN – Ifi204
Source of Variation	% of total variation	P value	P value summary
Interaction	2.835	0.4611	n.s.
Region	56.8	0.0085	¤¤
Genotype	2.509	0.4873	n.s.
	Mean ± SEM	Sample number
EC.WT	32.74 ± 11.99%	N=3, n=3
EC.APP	21.5 ± 2.746%	N=3, n=3-4
DCN.WT	52.88 ± 5.443%	N=3, n=3
DCN.APP	53.22 ± 6.563%	N=3, n=3
Unpaired t-test	Summary	P value
EC.WT-EC.APP	n.s.	0.4124
EC.WT-DCN.WT	n.s.	0.2010
EC.WT-DCN.APP	n.s.	0.2084
EC.APP-DCN.WT	**	0.0068
EC.APP-DCN.APP	*	0.0112
DCN.WT-DCN.APP	n.s.	0.9698

## Sheet: Fig.6A&C-ECDCN_ANOVAs
BAFF
	Source	Pctvar	Pvalue	Sig
1	Region	28.7948	1.91377e-05	****
2	Genotype	34.4687	6.73932e-06	****
3	Region:Genotype	23.8648	5.38064e-05	****
IFNg
	Source	Pctvar	Pvalue	Sig
1	Region	40.6648	0.00131437	**
2	Genotype	12.7957	0.0445946	*
3	Region:Genotype	3.43407	0.275537	n.s.
IL1a
	Source	Pctvar	Pvalue	Sig
1	Region	17.4548	0.0564486	n.s.
2	Genotype	16.3279	0.0641076	n.s.
3	Region:Genotype	0.166587	0.843322	n.s.
IL1b
	Source	Pctvar	Pvalue	Sig
1	Region	32.3754	0.00903703	**
2	Genotype	6.69374	0.195738	n.s.
3	Region:Genotype	2.18436	0.451763	n.s.
IL10
	Source	Pctvar	Pvalue	Sig
1	Region	35.076	0.00535197	**
2	Genotype	8.19825	0.139133	n.s.
3	Region:Genotype	2.58647	0.394893	n.s.
IL2
	Source	Pctvar	Pvalue	Sig
1	Region	50.4051	0.000583077	***
2	Genotype	5.14795	0.19101	n.s.
3	Region:Genotype	0.267812	0.759492	n.s.
IL27
	Source	Pctvar	Pvalue	Sig
1	Region	59.8272	9.55133e-05	****
2	Genotype	4.17711	0.191877	n.s.
3	Region:Genotype	5.75203e-05	0.996028	n.s.
IL33
	Source	Pctvar	Pvalue	Sig
1	Region	66.1146	5.19436e-07	****
2	Genotype	8.56752	0.0105634	*
3	Region:Genotype	8.95485	0.00923419	**
IL33R
	Source	Pctvar	Pvalue	Sig
1	Region	12.7197	0.134437	n.s.
2	Genotype	3.63133	0.411963	n.s.
3	Region:Genotype	1.78021	0.563534	n.s.
IL4
	Source	Pctvar	Pvalue	Sig
1	Region	18.8245	0.0542208	n.s.
2	Genotype	11.1504	0.129404	n.s.
3	Region:Genotype	0.237763	0.818352	n.s.
IL6
	Source	Pctvar	Pvalue	Sig
1	Region	78.8849	3.39358e-07	****
2	Genotype	1.77147	0.231143	n.s.
3	Region:Genotype	1.0508	0.351977	n.s.
CSF1
	Source	Pctvar	Pvalue	Sig
1	Region	81.7064	2.30848e-11	****
2	Genotype	9.2552	5.18097e-05	****
3	Region:Genotype	4.08164	0.00225295	**
CCL3
	Source	Pctvar	Pvalue	Sig
1	Region	0.798116	0.0404263	*
2	Genotype	79.9968	1.7446e-13	****
3	Region:Genotype	16.637	2.13868e-08	****
CCL4
	Source	Pctvar	Pvalue	Sig
1	Region	14.9574	7.72435e-05	****
2	Genotype	49.1452	5.26253e-08	****
3	Region:Genotype	27.2587	2.492e-06	****
TNFa
	Source	Pctvar	Pvalue	Sig
1	Region	70.7621	3.77408e-06	****
2	Genotype	4.30292	0.109669	n.s.
3	Region:Genotype	0.939059	0.440346	n.s.

## Sheet: Fig.6A&C-ECDCN_TukeyHSD
BAFF
	Contrast	diff	lwr	upr	p.adj	Sig
1	EC-DCN	-0.794522	-1.07605	-0.512992	1.91377e-05	****
2	WT-AP	-0.869283	-1.15081	-0.587754	6.73932e-06	****
3	EC:WT-DCN:WT	-1.51784	-2.05517	-0.980505	2.66991e-06	****
4	EC:AP-DCN:AP	-0.0712054	-0.608539	0.466128	0.980781	n.s.
5	EC:WT-EC:AP	-1.5926	-2.12993	-1.05527	1.42396e-06	****
6	DCN:WT-DCN:AP	-0.145967	-0.6833	0.391366	0.863609	n.s.
IFNg
	Contrast	diff	lwr	upr	p.adj	Sig
1	EC-DCN	1.16549	0.529543	1.80144	0.00131437	**
2	WT-AP	-0.653783	-1.28973	-0.017832	0.0445946	*
3	EC:WT-DCN:WT	1.50419	0.290398	2.71797	0.0129001	*
4	EC:AP-DCN:AP	0.826802	-0.386986	2.04059	0.247737	n.s.
5	EC:WT-EC:AP	-0.31509	-1.52888	0.898697	0.878401	n.s.
6	DCN:WT-DCN:AP	-0.992475	-2.20626	0.221313	0.130381	n.s.
IL1a
	Contrast	diff	lwr	upr	p.adj	Sig
1	EC-DCN	-0.383171	-0.7782	0.0118589	0.0564486	n.s.
2	WT-AP	-0.370595	-0.765624	0.0244349	0.0641076	n.s.
3	EC:WT-DCN:WT	-0.420604	-1.17457	0.333358	0.408292	n.s.
4	EC:AP-DCN:AP	-0.345738	-1.0997	0.408224	0.568904	n.s.
5	EC:WT-EC:AP	-0.408028	-1.16199	0.345934	0.433752	n.s.
6	DCN:WT-DCN:AP	-0.333162	-1.08712	0.4208	0.59729	n.s.
IL1b
	Contrast	diff	lwr	upr	p.adj	Sig
1	EC-DCN	0.856346	0.244997	1.4677	0.00903703	**
2	WT-AP	-0.389383	-1.00073	0.221967	0.195738	n.s.
3	EC:WT-DCN:WT	1.07878	-0.0880524	2.24561	0.0751611	n.s.
4	EC:AP-DCN:AP	0.633911	-0.532923	1.80074	0.430511	n.s.
5	EC:WT-EC:AP	-0.166947	-1.33378	0.999886	0.97606	n.s.
6	DCN:WT-DCN:AP	-0.611818	-1.77865	0.555016	0.460197	n.s.
IL10
	Contrast	diff	lwr	upr	p.adj	Sig
1	EC-DCN	-0.995593	-1.65112	-0.340068	0.00535197	**
2	WT-AP	-0.481324	-1.13685	0.174201	0.139133	n.s.
3	EC:WT-DCN:WT	-1.26595	-2.51709	-0.0147974	0.046853	*
4	EC:AP-DCN:AP	-0.725241	-1.97639	0.525907	0.376232	n.s.
5	EC:WT-EC:AP	-0.751676	-2.00282	0.499472	0.346584	n.s.
6	DCN:WT-DCN:AP	-0.210971	-1.46212	1.04018	0.961899	n.s.
IL2
	Contrast	diff	lwr	upr	p.adj	Sig
1	EC-DCN	-0.852473	-1.27544	-0.429504	0.000583077	***
2	WT-AP	-0.272433	-0.695402	0.150535	0.19101	n.s.
3	EC:WT-DCN:WT	-0.914611	-1.7219	-0.107325	0.023754	*
4	EC:AP-DCN:AP	-0.790335	-1.59762	0.0169517	0.0560778	n.s.
5	EC:WT-EC:AP	-0.334571	-1.14186	0.472715	0.64408	n.s.
6	DCN:WT-DCN:AP	-0.210295	-1.01758	0.596991	0.87732	n.s.
IL27
	Contrast	diff	lwr	upr	p.adj	Sig
1	EC-DCN	-0.805997	-1.13733	-0.474663	9.55133e-05	****
2	WT-AP	-0.212972	-0.544305	0.118362	0.191877	n.s.
3	EC:WT-DCN:WT	-0.805206	-1.4376	-0.172816	0.0105922	*
4	EC:AP-DCN:AP	-0.806787	-1.43918	-0.174397	0.0104397	*
5	EC:WT-EC:AP	-0.212181	-0.844571	0.420209	0.773478	n.s.
6	DCN:WT-DCN:AP	-0.213762	-0.846152	0.418628	0.769613	n.s.
IL33
	Contrast	diff	lwr	upr	p.adj	Sig
1	EC-DCN	-0.948199	-1.1982	-0.698199	5.19437e-07	****
2	WT-AP	-0.341333	-0.591332	-0.0913339	0.0105634	*
3	EC:WT-DCN:WT	-1.29716	-1.77432	-0.820009	4.37111e-06	****
4	EC:AP-DCN:AP	-0.599235	-1.07639	-0.122082	0.0117178	*
5	EC:WT-EC:AP	-0.690296	-1.16745	-0.213143	0.00385997	**
6	DCN:WT-DCN:AP	0.00763037	-0.469523	0.484784	0.999964	n.s.
IL33R
	Contrast	diff	lwr	upr	p.adj	Sig
1	EC-DCN	-0.382732	-0.897334	0.13187	0.134437	n.s.
2	WT-AP	-0.204498	-0.7191	0.310104	0.411963	n.s.
3	EC:WT-DCN:WT	-0.525915	-1.50809	0.456265	0.442657	n.s.
4	EC:AP-DCN:AP	-0.239549	-1.22173	0.742631	0.896429	n.s.
5	EC:WT-EC:AP	-0.347681	-1.32986	0.634498	0.744459	n.s.
6	DCN:WT-DCN:AP	-0.0613149	-1.04349	0.920864	0.997889	n.s.
IL4
	Contrast	diff	lwr	upr	p.adj	Sig
1	EC-DCN	-0.385849	-0.779581	0.0078828	0.0542208	n.s.
2	WT-AP	-0.296962	-0.690694	0.0967696	0.129404	n.s.
3	EC:WT-DCN:WT	-0.429213	-1.1807	0.322272	0.38857	n.s.
4	EC:AP-DCN:AP	-0.342485	-1.09397	0.408999	0.573686	n.s.
5	EC:WT-EC:AP	-0.340326	-1.09181	0.411158	0.57857	n.s.
6	DCN:WT-DCN:AP	-0.253599	-1.00508	0.497886	0.77048	n.s.
IL6
	Contrast	diff	lwr	upr	p.adj	Sig
1	EC-DCN	-1.48135	-1.85941	-1.10329	3.39358e-07	****
2	WT-AP	-0.221987	-0.600045	0.15607	0.231143	n.s.
3	EC:WT-DCN:WT	-1.65232	-2.37389	-0.930752	3.60199e-05	****
4	EC:AP-DCN:AP	-1.31038	-2.03195	-0.588811	0.000463405	***
5	EC:WT-EC:AP	-0.392958	-1.11453	0.32861	0.428484	n.s.
6	DCN:WT-DCN:AP	-0.0510167	-0.772585	0.670551	0.996946	n.s.
CSF1
	Contrast	diff	lwr	upr	p.adj	Sig
1	EC-DCN	-2.25573	-2.55018	-1.96128	2.22419e-11	****
2	WT-AP	-0.759192	-1.05364	-0.464741	5.18097e-05	****
3	EC:WT-DCN:WT	-2.7599	-3.32189	-2.1979	1.148e-09	****
4	EC:AP-DCN:AP	-1.75156	-2.31355	-1.18956	7.29673e-07	****
5	EC:WT-EC:AP	-1.26336	-1.82536	-0.701366	4.47347e-05	****
6	DCN:WT-DCN:AP	-0.255023	-0.817018	0.306972	0.577023	n.s.
CCL3
	Contrast	diff	lwr	upr	p.adj	Sig
1	EC-DCN	0.404352	0.0199486	0.788755	0.0404263	*
2	WT-AP	-4.04821	-4.43261	-3.6638	2.3781e-13	****
3	EC:WT-DCN:WT	-1.44179	-2.17547	-0.708107	0.000202533	***
4	EC:AP-DCN:AP	2.25049	1.51681	2.98417	9.03089e-07	****
5	EC:WT-EC:AP	-5.89434	-6.62802	-5.16066	8.14793e-13	****
6	DCN:WT-DCN:AP	-2.20207	-2.93575	-1.46839	1.20593e-06	****
CCL4
	Contrast	diff	lwr	upr	p.adj	Sig
1	EC-DCN	1.23371	0.736817	1.7306	7.72435e-05	****
2	WT-AP	-2.23627	-2.73316	-1.73938	5.26208e-08	****
3	EC:WT-DCN:WT	-0.431763	-1.38014	0.516614	0.574502	n.s.
4	EC:AP-DCN:AP	2.89918	1.9508	3.84756	9.44981e-07	****
5	EC:WT-EC:AP	-3.90174	-4.85012	-2.95337	1.52068e-08	****
6	DCN:WT-DCN:AP	-0.570802	-1.51918	0.377575	0.345103	n.s.
TNFa
	Contrast	diff	lwr	upr	p.adj	Sig
1	EC-DCN	-1.13273	-1.48231	-0.783143	3.77408e-06	****
2	WT-AP	-0.279322	-0.628905	0.0702599	0.109669	n.s.
3	EC:WT-DCN:WT	-1.26321	-1.93043	-0.595994	0.000301092	***
4	EC:AP-DCN:AP	-1.00224	-1.66946	-0.335018	0.00279647	**
5	EC:WT-EC:AP	-0.409811	-1.07703	0.257409	0.328524	n.s.
6	DCN:WT-DCN:AP	-0.148834	-0.816054	0.518385	0.918092	n.s.

## Sheet: Fig.6B-CTXCBM_ANOVAs
BAFF
	Source	Pctvar	Pvalue	Sig
1	Region	11.1781	0.00272996	**
2	Genotype	43.6572	3.0291e-06	****
3	Region:Genotype	30.8837	2.31599e-05	****
IFNg
	Source	Pctvar	Pvalue	Sig
1	Region	2.27361	0.491425	n.s.
2	Genotype	1.47618	0.578296	n.s.
3	Region:Genotype	22.895	0.0400529	*
IL1a
	Source	Pctvar	Pvalue	Sig
1	Region	0.0099542	0.967993	n.s.
2	Genotype	4.11636	0.419386	n.s.
3	Region:Genotype	0.00282508	0.982945	n.s.
IL1b
	Source	Pctvar	Pvalue	Sig
1	Region	33.8468	0.00589822	**
2	Genotype	4.18885	0.280743	n.s.
3	Region:Genotype	8.18853	0.138112	n.s.
IL10
	Source	Pctvar	Pvalue	Sig
1	Region	1.51972	0.61162	n.s.
2	Genotype	0.0626518	0.917561	n.s.
3	Region:Genotype	7.75982	0.259032	n.s.
IL2
	Source	Pctvar	Pvalue	Sig
1	Region	41.2717	0.00174131	**
2	Genotype	11.476	0.0653716	n.s.
3	Region:Genotype	0.338099	0.738597	n.s.
IL27
	Source	Pctvar	Pvalue	Sig
1	Region	51.9376	0.000201047	***
2	Genotype	8.14371	0.0761577	n.s.
3	Region:Genotype	3.67513	0.220948	n.s.
IL33
	Source	Pctvar	Pvalue	Sig
1	Region	25.2672	0.0144836	*
2	Genotype	9.02901	0.120758	n.s.
3	Region:Genotype	11.9156	0.078059	n.s.
IL33R
	Source	Pctvar	Pvalue	Sig
1	Region	14.2887	0.0910193	n.s.
2	Genotype	14.6358	0.087514	n.s.
3	Region:Genotype	0.381739	0.772586	n.s.
IL4
	Source	Pctvar	Pvalue	Sig
1	Region	61.4246	0.0001153	***
2	Genotype	0.144971	0.808839	n.s.
3	Region:Genotype	0.08942	0.849255	n.s.
IL6
	Source	Pctvar	Pvalue	Sig
1	Region	46.7322	0.000908459	***
2	Genotype	3.67633	0.271495	n.s.
3	Region:Genotype	4.24593	0.238673	n.s.
CSF1
	Source	Pctvar	Pvalue	Sig
1	Region	5.30473	0.0684095	n.s.
2	Genotype	39.1398	7.07516e-05	****
3	Region:Genotype	33.3259	0.000160973	***
CCL3
	Source	Pctvar	Pvalue	Sig
1	Region	19.0108	1.80464e-11	****
2	Genotype	72.477	5.54517e-16	****
3	Region:Genotype	7.3958	1.82933e-08	****
CCL4
	Source	Pctvar	Pvalue	Sig
1	Region	34.6617	2.53714e-13	****
2	Genotype	37.8944	1.26962e-13	****
3	Region:Genotype	26.2762	2.15122e-12	****
TNFa
	Source	Pctvar	Pvalue	Sig
1	Region	15.928	0.0840292	n.s.
2	Genotype	6.84535	0.244673	n.s.
3	Region:Genotype	2.14697	0.508439	n.s.

## Sheet: Fig.6B-CTXCBM_TukeyHSD
BAFF
	Contrast	diff	lwr	upr	p.adj	Sig
1	CTX-CBM	0.317255	0.127208	0.507302	0.00272996	**
2	WT-AP	-0.626978	-0.817025	-0.436931	3.0291e-06	****
3	CTX:WT-CBM:WT	-0.210083	-0.57281	0.152645	0.376929	n.s.
4	CTX:AP-CBM:AP	0.844593	0.481866	1.20732	2.95598e-05	****
5	CTX:WT-CTX:AP	-1.15432	-1.51704	-0.791589	5.51187e-07	****
6	CBM:WT-CBM:AP	-0.0996403	-0.462368	0.263087	0.859747	n.s.
IFNg
	Contrast	diff	lwr	upr	p.adj	Sig
1	CTX-CBM	0.189076	-0.380105	0.758257	0.491425	n.s.
2	WT-AP	0.152352	-0.416829	0.721533	0.578296	n.s.
3	CTX:WT-CBM:WT	0.789073	-0.297277	1.87542	0.202137	n.s.
4	CTX:AP-CBM:AP	-0.410921	-1.49727	0.675429	0.704928	n.s.
5	CTX:WT-CTX:AP	0.752349	-0.334001	1.8387	0.23559	n.s.
6	CBM:WT-CBM:AP	-0.447645	-1.53399	0.638705	0.648119	n.s.
IL1a
	Contrast	diff	lwr	upr	p.adj	Sig
1	CTX-CBM	0.00577047	-0.294359	0.305899	0.967993	n.s.
2	WT-AP	0.117345	-0.182784	0.417474	0.419386	n.s.
3	CTX:WT-CBM:WT	0.00269633	-0.570136	0.575528	0.999999	n.s.
4	CTX:AP-CBM:AP	0.00884461	-0.563987	0.581677	0.999968	n.s.
5	CTX:WT-CTX:AP	0.114271	-0.458561	0.687103	0.939372	n.s.
6	CBM:WT-CBM:AP	0.120419	-0.452413	0.693251	0.930121	n.s.
IL1b
	Contrast	diff	lwr	upr	p.adj	Sig
1	CTX-CBM	-0.62735	-1.04643	-0.208266	0.00589822	**
2	WT-AP	0.220698	-0.198386	0.639782	0.280743	n.s.
3	CTX:WT-CBM:WT	-0.318779	-1.11865	0.481092	0.67102	n.s.
4	CTX:AP-CBM:AP	-0.93592	-1.73579	-0.136048	0.0192128	*
5	CTX:WT-CTX:AP	0.529268	-0.270603	1.32914	0.269609	n.s.
6	CBM:WT-CBM:AP	-0.0878721	-0.887744	0.711999	0.988833	n.s.
IL10
	Contrast	diff	lwr	upr	p.adj	Sig
1	CTX-CBM	-0.102753	-0.523353	0.317848	0.61162	n.s.
2	WT-AP	0.0208631	-0.399738	0.441464	0.917561	n.s.
3	CTX:WT-CBM:WT	0.129434	-0.673333	0.932201	0.966403	n.s.
4	CTX:AP-CBM:AP	-0.334939	-1.13771	0.467828	0.639331	n.s.
5	CTX:WT-CTX:AP	0.25305	-0.549717	1.05582	0.804034	n.s.
6	CBM:WT-CBM:AP	-0.211323	-1.01409	0.591444	0.874007	n.s.
IL2
	Contrast	diff	lwr	upr	p.adj	Sig
1	CTX-CBM	-0.438646	-0.6865	-0.190791	0.00174131	**
2	WT-AP	0.231304	-0.0165505	0.479158	0.0653716	n.s.
3	CTX:WT-CBM:WT	-0.478347	-0.951407	-0.00528794	0.0470207	*
4	CTX:AP-CBM:AP	-0.398944	-0.872003	0.0741156	0.114607	n.s.
5	CTX:WT-CTX:AP	0.191602	-0.281457	0.664661	0.660055	n.s.
6	CBM:WT-CBM:AP	0.271006	-0.202054	0.744065	0.38605	n.s.
IL27
	Contrast	diff	lwr	upr	p.adj	Sig
1	CTX-CBM	-0.486245	-0.701516	-0.270974	0.000201048	***
2	WT-AP	0.192542	-0.0227292	0.407813	0.0761577	n.s.
3	CTX:WT-CBM:WT	-0.356899	-0.76777	0.053971	0.100699	n.s.
4	CTX:AP-CBM:AP	-0.61559	-1.02646	-0.204719	0.00285976	**
5	CTX:WT-CTX:AP	0.321887	-0.0889835	0.732757	0.154286	n.s.
6	CBM:WT-CBM:AP	0.0631966	-0.347674	0.474067	0.970591	n.s.
IL33
	Contrast	diff	lwr	upr	p.adj	Sig
1	CTX-CBM	0.421744	0.0956295	0.747859	0.0144836	*
2	WT-AP	-0.25211	-0.578225	0.0740045	0.120758	n.s.
3	CTX:WT-CBM:WT	0.132125	-0.490304	0.754554	0.928267	n.s.
4	CTX:AP-CBM:AP	0.711364	0.0889348	1.33379	0.0224462	*
5	CTX:WT-CTX:AP	-0.54173	-1.16416	0.0806992	0.0998176	n.s.
6	CBM:WT-CBM:AP	0.0375093	-0.58492	0.659938	0.9981	n.s.
IL33R
	Contrast	diff	lwr	upr	p.adj	Sig
1	CTX-CBM	-0.334353	-0.728498	0.0597914	0.0910193	n.s.
2	WT-AP	0.338389	-0.0557554	0.732534	0.087514	n.s.
3	CTX:WT-CBM:WT	-0.279703	-1.03197	0.472569	0.71556	n.s.
4	CTX:AP-CBM:AP	-0.389003	-1.14128	0.363269	0.471769	n.s.
5	CTX:WT-CTX:AP	0.393039	-0.359233	1.14531	0.463177	n.s.
6	CBM:WT-CBM:AP	0.283739	-0.468533	1.03601	0.706719	n.s.
IL4
	Contrast	diff	lwr	upr	p.adj	Sig
1	CTX-CBM	0.532753	0.309682	0.755824	0.0001153	***
2	WT-AP	0.0258819	-0.197189	0.248953	0.808839	n.s.
3	CTX:WT-CBM:WT	0.512426	0.0866689	0.938184	0.0158508	*
4	CTX:AP-CBM:AP	0.55308	0.127323	0.978838	0.00911976	**
5	CTX:WT-CTX:AP	0.00555492	-0.420202	0.431312	0.99998	n.s.
6	CBM:WT-CBM:AP	0.0462088	-0.379549	0.471966	0.989221	n.s.
IL6
	Contrast	diff	lwr	upr	p.adj	Sig
1	CTX-CBM	-0.493865	-0.751689	-0.236041	0.000908459	***
2	WT-AP	0.138518	-0.119306	0.396343	0.271495	n.s.
3	CTX:WT-CBM:WT	-0.345002	-0.837091	0.147086	0.226755	n.s.
4	CTX:AP-CBM:AP	-0.642728	-1.13482	-0.15064	0.00875241	**
5	CTX:WT-CTX:AP	0.287381	-0.204707	0.77947	0.37002	n.s.
6	CBM:WT-CBM:AP	-0.0103445	-0.502433	0.481744	0.999918	n.s.
CSF1
	Contrast	diff	lwr	upr	p.adj	Sig
1	CTX-CBM	-0.136099	-0.283753	0.0115547	0.0684095	n.s.
2	WT-AP	-0.369686	-0.517339	-0.222032	7.07516e-05	****
3	CTX:WT-CBM:WT	-0.477224	-0.759039	-0.19541	0.000928174	***
4	CTX:AP-CBM:AP	0.205027	-0.0767883	0.486841	0.20105	n.s.
5	CTX:WT-CTX:AP	-0.710811	-0.992626	-0.428996	1.12083e-05	****
6	CBM:WT-CBM:AP	-0.0285602	-0.310375	0.253255	0.991176	n.s.
CCL3
	Contrast	diff	lwr	upr	p.adj	Sig
1	CTX-CBM	1.65651	1.44377	1.86926	1.72861e-11	****
2	WT-AP	-3.23441	-3.44715	-3.02166	2.28706e-14	****
3	CTX:WT-CBM:WT	0.623307	0.217255	1.02936	0.00230997	**
4	CTX:AP-CBM:AP	2.68972	2.28367	3.09577	1.21906e-11	****
5	CTX:WT-CTX:AP	-4.26761	-4.67366	-3.86156	2.67564e-14	****
6	CBM:WT-CBM:AP	-2.2012	-2.60725	-1.79515	2.55342e-10	****
CCL4
	Contrast	diff	lwr	upr	p.adj	Sig
1	CTX-CBM	1.87028	1.68835	2.05222	3.30291e-13	****
2	WT-AP	-1.95556	-2.13749	-1.77362	1.80078e-13	****
3	CTX:WT-CBM:WT	0.241874	-0.105368	0.589116	0.231416	n.s.
4	CTX:AP-CBM:AP	3.49869	3.15145	3.84593	3.33067e-14	****
5	CTX:WT-CTX:AP	-3.58397	-3.93121	-3.23672	2.88658e-14	****
6	CBM:WT-CBM:AP	-0.327148	-0.67439	0.0200942	0.0684291	n.s.
TNFa
	Contrast	diff	lwr	upr	p.adj	Sig
1	CTX-CBM	-0.240552	-0.517338	0.036235	0.0840292	n.s.
2	WT-AP	0.157698	-0.119089	0.434484	0.244673	n.s.
3	CTX:WT-CBM:WT	-0.152235	-0.680516	0.376045	0.842092	n.s.
4	CTX:AP-CBM:AP	-0.328868	-0.857148	0.199412	0.317634	n.s.
5	CTX:WT-CTX:AP	0.246014	-0.282266	0.774294	0.556832	n.s.
6	CBM:WT-CBM:AP	0.0693813	-0.458899	0.597662	0.98127	n.s.

## Sheet: Fig.7A&B-ANOVAs
BAFF
	Source	Pctvar	Pvalue	Sig
1	Region	20.0372	1.94026e-11	****
2	Genotype	28.3995	2.28549e-13	****
3	Treat	16.5372	1.93806e-10	****
4	Region:Genotype	26.2269	6.46975e-13	****
5	Region:Treat	1.28811	0.0157008	*
6	Genotype:Treat	0.833299	0.0483952	*
7	Region:Genotype:Treat	0.346909	0.194822	n.s.
IL27
	Source	Pctvar	Pvalue	Sig
1	Region	30.6135	2.53237e-05	****
2	Genotype	14.7459	0.00176406	**
3	Treat	10.7415	0.00648925	**
4	Region:Genotype	0.242871	0.664389	n.s.
5	Region:Treat	2.47654	0.171615	n.s.
6	Genotype:Treat	0.330454	0.612991	n.s.
7	Region:Genotype:Treat	0.32235	0.617362	n.s.
IL33
	Source	Pctvar	Pvalue	Sig
1	Region	59.6048	4.19296e-11	****
2	Genotype	10.0524	0.000346138	***
3	Treat	9.14955	0.000578885	***
4	Region:Genotype	0.0172562	0.869278	n.s.
5	Region:Treat	0.0154204	0.876365	n.s.
6	Genotype:Treat	1.0527	0.204319	n.s.
7	Region:Genotype:Treat	0.0450411	0.790396	n.s.
IL6
	Source	Pctvar	Pvalue	Sig
1	Region	24.4867	5.2886e-05	****
2	Genotype	0.402606	0.554163	n.s.
3	Treat	16.0258	0.000661949	***
4	Region:Genotype	4.43333	0.0559115	n.s.
5	Region:Treat	17.7481	0.000381792	***
6	Genotype:Treat	0.101692	0.765774	n.s.
7	Region:Genotype:Treat	0.753856	0.41938	n.s.
CSF1
	Source	Pctvar	Pvalue	Sig
1	Region	54.9963	2.78575e-18	****
2	Genotype	4.14958	2.39097e-05	****
3	Treat	34.0942	2.53802e-15	****
4	Region:Genotype	0.00392881	0.880227	n.s.
5	Region:Treat	0.542591	0.0837447	n.s.
6	Genotype:Treat	0.00157287	0.924036	n.s.
7	Region:Genotype:Treat	0.762523	0.042213	*
CCL3
	Source	Pctvar	Pvalue	Sig
1	Region	14.4357	3.72899e-10	****
2	Genotype	40.1836	6.85009e-16	****
3	Treat	0.611728	0.0766178	n.s.
4	Region:Genotype	31.4523	2.01495e-14	****
5	Region:Treat	6.30434	1.56376e-06	****
6	Genotype:Treat	1.03365	0.0235221	*
7	Region:Genotype:Treat	0.13173	0.402137	n.s.
CCL4
	Source	Pctvar	Pvalue	Sig
1	Region	33.7051	1.19789e-17	****
2	Genotype	34.6447	8.04337e-18	****
3	Treat	0.687162	0.0203897	*
4	Region:Genotype	26.7643	3.23676e-16	****
5	Region:Treat	0.396452	0.0730312	n.s.
6	Genotype:Treat	0.0520429	0.506661	n.s.
7	Region:Genotype:Treat	0.0579547	0.483632	n.s.
TNF
	Source	Pctvar	Pvalue	Sig
1	Region	61.7662	1.9293e-08	****
2	Genotype	0.171224	0.698677	n.s.
3	Treat	0.0702918	0.803979	n.s.
4	Region:Genotype	0.0748793	0.797824	n.s.
5	Region:Treat	0.209907	0.66829	n.s.
6	Genotype:Treat	1.77975	0.217024	n.s.
7	Region:Genotype:Treat	0.0159104	0.905965	n.s.

## Sheet: Fig.7A&B-TukeyHSD
BAFF
	Contrast	diff	lwr	upr	p.adj	Sig
1	DCN-EC	1.03206	0.82317	1.24096	1.95229e-11	****
2	APP-WT	1.22869	1.0198	1.43759	3.33844e-13	****
3	PLX-CTRL	-0.937603	-1.1465	-0.728711	1.93921e-10	****
4	DCN:WT-EC:WT	2.21282	1.81988	2.60576	1.02585e-13	****
5	EC:APP-EC:WT	2.40945	2.01651	2.80239	1.00475e-13	****
6	DCN:APP-DCN:WT	0.0479342	-0.345008	0.440876	0.987309	n.s.
7	DCN:APP-EC:APP	-0.148696	-0.541638	0.244246	0.736029	n.s.
8	DCN:CTRL-EC:CTRL	1.29374	0.900797	1.68668	2.02902e-09	****
9	EC:PLX-EC:CTRL	-0.675927	-1.06887	-0.282985	0.000297302	***
10	DCN:PLX-DCN:CTRL	-1.19928	-1.59222	-0.806338	1.12238e-08	****
11	DCN:PLX-EC:PLX	0.770386	0.377444	1.16333	4.57619e-05	****
12	APP:CTRL-WT:CTRL	1.43916	1.04622	1.8321	1.62333e-10	****
13	WT:PLX-WT:CTRL	-0.727134	-1.12008	-0.334192	0.000108125	***
14	APP:PLX-APP:CTRL	-1.14807	-1.54101	-0.755131	2.90023e-08	****
15	APP:PLX-WT:PLX	1.01822	0.625282	1.41117	3.43235e-07	****
16	EC:WT:PLX-EC:WT:CTRL	-0.329659	-0.994056	0.334737	0.742609	n.s.
17	EC:APP:PLX-EC:APP:CTRL	-1.02219	-1.68659	-0.357798	0.000498294	***
18	DCN:WT:PLX-DCN:WT:CTRL	-1.12461	-1.78901	-0.460213	0.00012046	***
19	DCN:APP:PLX-DCN:APP:CTRL	-1.27395	-1.93835	-0.609554	1.50674e-05	****
20	EC:APP:CTRL-EC:WT:CTRL	2.75572	2.09132	3.42012	3.96572e-13	****
21	EC:APP:PLX-EC:WT:PLX	2.06318	1.39879	2.72758	5.31094e-10	****
22	DCN:APP:CTRL-DCN:WT:CTRL	0.122604	-0.541792	0.787001	0.998668	n.s.
23	DCN:APP:PLX-DCN:WT:PLX	-0.0267362	-0.691133	0.63766	1	n.s.
24	DCN:WT:CTRL-EC:WT:CTRL	2.6103	1.9459	3.27469	1.36424e-12	****
25	DCN:WT:PLX-EC:WT:PLX	1.81535	1.15095	2.47974	1.10318e-08	****
26	DCN:APP:CTRL-EC:APP:CTRL	-0.0228183	-0.687215	0.641578	1	n.s.
27	DCN:APP:PLX-EC:APP:PLX	-0.274574	-0.938971	0.389823	0.876984	n.s.
IL27
	Contrast	diff	lwr	upr	p.adj	Sig
1	DCN-EC	0.682237	0.399584	0.964889	2.53237e-05	****
2	APP-WT	0.473494	0.190842	0.756146	0.00176406	**
3	PLX-CTRL	0.404121	0.121469	0.686774	0.00648925	**
4	DCN:WT-EC:WT	0.62147	0.0897808	1.15316	0.0169005	*
5	EC:APP-EC:WT	0.412727	-0.118962	0.944416	0.173817	n.s.
6	DCN:APP-DCN:WT	0.534261	0.00257159	1.06595	0.0485442	*
7	DCN:APP-EC:APP	0.743004	0.211314	1.27469	0.003389	**
8	DCN:CTRL-EC:CTRL	0.488192	-0.0434969	1.01988	0.0811459	n.s.
9	EC:PLX-EC:CTRL	0.210077	-0.321612	0.741766	0.709634	n.s.
10	DCN:PLX-DCN:CTRL	0.598166	0.0664768	1.12986	0.0226167	*
11	DCN:PLX-EC:PLX	0.876281	0.344592	1.40797	0.000517465	***
12	APP:CTRL-WT:CTRL	0.402612	-0.129077	0.934301	0.190878	n.s.
13	WT:PLX-WT:CTRL	0.33324	-0.19845	0.864929	0.341287	n.s.
14	APP:PLX-APP:CTRL	0.475003	-0.0566859	1.00669	0.093403	n.s.
15	APP:PLX-WT:PLX	0.544376	0.0126866	1.07606	0.0431771	*
16	EC:WT:PLX-EC:WT:CTRL	0.0691879	-0.829806	0.968182	0.999996	n.s.
17	EC:APP:PLX-EC:APP:CTRL	0.350966	-0.548028	1.24996	0.905054	n.s.
18	DCN:WT:PLX-DCN:WT:CTRL	0.597291	-0.301703	1.49629	0.405503	n.s.
19	DCN:APP:PLX-DCN:APP:CTRL	0.599041	-0.299953	1.49803	0.401859	n.s.
20	EC:APP:CTRL-EC:WT:CTRL	0.271838	-0.627156	1.17083	0.97419	n.s.
21	EC:APP:PLX-EC:WT:PLX	0.553616	-0.345378	1.45261	0.50073	n.s.
22	DCN:APP:CTRL-DCN:WT:CTRL	0.533386	-0.365608	1.43238	0.546795	n.s.
23	DCN:APP:PLX-DCN:WT:PLX	0.535135	-0.363859	1.43413	0.542785	n.s.
24	DCN:WT:CTRL-EC:WT:CTRL	0.357418	-0.541576	1.25641	0.896706	n.s.
25	DCN:WT:PLX-EC:WT:PLX	0.885522	-0.0134722	1.78452	0.05593	n.s.
26	DCN:APP:CTRL-EC:APP:CTRL	0.618966	-0.280028	1.51796	0.361486	n.s.
27	DCN:APP:PLX-EC:APP:PLX	0.867041	-0.031953	1.76603	0.0650793	n.s.
IL33
	Contrast	diff	lwr	upr	p.adj	Sig
1	DCN-EC	1.08115	0.855288	1.30701	4.20505e-11	****
2	APP-WT	-0.443997	-0.669859	-0.218135	0.000346138	***
3	PLX-CTRL	0.42359	0.197728	0.649451	0.000578885	***
4	DCN:WT-EC:WT	1.06275	0.637892	1.48762	6.81644e-07	****
5	EC:APP-EC:WT	-0.462393	-0.887255	-0.0375309	0.0287197	*
6	DCN:APP-DCN:WT	-0.425602	-0.850464	-0.000739446	0.0494717	*
7	DCN:APP-EC:APP	1.09955	0.674684	1.52441	3.51893e-07	****
8	DCN:CTRL-EC:CTRL	1.09854	0.673678	1.5234	3.58289e-07	****
9	EC:PLX-EC:CTRL	0.440979	0.0161172	0.865841	0.0395547	*
10	DCN:PLX-DCN:CTRL	0.4062	-0.0186623	0.831062	0.0650895	n.s.
11	DCN:PLX-EC:PLX	1.06376	0.638898	1.48862	6.69388e-07	****
12	APP:CTRL-WT:CTRL	-0.587678	-1.01254	-0.162816	0.00375872	**
13	WT:PLX-WT:CTRL	0.279909	-0.144953	0.704771	0.298944	n.s.
14	APP:PLX-APP:CTRL	0.56727	0.142408	0.992132	0.00531611	**
15	APP:PLX-WT:PLX	-0.300317	-0.725179	0.124545	0.242009	n.s.
16	EC:WT:PLX-EC:WT:CTRL	0.327019	-0.391349	1.04539	0.81479	n.s.
17	EC:APP:PLX-EC:APP:CTRL	0.55494	-0.163428	1.27331	0.230666	n.s.
18	DCN:WT:PLX-DCN:WT:CTRL	0.232799	-0.485569	0.951167	0.962507	n.s.
19	DCN:APP:PLX-DCN:APP:CTRL	0.5796	-0.138767	1.29797	0.188136	n.s.
20	EC:APP:CTRL-EC:WT:CTRL	-0.576353	-1.29472	0.142014	0.193373	n.s.
21	EC:APP:PLX-EC:WT:PLX	-0.348432	-1.0668	0.369935	0.763202	n.s.
22	DCN:APP:CTRL-DCN:WT:CTRL	-0.599002	-1.31737	0.119366	0.159065	n.s.
23	DCN:APP:PLX-DCN:WT:PLX	-0.252201	-0.970569	0.466167	0.943294	n.s.
24	DCN:WT:CTRL-EC:WT:CTRL	1.10986	0.391496	1.82823	0.000469712	***
25	DCN:WT:PLX-EC:WT:PLX	1.01564	0.297277	1.73401	0.00154638	**
26	DCN:APP:CTRL-EC:APP:CTRL	1.08722	0.368848	1.80558	0.000626714	***
27	DCN:APP:PLX-EC:APP:PLX	1.11188	0.393508	1.83024	0.00045781	***
IL6
	Contrast	diff	lwr	upr	p.adj	Sig
1	DCN-EC	0.772849	0.435195	1.1105	5.2886e-05	****
2	APP-WT	0.0990991	-0.238555	0.436753	0.554163	n.s.
3	PLX-CTRL	0.62523	0.287577	0.962884	0.000661949	***
4	DCN:WT-EC:WT	0.444002	-0.191149	1.07915	0.25072	n.s.
5	EC:APP-EC:WT	-0.229748	-0.864899	0.405402	0.761691	n.s.
6	DCN:APP-DCN:WT	0.427947	-0.207204	1.0631	0.280374	n.s.
7	DCN:APP-EC:APP	1.1017	0.466546	1.73685	0.000266054	***
8	DCN:CTRL-EC:CTRL	0.114881	-0.52027	0.750031	0.960753	n.s.
9	EC:PLX-EC:CTRL	-0.0327382	-0.667889	0.602413	0.999007	n.s.
10	DCN:PLX-DCN:CTRL	1.2832	0.648048	1.91835	2.86687e-05	****
11	DCN:PLX-EC:PLX	1.43082	0.795667	2.06597	4.6616e-06	****
12	APP:CTRL-WT:CTRL	0.148904	-0.486247	0.784055	0.919876	n.s.
13	WT:PLX-WT:CTRL	0.675035	0.0398847	1.31019	0.0338183	*
14	APP:PLX-APP:CTRL	0.575425	-0.0597254	1.21058	0.0870036	n.s.
15	APP:PLX-WT:PLX	0.0492941	-0.585857	0.684445	0.996644	n.s.
16	EC:WT:PLX-EC:WT:CTRL	-0.118538	-1.19247	0.955392	0.999956	n.s.
17	EC:APP:PLX-EC:APP:CTRL	0.0530611	-1.02087	1.12699	1	n.s.
18	DCN:WT:PLX-DCN:WT:CTRL	1.46861	0.394679	2.54254	0.00234046	**
19	DCN:APP:PLX-DCN:APP:CTRL	1.09779	0.02386	2.17172	0.042243	*
20	EC:APP:CTRL-EC:WT:CTRL	-0.315548	-1.38948	0.758382	0.977975	n.s.
21	EC:APP:PLX-EC:WT:PLX	-0.143949	-1.21788	0.92998	0.999836	n.s.
22	DCN:APP:CTRL-DCN:WT:CTRL	0.613356	-0.460573	1.68729	0.592661	n.s.
23	DCN:APP:PLX-DCN:WT:PLX	0.242537	-0.831392	1.31647	0.995284	n.s.
24	DCN:WT:CTRL-EC:WT:CTRL	-0.349571	-1.4235	0.724358	0.961618	n.s.
25	DCN:WT:PLX-EC:WT:PLX	1.23757	0.163645	2.3115	0.0149552	*
26	DCN:APP:CTRL-EC:APP:CTRL	0.579332	-0.494597	1.65326	0.657729	n.s.
27	DCN:APP:PLX-EC:APP:PLX	1.62406	0.550131	2.69799	0.000633572	***
CSF1
	Contrast	diff	lwr	upr	p.adj	Sig
1	DCN-EC	2.67568	2.3724	2.97896	1.00253e-13	****
2	APP-WT	0.734971	0.431691	1.03825	2.39097e-05	****
3	PLX-CTRL	2.10672	1.80344	2.41	1.03362e-13	****
4	DCN:WT-EC:WT	2.65307	2.08258	3.22356	4.63296e-13	****
5	EC:APP-EC:WT	0.712356	0.141865	1.28285	0.00979255	**
6	DCN:APP-DCN:WT	0.757586	0.187095	1.32808	0.00559845	**
7	DCN:APP-EC:APP	2.6983	2.12781	3.26879	3.32956e-13	****
8	DCN:CTRL-EC:CTRL	2.94145	2.37096	3.51194	1.23901e-13	****
9	EC:PLX-EC:CTRL	2.37249	1.802	2.94298	6.83353e-12	****
10	DCN:PLX-DCN:CTRL	1.84096	1.27047	2.41145	3.21576e-09	****
11	DCN:PLX-EC:PLX	2.40991	1.83942	2.9804	4.60121e-12	****
12	APP:CTRL-WT:CTRL	0.74928	0.17879	1.31977	0.00621098	**
13	WT:PLX-WT:CTRL	2.12103	1.55054	2.69152	1.12528e-10	****
14	APP:PLX-APP:CTRL	2.09241	1.52192	2.6629	1.56802e-10	****
15	APP:PLX-WT:PLX	0.720661	0.150171	1.29115	0.00884753	**
16	EC:WT:PLX-EC:WT:CTRL	2.70186	1.73726	3.66646	6.22136e-09	****
17	EC:APP:PLX-EC:APP:CTRL	2.04312	1.07852	3.00772	2.39657e-06	****
18	DCN:WT:PLX-DCN:WT:CTRL	1.5402	0.575604	2.5048	0.000292032	***
19	DCN:APP:PLX-DCN:APP:CTRL	2.14171	1.17711	3.10631	9.50923e-07	****
20	EC:APP:CTRL-EC:WT:CTRL	1.04173	0.0771255	2.00632	0.0269184	*
21	EC:APP:PLX-EC:WT:PLX	0.382986	-0.581614	1.34759	0.897343	n.s.
22	DCN:APP:CTRL-DCN:WT:CTRL	0.456834	-0.507765	1.42143	0.78363	n.s.
23	DCN:APP:PLX-DCN:WT:PLX	1.05834	0.0937373	2.02294	0.0234571	*
24	DCN:WT:CTRL-EC:WT:CTRL	3.23389	2.2693	4.1985	7.89238e-11	****
25	DCN:WT:PLX-EC:WT:PLX	2.07224	1.10764	3.03684	1.82225e-06	****
26	DCN:APP:CTRL-EC:APP:CTRL	2.649	1.6844	3.6136	9.81968e-09	****
27	DCN:APP:PLX-EC:APP:PLX	2.74759	1.78299	3.71219	4.20566e-09	****
CCL3
	Contrast	diff	lwr	upr	p.adj	Sig
1	DCN-EC	-1.82923	-2.24842	-1.41003	3.7301e-10	****
2	APP-WT	3.05192	2.63272	3.47111	1.01585e-13	****
3	PLX-CTRL	-0.376554	-0.795745	0.0426376	0.0766178	n.s.
4	DCN:WT-EC:WT	0.870838	0.0823091	1.65937	0.0258858	*
5	EC:APP-EC:WT	5.75198	4.96345	6.54051	1.00253e-13	****
6	DCN:APP-DCN:WT	0.351852	-0.436677	1.14038	0.625798	n.s.
7	DCN:APP-EC:APP	-4.52929	-5.31782	-3.74076	1.01585e-13	****
8	DCN:CTRL-EC:CTRL	-0.62039	-1.40892	0.168139	0.164902	n.s.
9	EC:PLX-EC:CTRL	0.832283	0.0437544	1.62081	0.0354209	*
10	DCN:PLX-DCN:CTRL	-1.58539	-2.37392	-0.796862	3.09398e-05	****
11	DCN:PLX-EC:PLX	-3.03806	-3.82659	-2.24953	4.66824e-11	****
12	APP:CTRL-WT:CTRL	3.54139	2.75287	4.32992	1.0113e-12	****
13	WT:PLX-WT:CTRL	0.112925	-0.675603	0.901454	0.979806	n.s.
14	APP:PLX-APP:CTRL	-0.866033	-1.65456	-0.0775041	0.0269303	*
15	APP:PLX-WT:PLX	2.56244	1.77391	3.35097	2.74048e-09	****
16	EC:WT:PLX-EC:WT:CTRL	1.14702	-0.186242	2.48029	0.134119	n.s.
17	EC:APP:PLX-EC:APP:CTRL	0.517543	-0.815721	1.85081	0.907552	n.s.
18	DCN:WT:PLX-DCN:WT:CTRL	-0.921172	-2.25444	0.412093	0.357239	n.s.
19	DCN:APP:PLX-DCN:APP:CTRL	-2.24961	-3.58287	-0.916344	0.000126611	***
20	EC:APP:CTRL-EC:WT:CTRL	6.06672	4.73345	7.39998	1.25233e-13	****
21	EC:APP:PLX-EC:WT:PLX	5.43724	4.10398	6.7705	5.66769e-13	****
22	DCN:APP:CTRL-DCN:WT:CTRL	1.01607	-0.317194	2.34933	0.244828	n.s.
23	DCN:APP:PLX-DCN:WT:PLX	-0.312366	-1.64563	1.0209	0.994104	n.s.
24	DCN:WT:CTRL-EC:WT:CTRL	1.90493	0.57167	3.2382	0.00135161	**
25	DCN:WT:PLX-EC:WT:PLX	-0.16326	-1.49652	1.17001	0.99991	n.s.
26	DCN:APP:CTRL-EC:APP:CTRL	-3.14571	-4.47898	-1.81245	2.7481e-07	****
27	DCN:APP:PLX-EC:APP:PLX	-5.91287	-7.24613	-4.5796	1.48992e-13	****
CCL4
	Contrast	diff	lwr	upr	p.adj	Sig
1	DCN-EC	-2.17646	-2.43585	-1.91707	1.00253e-13	****
2	APP-WT	2.20659	1.9472	2.46598	1.00253e-13	****
3	PLX-CTRL	0.310766	0.051376	0.570156	0.0203897	*
4	DCN:WT-EC:WT	-0.237001	-0.724932	0.25093	0.559788	n.s.
5	EC:APP-EC:WT	4.14606	3.65813	4.63399	1.00253e-13	****
6	DCN:APP-DCN:WT	0.26713	-0.220801	0.755061	0.459018	n.s.
7	DCN:APP-EC:APP	-4.11593	-4.60386	-3.628	1.00253e-13	****
8	DCN:CTRL-EC:CTRL	-1.94042	-2.42835	-1.45249	2.11455e-11	****
9	EC:PLX-EC:CTRL	0.546813	0.0588823	1.03474	0.0232724	*
10	DCN:PLX-DCN:CTRL	0.0747186	-0.413212	0.562649	0.975525	n.s.
11	DCN:PLX-EC:PLX	-2.41251	-2.90044	-1.92458	1.71973e-13	****
12	APP:CTRL-WT:CTRL	2.12107	1.63314	2.609	2.23921e-12	****
13	WT:PLX-WT:CTRL	0.225243	-0.262688	0.713173	0.600047	n.s.
14	APP:PLX-APP:CTRL	0.396289	-0.0916416	0.88422	0.144815	n.s.
15	APP:PLX-WT:PLX	2.29212	1.80419	2.78005	3.78697e-13	****
16	EC:WT:PLX-EC:WT:CTRL	0.37104	-0.453967	1.19605	0.823655	n.s.
17	EC:APP:PLX-EC:APP:CTRL	0.722587	-0.10242	1.54759	0.121014	n.s.
18	DCN:WT:PLX-DCN:WT:CTRL	0.0794455	-0.745561	0.904452	0.999982	n.s.
19	DCN:APP:PLX-DCN:APP:CTRL	0.0699917	-0.755014	0.894998	0.999993	n.s.
20	EC:APP:CTRL-EC:WT:CTRL	3.97028	3.14528	4.79529	1.0536e-13	****
21	EC:APP:PLX-EC:WT:PLX	4.32183	3.49682	5.14684	1.00697e-13	****
22	DCN:APP:CTRL-DCN:WT:CTRL	0.271857	-0.553149	1.09686	0.959062	n.s.
23	DCN:APP:PLX-DCN:WT:PLX	0.262403	-0.562603	1.08741	0.966057	n.s.
24	DCN:WT:CTRL-EC:WT:CTRL	-0.0912038	-0.91621	0.733802	0.999955	n.s.
25	DCN:WT:PLX-EC:WT:PLX	-0.382798	-1.2078	0.442208	0.80019	n.s.
26	DCN:APP:CTRL-EC:APP:CTRL	-3.78963	-4.61464	-2.96462	1.1946e-13	****
27	DCN:APP:PLX-EC:APP:PLX	-4.44223	-5.26723	-3.61722	1.00475e-13	****
TNF
	Contrast	diff	lwr	upr	p.adj	Sig
1	DCN-EC	1.15458	0.837574	1.47159	1.92931e-08	****
2	APP-WT	0.0607899	-0.256218	0.377798	0.698677	n.s.
3	PLX-CTRL	0.0389495	-0.278059	0.355957	0.803979	n.s.
4	DCN:WT-EC:WT	1.19478	0.598468	1.7911	3.26714e-05	****
5	EC:APP-EC:WT	0.10099	-0.495324	0.697305	0.967398	n.s.
6	DCN:APP-DCN:WT	0.0205895	-0.575725	0.616904	0.9997	n.s.
7	DCN:APP-EC:APP	1.11438	0.518067	1.7107	9.375e-05	****
8	DCN:CTRL-EC:CTRL	1.22189	0.625575	1.8182	2.28881e-05	****
9	EC:PLX-EC:CTRL	0.106257	-0.490058	0.702572	0.962367	n.s.
10	DCN:PLX-DCN:CTRL	-0.028358	-0.624673	0.567956	0.999219	n.s.
11	DCN:PLX-EC:PLX	1.08727	0.49096	1.68359	0.000133603	***
12	APP:CTRL-WT:CTRL	0.256778	-0.339537	0.853092	0.651738	n.s.
13	WT:PLX-WT:CTRL	0.234937	-0.361377	0.831252	0.711442	n.s.
14	APP:PLX-APP:CTRL	-0.157038	-0.753353	0.439276	0.891001	n.s.
15	APP:PLX-WT:PLX	-0.135198	-0.731512	0.461117	0.926785	n.s.
16	EC:WT:PLX-EC:WT:CTRL	0.283714	-0.72455	1.29198	0.982725	n.s.
17	EC:APP:PLX-EC:APP:CTRL	-0.0712	-1.07946	0.937064	0.999998	n.s.
18	DCN:WT:PLX-DCN:WT:CTRL	0.18616	-0.822104	1.19442	0.998664	n.s.
19	DCN:APP:PLX-DCN:APP:CTRL	-0.242876	-1.25114	0.765388	0.993031	n.s.
20	EC:APP:CTRL-EC:WT:CTRL	0.278447	-0.729817	1.28671	0.984472	n.s.
21	EC:APP:PLX-EC:WT:PLX	-0.0764667	-1.08473	0.931798	0.999997	n.s.
22	DCN:APP:CTRL-DCN:WT:CTRL	0.235108	-0.773157	1.24337	0.994271	n.s.
23	DCN:APP:PLX-DCN:WT:PLX	-0.193929	-1.20219	0.814336	0.998266	n.s.
24	DCN:WT:CTRL-EC:WT:CTRL	1.24356	0.235295	2.25182	0.00756251	**
25	DCN:WT:PLX-EC:WT:PLX	1.14601	0.137742	2.15427	0.0170295	*
26	DCN:APP:CTRL-EC:APP:CTRL	1.20022	0.191956	2.20848	0.0108919	*
27	DCN:APP:PLX-EC:APP:PLX	1.02854	0.0202796	2.03681	0.0429281	*

[truncated: 8 more sheets: Fig.7F-APPPLX-Iba1, Fig.7G-ECPLX-FSB, Fig.7H-DCNPLX-FSB, Fig.S7B-ECDCNWM-Hexb, Fig.S7D-DCNWM-Oasl2, Fig.S7E-DCNWM-Ifi204, Fig.S14-WTPLX-Iba1, Fig. S15-ECDCNPLX-6E10]
