# Supplementary material for: Cytokine enrichment in deep cerebellar nuclei is contributed by multiple glial populations and linked to reduced amyloid plaque pathology
Source: J Neuroinflammation. 2023 Nov 17;20:269. doi: 10.1186/s12974-023-02913-8 (PMC10656954; doi:10.1186/s12974-023-02913-8)
Supplement: Supplementary file 3 — Additional file 3: Supplementary Data for snRNAseq and RNAseq experiments. [file 12974_2023_2913_MOESM3_ESM.xlsx]

## Sheet: Index
Supplementary Data
	Description
DE-test	snRNAseq differential expression tests for each cell subtype (EC APP vs. WT, DCN APP vs. WT, WT DCN vs. EC and estimated upper bounds for contributions of ambient RNA to expression values)
Modgenes	Gene modules of coexpressed genes within each major cell type
ModGO	GO Biological Processes enriched in gene modules for each cell type
BV2	Differential expression tests for RNAseq of BV2 cells stimulated with EC or DCN homogenates, LPS or control solution (DPBS)

## Sheet: DE-test AST1
Gene	EC_p_val	EC_avg_log2FC	EC_pct.1	EC_pct.2	EC_p_val_adj	DCN_p_val	DCN_avg_log2FC	DCN_pct.1	DCN_pct.2	DCN_p_val_adj	WT_p_val	WT_avg_log2FC	WT_pct.1	WT_pct.2	WT_p_val_adj	Amb_DCNWT	Amb_DCNAP	Amb_ECWT	Amb_ECAP	Amb_min10	EC_sig	DCN_sig	WT_sig
Gm37988	0.0011342	0.0187088	0.012	0.002	1	0.702002	0.0036762	0.025	0.022	1	2.89008e-06	0.0379924	0.022	0.002	0.0897485	0.326473	0.280992		0.250645	FALSE	FALSE	FALSE	FALSE
Tcea1	0.00715286	-0.0618565	0.088	0.109	1	0.555804	-0.0173055	0.112	0.121	1	0.671902	-0.00902121	0.121	0.109	1	0.132246	0.108013	0.12428	0.146518	FALSE	FALSE	FALSE	FALSE
Rgs20	7.29856e-13	0.0724191	0.956	0.93	2.2665e-08	5.75958e-06	0.142107	0.751	0.666	0.178858	2.84318e-140	-0.63379	0.666	0.93	8.82921e-136	0.0180344	0.0115911	0.0100326	0.0146847	TRUE	TRUE	FALSE	TRUE
Gm16041	1	0	0	0	1	0.165969	0.00749519	0.006	0.002	1	0.111702	0.00378963	0.002	0	1		0.0147385			TRUE	FALSE	FALSE	FALSE
Atp6v1h	0.165523	-0.0347681	0.217	0.225	1	0.520378	0.0181486	0.251	0.233	1	0.712535	-0.0258854	0.233	0.225	1	0.308897	0.22727	0.337017	0.352248	FALSE	FALSE	FALSE	FALSE
Rb1cc1	0.288116	-0.0231494	0.327	0.328	1	0.474952	0.022264	0.381	0.36	1	0.954675	-0.00359735	0.36	0.328	1	0.207273	0.152914	0.292658	0.26661	FALSE	FALSE	FALSE	FALSE
4732440D04Rik	0.00429206	-0.059779	0.087	0.111	1	0.106687	-0.0604814	0.157	0.183	1	2.91115e-05	0.102068	0.183	0.111	0.904028	0.0595794	0.065819	0.0780888	0.114752	TRUE	FALSE	FALSE	FALSE
Pcmtd1	0.657173	0.0146314	0.449	0.421	1	0.630149	0.0199395	0.501	0.472	1	0.845348	0.0128512	0.472	0.421	1	0.128252	0.10622	0.173358	0.187701	FALSE	FALSE	FALSE	FALSE
Rrs1	0.42637	-0.025414	0.09	0.095	1	0.45448	0.0126597	0.055	0.046	1	8.28793e-05	-0.106761	0.046	0.095	1	0.376935	0.247086	0.169938	0.128956	FALSE	FALSE	FALSE	FALSE
Adhfe1	0.907257	0.00369262	0.408	0.4	1	5.55903e-06	0.158685	0.279	0.18	0.17263	1.07037e-26	-0.402873	0.18	0.4	3.32393e-22	0.064277	0.0323148	0.02043	0.019988	TRUE	FALSE	FALSE	TRUE
Vcpip1	0.607545	-0.0168231	0.153	0.154	1	0.202256	0.040625	0.157	0.134	1	0.138845	-0.052888	0.134	0.154	1	0.333547	0.219986	0.357533	0.303029	FALSE	FALSE	FALSE	FALSE
Sgk3	0.277161	0.0147774	0.138	0.124	1	0.320505	0.0283646	0.175	0.156	1	0.096177	0.0323078	0.156	0.124	1	0.137288	0.132909	0.170073	0.23016	FALSE	FALSE	FALSE	FALSE
Ppp1r42	5.00948e-08	0.0546938	0.032	0.007	0.00155565	0.412524	-0.0131482	0.018	0.024	1	0.000808904	0.0330076	0.024	0.007	1	0.0222768	0.0411996		0.0726292	TRUE	TRUE	FALSE	FALSE
Gm15818	0.0245641	-0.0284593	0.025	0.037	1	0.0370833	-0.04405	0.044	0.068	1	0.00212459	0.0446891	0.068	0.037	1	0.0811407	0.0761033	0.069724	0.145092	TRUE	FALSE	FALSE	FALSE
Cops5	0.0165754	-0.0581991	0.138	0.159	1	0.167096	-0.0496788	0.123	0.145	1	0.218633	-0.0526142	0.145	0.159	1	0.375866	0.30857	0.262968	0.179044	FALSE	FALSE	FALSE	FALSE
Cspp1	0.362723	0.0232075	0.48	0.451	1	0.182955	0.0458105	0.435	0.402	1	5.43927e-05	-0.136643	0.402	0.451	1	0.110117	0.0734788	0.0869671	0.121394	TRUE	FALSE	FALSE	FALSE
Arfgef1	0.61276	0.0109913	0.287	0.271	1	0.262681	0.0388077	0.35	0.317	1	0.255498	0.0315001	0.317	0.271	1	0.193966	0.137701	0.241819	0.26003	FALSE	FALSE	FALSE	FALSE
Prex2	1.23699e-42	0.150165	0.943	0.884	3.84134e-38	0.000655786	0.105927	0.841	0.76	1	1.51822e-64	-0.367036	0.76	0.884	4.71467e-60	0.0222387	0.0165756	0.0127167	0.0149591	TRUE	TRUE	FALSE	TRUE
Sulf1	0.173408	0.00679879	0.021	0.016	1	0.220808	-0.0477442	0.399	0.42	1	1.11758e-143	0.762023	0.42	0.016	3.47054e-139	0.0136274	0.0094168		0.579829	TRUE	FALSE	FALSE	TRUE
Ncoa2	0.0995461	0.0445849	0.479	0.438	1	0.0459289	-0.0712941	0.457	0.494	1	0.567	0.0284727	0.494	0.438	1	0.108601	0.101499	0.167186	0.209528	FALSE	FALSE	FALSE	FALSE
Tram1	0.248029	0.0161163	0.095	0.083	1	0.42456	-0.0224234	0.136	0.151	1	7.67835e-06	0.0980481	0.151	0.083	0.238444	0.160263	0.145569	0.231642	0.210593	FALSE	FALSE	FALSE	FALSE
Lactb2	0.316532	0.00671479	0.106	0.094	1	0.331347	-0.0397675	0.156	0.17	1	1.5043e-06	0.118337	0.17	0.094	0.0467146	0.0716266	0.0772784	0.109115	0.138471	TRUE	FALSE	FALSE	TRUE
Eya1	0.000256632	0.0891233	0.422	0.363	1	0.025107	0.0831003	0.577	0.506	1	2.63075e-10	0.22262	0.506	0.363	8.16953e-06	0.0113657	0.00941522	0.017707	0.0246691	TRUE	FALSE	FALSE	TRUE
Gm9947	0.498742	-0.00263432	0.003	0.004	1	0.783853	0.000961424	0.021	0.019	1	0.000294001	0.029867	0.019	0.004	1	0.0304814	0.0419385		0.883573	TRUE	FALSE	FALSE	FALSE
Msc	1	0	0	0	1	0.192915	-0.0124811	0.004	0.009	1	9.52016e-05	0.0205969	0.009	0	1	0.0891199	0.10374			TRUE	FALSE	FALSE	FALSE
Terf1	0.12237	0.019888	0.136	0.117	1	0.320323	0.0320143	0.186	0.167	1	0.00650926	0.0554859	0.167	0.117	1	0.132276	0.0899229	0.162349	0.183168	TRUE	FALSE	FALSE	FALSE
Rdh10	0.506806	0.00506015	0.042	0.037	1	0.228691	-0.0362022	0.084	0.101	1	5.94863e-09	0.108026	0.101	0.037	0.000184729	0.091435	0.0978617	0.270695	0.268025	TRUE	FALSE	FALSE	TRUE
Gm28095	1	0	0	0	1	0.102822	0.00881718	0.004	0	1	1	0	0	0	1		0.0362509			TRUE	FALSE	FALSE	FALSE
Ube2w	0.825961	-0.00980885	0.226	0.222	1	0.109242	-0.0636212	0.231	0.262	1	0.235253	0.028129	0.262	0.222	1	0.207535	0.208134	0.343799	0.392889	FALSE	FALSE	FALSE	FALSE
Tmem70	0.223833	-0.0245434	0.06	0.068	1	0.496608	0.00765877	0.094	0.084	1	0.272731	0.0171856	0.084	0.068	1	0.41694	0.308828	0.449834	0.396409	FALSE	FALSE	FALSE	FALSE
Ly96	0.104845	0.00919374	0.011	0.006	1	0.167319	-0.0129294	0.009	0.017	1	0.014264	0.0188161	0.017	0.006	1	0.22955	0.285431	0.183781	0.139667	FALSE	FALSE	FALSE	FALSE
Pi15	1	0	0	0	1	0.184168	-0.0244874	0.031	0.044	1	2.39821e-17	0.0853919	0.044	0	7.4474e-13	0.0157417	0.0411187			TRUE	FALSE	FALSE	TRUE
Gm28154	0.694841	0.00121054	0.001	0.001	1	0.37394	-0.0108971	0.009	0.014	1	1.43059e-05	0.0253036	0.014	0.001	0.444255	0.0650995	0.148779		1	TRUE	FALSE	FALSE	FALSE
Gm28153	0.495367	-0.0188608	0.182	0.186	1	0.0360065	-0.0853251	0.242	0.284	1	3.50386e-06	0.153748	0.284	0.186	0.108809	0.44885	0.4061	0.360637	0.231376	FALSE	FALSE	FALSE	FALSE
Pkhd1	0.168602	-0.0108557	0.007	0.011	1	0.761415	-0.00589921	0.03	0.033	1	0.000217974	0.0382694	0.033	0.011	1	0.0936423	0.0473911	0.115047		TRUE	FALSE	FALSE	FALSE
Mcm3	1	0	0	0	1	0.100622	-0.0119163	0.003	0.009	1	9.52016e-05	0.0177965	0.009	0	1	0.216082	0.456354			FALSE	FALSE	FALSE	FALSE
6720483E21Rik	1	0	0	0	1	0.412189	-0.00520725	0.008	0.013	1	6.53313e-06	0.0213143	0.013	0	0.20288	0.0842458	0.29115			TRUE	FALSE	FALSE	FALSE
Paqr8	1.37509e-21	0.140776	0.82	0.752	4.2702e-17	1.43537e-20	0.251022	0.893	0.737	4.4574e-16	0.0124001	-0.0556643	0.737	0.752	1	0.0555604	0.0368513	0.0307244	0.0307537	TRUE	TRUE	TRUE	FALSE
Efhc1	0.579145	-0.0035139	0.008	0.009	1	0.47618	-0.0105509	0.02	0.025	1	0.00377198	0.0286247	0.025	0.009	1	0.0520829	0.0585583	0.0758574	0.184357	TRUE	FALSE	FALSE	FALSE
Tram2	0.96819	-0.00642723	0.041	0.041	1	0.187965	-0.0297995	0.04	0.054	1	0.221601	0.0140227	0.054	0.041	1	0.0304426	0.0551659	0.0298966	0.04241	TRUE	FALSE	FALSE	FALSE
Gsta3	0.372234	0.00349132	0.027	0.022	1	0.080145	-0.0386666	0.061	0.084	1	6.58612e-11	0.097486	0.084	0.022	2.04525e-06	0.0435834	0.0421175	0.149581	0.0886601	TRUE	FALSE	FALSE	TRUE
Gm28836	0.324225	0.00628603	0.01	0.007	1	0.310909	-0.0253382	0.071	0.085	1	1.23426e-22	0.148903	0.085	0.007	3.83288e-18	0.0127875	0.0216033	0.153069	0.184806	TRUE	FALSE	FALSE	TRUE
Gm29107	2.11833e-07	0.0385073	0.017	0	0.00657825	0.942398	-0.00131788	0.039	0.039	1	1.23891e-15	0.0712432	0.039	0	3.84732e-11	0.122729	0.103022			FALSE	FALSE	FALSE	FALSE
B3gat2	0.0556158	0.0201764	0.059	0.045	1	0.292308	-0.0297303	0.036	0.046	1	0.984631	-0.00615991	0.046	0.045	1	0.198833	0.161567	0.172263	0.138083	FALSE	FALSE	FALSE	FALSE
Smap1	0.933534	-0.00998518	0.226	0.219	1	0.110852	0.0457103	0.273	0.237	1	0.929772	-0.0212404	0.237	0.219	1	0.175749	0.13239	0.21781	0.289371	FALSE	FALSE	FALSE	FALSE
Fam135a	0.0800709	0.0393699	0.296	0.266	1	0.554673	0.017648	0.43	0.42	1	4.09862e-09	0.190915	0.42	0.266	0.000127278	0.0872016	0.0597459	0.150992	0.189274	TRUE	FALSE	FALSE	TRUE
Col9a1	0.043105	0.00784151	0.004	0.001	1	0.86258	0.00190177	0.014	0.013	1	5.35254e-05	0.0252491	0.013	0.001	1	0.173224	0.110541			FALSE	FALSE	FALSE	FALSE
Lmbrd1	0.00278804	-0.071964	0.247	0.277	1	0.438479	-0.0328926	0.341	0.353	1	0.0103999	0.0783436	0.353	0.277	1	0.267787	0.192361	0.346157	0.336657	FALSE	FALSE	FALSE	FALSE
Adgrb3	8.98823e-40	0.0989606	0.984	0.966	2.7912e-35	2.63457e-05	0.0573141	0.994	0.972	0.81814	2.0865e-22	0.101982	0.972	0.966	6.47941e-18	0.0569332	0.0413378	0.169366	0.244161	TRUE	TRUE	FALSE	TRUE
Phf3	0.00126512	-0.0708168	0.391	0.408	1	0.310483	0.0352143	0.485	0.451	1	0.914167	0.00264729	0.451	0.408	1	0.144172	0.112623	0.165721	0.224693	FALSE	FALSE	FALSE	FALSE
Ptp4a1	7.64481e-10	0.118716	0.173	0.103	2.37402e-05	0.524109	0.00752311	0.043	0.036	1	1.50505e-07	-0.152086	0.036	0.103	0.00467379	0.520809	0.374946	0.115604	0.0917908	TRUE	TRUE	FALSE	TRUE
Prim2	0.494407	0.00666051	0.054	0.049	1	0.276419	0.0256502	0.09	0.074	1	0.0221494	0.0424744	0.074	0.049	1	0.210301	0.115792	0.243006	0.415432	FALSE	FALSE	FALSE	FALSE
Rab23	0.0619664	0.017876	0.059	0.045	1	0.954502	0.00346373	0.071	0.073	1	0.0125065	0.0290839	0.073	0.045	1	0.236611	0.170703	0.290507	0.243825	FALSE	FALSE	FALSE	FALSE
Bag2	0.971755	-0.00727436	0.024	0.024	1	0.375759	0.0109256	0.037	0.028	1	0.610967	-0.000850937	0.028	0.024	1	0.368293	0.289031	0.472214	0.337764	FALSE	FALSE	FALSE	FALSE
Zfp451	0.143435	0.0251561	0.16	0.141	1	0.615725	-0.02169	0.168	0.175	1	0.098908	0.0347215	0.175	0.141	1	0.183176	0.152752	0.317215	0.325444	FALSE	FALSE	FALSE	FALSE
Dst	9.45883e-09	0.114062	0.726	0.645	0.000293735	0.851848	-0.00482147	0.696	0.699	1	0.203594	-0.00329183	0.699	0.645	1	0.239095	0.203057	0.225779	0.205278	FALSE	FALSE	FALSE	FALSE
Gm37233	1	0	0	0	1	0.249183	0.00335448	0.002	0	1	1	0	0	0	1		0.130088			FALSE	FALSE	FALSE	FALSE
Imp4	0.0756013	0.0168595	0.012	0.007	1	0.504654	-0.0107367	0.035	0.041	1	1.09433e-08	0.0608053	0.041	0.007	0.000339832	0.46359	0.392763			FALSE	FALSE	FALSE	FALSE
Arhgef4	0.00340433	0.0710991	0.61	0.555	1	0.0019471	0.101389	0.802	0.719	1	6.785e-19	0.272834	0.719	0.555	2.10702e-14	0.0331533	0.0240812	0.0779236	0.0632182	TRUE	FALSE	FALSE	TRUE
Gm38336	1	0	0	0	1	0.0680626	0.00955044	0.005	0	1	1	0	0	0	1		0.106127			FALSE	FALSE	FALSE	FALSE
Fam168b	0.0356001	-0.0443631	0.387	0.392	1	0.47083	-0.0320318	0.308	0.319	1	4.77528e-08	-0.195638	0.319	0.392	0.00148292	0.202568	0.169523	0.194446	0.202372	FALSE	FALSE	FALSE	FALSE
Gm37068	1	0	0	0	1	0.81499	0.00326304	0.002	0.002	1	0.111702	0.00280133	0.002	0	1		0.0115263			TRUE	FALSE	FALSE	FALSE
Hs6st1	0.431191	0.0100025	0.066	0.06	1	0.509629	-0.0206542	0.065	0.073	1	0.300492	0.0146557	0.073	0.06	1	0.361101	0.32182	0.371095	0.30422	FALSE	FALSE	FALSE	FALSE
Uggt1	0.117367	0.0185642	0.11	0.093	1	0.738893	0.00747059	0.142	0.136	1	0.00908743	0.0516607	0.136	0.093	1	0.206192	0.154358	0.281471	0.308671	FALSE	FALSE	FALSE	FALSE
Arid5a	1.50584e-08	0.104711	0.168	0.104	0.000467623	0.169324	-0.0302367	0.042	0.057	1	0.000308487	-0.101073	0.057	0.104	1	0.0935306	0.132378	0.0431832	0.0385196	TRUE	TRUE	FALSE	FALSE
4930403P22Rik	1	0	0	0	1	0.186881	-0.0124563	0.006	0.013	1	6.53313e-06	0.0248309	0.013	0	0.20288	0.00910655	0.0609498			TRUE	FALSE	FALSE	FALSE
Kansl3	0.57706	0.00566399	0.186	0.173	1	0.000817414	0.109639	0.271	0.197	1	0.488608	0.00446238	0.197	0.173	1	0.147849	0.0776979	0.135296	0.149051	TRUE	FALSE	FALSE	FALSE
Lman2l	0.232648	-0.0273295	0.112	0.121	1	0.422311	0.0128666	0.128	0.112	1	0.402156	-0.0343624	0.112	0.121	1	0.146764	0.117516	0.175699	0.199465	FALSE	FALSE	FALSE	FALSE
Cnnm4	0.131413	-0.0175326	0.02	0.026	1	0.777171	-0.00438398	0.023	0.025	1	0.879213	-0.00771912	0.025	0.026	1	0.374305	0.27729	0.312575	0.428084	FALSE	FALSE	FALSE	FALSE
Cnnm3	0.831341	-0.017643	0.119	0.118	1	0.646993	0.0100467	0.174	0.164	1	0.0120272	0.050188	0.164	0.118	1	0.151709	0.0912243	0.114894	0.128332	TRUE	FALSE	FALSE	FALSE
Gm42417	1	0	0	0	1	0.305757	-0.00874365	0.006	0.011	1	2.48461e-05	0.0209962	0.011	0	0.77157	0.0479952	0.0362352			TRUE	FALSE	FALSE	FALSE
Ankrd39	1	0	0	0	1	0.524168	0.0031095	0.007	0.005	1	0.00582712	0.0112201	0.005	0	1		0.247233			FALSE	FALSE	FALSE	FALSE
Tmem131	0.966977	-0.00172955	0.22	0.213	1	0.626501	-0.0274067	0.283	0.292	1	0.00280215	0.0840182	0.292	0.213	1	0.1439	0.125949	0.221702	0.232446	FALSE	FALSE	FALSE	FALSE
Vwa3b	0.0929188	-0.00512305	0.001	0.003	1	0.561919	-0.00331873	0.004	0.006	1	0.282288	0.00437851	0.006	0.003	1	0.18344				FALSE	FALSE	FALSE	FALSE
Cnga3	0.971394	0.000263567	0.001	0.001	1	0.415687	0.00128783	0.001	0	1	0.530452	-0.0010503	0	0.001	1				0.449175	FALSE	FALSE	FALSE	FALSE
Coa5	8.02601e-06	-0.0614745	0.025	0.049	0.24924	0.39657	0.0234916	0.073	0.063	1	0.218091	0.00617522	0.063	0.049	1	0.328721	0.216783	0.424516		FALSE	FALSE	FALSE	FALSE
Unc50	1.94494e-08	-0.105143	0.069	0.115	0.000603982	0.926365	0.000841408	0.154	0.153	1	0.0542743	0.0291952	0.153	0.115	1	0.472758	0.343622	0.393957	0.32252	FALSE	FALSE	FALSE	FALSE
Tsga10	0.128831	0.0155013	0.127	0.108	1	0.701332	-0.0242022	0.165	0.167	1	0.000400249	0.087992	0.167	0.108	1	0.0744128	0.0789893	0.158069	0.223805	TRUE	FALSE	FALSE	FALSE
Lipt1	1	0	0	0	1	0.637512	0.00327394	0.008	0.006	1	0.00144857	0.012323	0.006	0	1	0.447425	0.454997			FALSE	FALSE	FALSE	FALSE
Mitd1	0.936276	-0.00576217	0.064	0.062	1	0.698439	0.0101458	0.089	0.084	1	0.10722	0.0184852	0.084	0.062	1	0.142134	0.1195	0.135265	0.117027	FALSE	FALSE	FALSE	FALSE
Txndc9	0.000693956	-0.0681319	0.102	0.132	1	0.305464	0.0246176	0.139	0.12	1	0.236437	-0.0515168	0.12	0.132	1	0.334804	0.225917	0.280791	0.190513	FALSE	FALSE	FALSE	FALSE
Eif5b	0.0904453	-0.0459231	0.159	0.172	1	0.0181087	-0.0889245	0.18	0.226	1	0.0230606	0.0574373	0.226	0.172	1	0.326131	0.262072	0.444362	0.405075	FALSE	FALSE	FALSE	FALSE
Rev1	0.383502	0.0157004	0.174	0.16	1	0.387846	-0.0359836	0.191	0.203	1	0.0495363	0.0489636	0.203	0.16	1	0.164993	0.147251	0.189553	0.222822	FALSE	FALSE	FALSE	FALSE
Aff3	4.10027e-06	0.0859621	0.163	0.11	0.12733	0.858548	0.000347067	0.417	0.404	1	3.08587e-56	0.507142	0.404	0.11	9.58286e-52	0.0714808	0.0647889	0.728163	0.901184	TRUE	FALSE	FALSE	TRUE
Gm16150	1	0	0	0	1	0.360856	-0.00284475	0.002	0.005	1	0.00582712	0.00695734	0.005	0	1		0.0979447			TRUE	FALSE	FALSE	FALSE
Gm16152	0.13694	-0.00878927	0.003	0.006	1	0.786158	0.00431702	0.032	0.03	1	8.24657e-06	0.0428463	0.03	0.006	0.256089	0.0275578	0.042153	0.249019	0.746834	TRUE	FALSE	FALSE	FALSE
Chst10	0.0169606	-0.0498634	0.159	0.184	1	0.487754	-0.0195877	0.156	0.169	1	0.145623	-0.065182	0.169	0.184	1	0.13703	0.110573	0.136627	0.170724	FALSE	FALSE	FALSE	FALSE
Npas2	3.70677e-07	0.126855	0.435	0.356	0.011511	0.254834	-0.0368968	0.593	0.606	1	2.4808e-26	0.36193	0.606	0.356	7.70387e-22	0.0181708	0.0142029	0.109848	0.138051	TRUE	TRUE	FALSE	TRUE
Rpl31	0.427005	-0.0104345	0.021	0.024	1	0.7497	0.00587714	0.026	0.024	1	0.900301	-0.0094871	0.024	0.024	1	0.352553	0.248338	0.353285	0.333045	FALSE	FALSE	FALSE	FALSE
Cnot11	0.725166	0.00191066	0.044	0.042	1	0.486485	0.0135855	0.064	0.055	1	0.19157	0.017359	0.055	0.042	1	0.254355	0.177926	0.423506	0.267507	FALSE	FALSE	FALSE	FALSE
Rfx8	1	0	0	0	1	0.83572	-0.00619708	0.012	0.013	1	6.53313e-06	0.0256593	0.013	0	0.20288	0.0288487	0.0113495			TRUE	FALSE	FALSE	FALSE
Map4k4	0.746684	-0.000670587	0.554	0.54	1	0.701861	0.00264624	0.823	0.803	1	5.93888e-46	0.418812	0.803	0.54	1.84426e-41	0.0423642	0.0329326	0.0620569	0.0789423	TRUE	FALSE	FALSE	TRUE
Il1r2	0.136004	-0.00676697	0.002	0.004	1	0.283225	-0.017285	0.014	0.021	1	0.000263695	0.0307678	0.021	0.004	1	0.055404	0.0967335			TRUE	FALSE	FALSE	FALSE
Gm16894	0.148856	-0.00991076	0.008	0.012	1	0.179594	0.029853	0.06	0.044	1	3.32066e-06	0.0570559	0.044	0.012	0.10312	0.0929162	0.0629399	0.332451	0.665238	TRUE	FALSE	FALSE	FALSE
Il1r1	0.138972	0.00863823	0.018	0.012	1	0.767324	-0.0132029	0.026	0.028	1	0.00581971	0.0345421	0.028	0.012	1	0.0945358	0.168062	0.153444	0.0986665	TRUE	FALSE	FALSE	FALSE
Slc9a2	0.0948698	-0.003839	0.001	0.002	1	0.81499	0.00310659	0.002	0.002	1	0.680267	-0.00271327	0.002	0.002	1		0.262679			FALSE	FALSE	FALSE	FALSE
Gm37915	1	0	0	0	1	0.816143	0.000775845	0.002	0.002	1	0.111702	0.0033012	0.002	0	1		0.0345729			TRUE	FALSE	FALSE	FALSE
Mfsd9	1	0	0	0	1	0.0228714	-0.0308664	0.01	0.025	1	1.6868e-10	0.0509279	0.025	0	5.23819e-06	0.100169	0.200578			FALSE	FALSE	FALSE	FALSE
Gm29260	0.278355	-0.0108717	0.016	0.02	1	0.382095	0.010054	0.01	0.006	1	0.0201751	-0.0383459	0.006	0.02	1	0.136416	0.0341622	0.0277176	0.0524899	TRUE	FALSE	FALSE	FALSE
Gm28175	0.000578888	-0.0720892	0.09	0.12	1	0.0128686	-0.0218866	0.003	0.014	1	2.1562e-15	-0.229755	0.014	0.12	6.69587e-11	0.196286		0.0817113	0.124532	TRUE	FALSE	FALSE	TRUE
Pantr1	2.43957e-08	-0.130071	0.301	0.363	0.000757585	0.0471673	0.0570584	0.165	0.128	1	2.09372e-31	-0.454242	0.128	0.363	6.50184e-27	0.274119	0.203673	0.104318	0.119985	FALSE	FALSE	FALSE	FALSE
Pou3f3	0.0360155	-0.0532132	0.242	0.258	1	0.335058	0.0229371	0.2	0.178	1	7.43356e-07	-0.188332	0.178	0.258	0.0230842	0.216996	0.191122	0.164859	0.177318	FALSE	FALSE	FALSE	FALSE
Dalir	1	0	0	0	1	0.19713	0.0106307	0.008	0.003	1	0.0244087	0.00547798	0.003	0	1	0.148507	0.0760412			TRUE	FALSE	FALSE	FALSE
Mrps9	0.172992	0.0214927	0.132	0.116	1	0.459777	0.0108907	0.167	0.148	1	0.0652914	0.04655	0.148	0.116	1	0.203289	0.150659	0.25747	0.228162	FALSE	FALSE	FALSE	FALSE
Tgfbrap1	0.954981	-0.00819756	0.102	0.1	1	0.408244	0.0203317	0.158	0.14	1	0.016325	0.0480896	0.14	0.1	1	0.137787	0.100224	0.24628	0.21366	FALSE	FALSE	FALSE	FALSE
8430432A02Rik	1	0	0	0	1	0.432227	0.0097664	0.016	0.011	1	2.48461e-05	0.0196894	0.011	0	0.77157	0.302032	0.111039			FALSE	FALSE	FALSE	FALSE
AI597479	0.605076	0.00105323	0.03	0.027	1	0.830678	0.00299478	0.034	0.032	1	0.572737	-0.00167806	0.032	0.027	1	0.389171	0.276655	0.453965	0.39358	FALSE	FALSE	FALSE	FALSE
Nck2	0.0347789	0.031322	0.106	0.085	1	0.00400252	0.0984934	0.285	0.215	1	3.90526e-16	0.212557	0.215	0.085	1.21274e-11	0.108154	0.0583797	0.430008	0.471758	TRUE	FALSE	FALSE	TRUE
1500015O10Rik	0.0381907	-0.00772134	0.002	0.005	1	0.0514687	-0.0565941	0.063	0.088	1	1.71265e-26	0.167225	0.088	0.005	5.31845e-22	0.0398475	0.0573509	0.312649		TRUE	FALSE	FALSE	TRUE
Tpp2	0.259218	0.0160789	0.155	0.139	1	0.402613	-0.0366019	0.175	0.186	1	0.0186986	0.0576284	0.186	0.139	1	0.190739	0.16444	0.243307	0.216551	FALSE	FALSE	FALSE	FALSE
Kdelc1	0.795334	0.00131102	0.047	0.045	1	0.0959317	0.0389948	0.088	0.065	1	0.0684992	0.0252228	0.065	0.045	1	0.104404	0.0634488	0.0760135	0.0670972	TRUE	FALSE	FALSE	FALSE
Bivm	0.386807	0.00487324	0.055	0.049	1	0.765298	-0.00594959	0.074	0.079	1	0.00851482	0.0402983	0.079	0.049	1	0.172687	0.147305	0.26805	0.216766	FALSE	FALSE	FALSE	FALSE
Ercc5	3.3733e-06	0.0911653	0.192	0.134	0.104754	0.00926244	0.0780239	0.144	0.101	1	0.0109475	-0.0929838	0.101	0.134	1	0.175413	0.0779093	0.0888825	0.0735488	TRUE	FALSE	FALSE	FALSE
Gulp1	0.406444	0.014144	0.284	0.261	1	5.38238e-07	0.186817	0.39	0.267	0.0167144	0.476343	-0.0395727	0.267	0.261	1	0.0295492	0.0199996	0.0197009	0.0300023	TRUE	FALSE	TRUE	FALSE
Col3a1	0.0503741	-0.00268518	0	0.001	1	0.681863	-0.000970415	0.002	0.003	1	0.336332	0.00215304	0.003	0.001	1	0.423057	0.469874			FALSE	FALSE	FALSE	FALSE
Col5a2	0.668432	0.00339858	0.048	0.045	1	0.465648	0.0174497	0.131	0.118	1	8.28541e-10	0.129073	0.118	0.045	2.57295e-05	0.0177391	0.0130584	0.041036	0.0413369	TRUE	FALSE	FALSE	TRUE
Wdr75	0.440896	-0.0114375	0.046	0.05	1	0.714432	-0.0075695	0.069	0.074	1	0.0416656	0.0309807	0.074	0.05	1	0.160602	0.121309	0.24705	0.205442	FALSE	FALSE	FALSE	FALSE
Dnah7b	0.131139	-0.0395788	0.127	0.139	1	0.536538	0.0303463	0.64	0.604	1	2.67529e-113	0.751406	0.604	0.139	8.30785e-109	0.0131895	0.0120953	0.0377625	0.0425072	TRUE	FALSE	FALSE	TRUE
Dnah7c	0.624255	0.00473235	0.021	0.019	1	0.526535	-0.0286456	0.078	0.085	1	1.05729e-13	0.13169	0.085	0.019	3.28332e-09	0.0322947	0.0426596	0.149958	0.194341	TRUE	FALSE	FALSE	TRUE
C230029F24Rik	1	0	0	0	1	0.816143	0.00101642	0.002	0.002	1	0.111702	0.00296062	0.002	0	1		0.0878875			TRUE	FALSE	FALSE	FALSE
Nabp1	0.233569	-0.0118128	0.019	0.024	1	0.363156	-0.00761981	0.016	0.022	1	0.800807	-0.00979595	0.022	0.024	1	0.419972	0.374603	0.363809	0.414699	FALSE	FALSE	FALSE	FALSE
Stat4	0.244109	0.00227722	0.004	0.002	1	0.15164	-0.00660178	0.001	0.005	1	0.239184	0.00392376	0.005	0.002	1				0.406486	FALSE	FALSE	FALSE	FALSE
Gm31812	1	0	0	0	1	0.996421	-0.000250447	0.006	0.006	1	0.00144857	0.0137467	0.006	0	1	0.136506	0.148495			FALSE	FALSE	FALSE	FALSE
Stat1	0.000199347	0.0588951	0.078	0.049	1	0.0730438	0.0459574	0.107	0.079	1	0.00754105	0.0478321	0.079	0.049	1	0.205625	0.142284	0.15068	0.1071	FALSE	FALSE	FALSE	FALSE
Nab1	0.447131	-0.0135503	0.077	0.082	1	0.476288	-0.020479	0.075	0.085	1	0.965248	-0.0119628	0.085	0.082	1	0.374244	0.349325	0.302543	0.39869	FALSE	FALSE	FALSE	FALSE
Nemp2	0.742617	0.000326028	0.02	0.018	1	0.0632419	-0.0331288	0.037	0.057	1	1.26673e-06	0.0631513	0.057	0.018	0.0393371	0.130667	0.119836	0.263611	0.284175	FALSE	FALSE	FALSE	FALSE
Inpp1	0.0860673	-0.0372057	0.092	0.106	1	0.105567	-0.0403844	0.094	0.12	1	0.547862	-0.00356854	0.12	0.106	1	0.273079	0.224931	0.233736	0.233424	FALSE	FALSE	FALSE	FALSE
Hibch	0.592008	0.00406628	0.145	0.136	1	0.991236	-0.00514056	0.227	0.224	1	3.31154e-06	0.126323	0.224	0.136	0.102837	0.096201	0.0786076	0.0912568	0.0982799	TRUE	FALSE	FALSE	FALSE
1700019D03Rik	0.009152	0.0353626	0.085	0.062	1	0.171226	0.03224	0.154	0.128	1	8.12559e-07	0.10916	0.128	0.062	0.0252332	0.0932581	0.0804293	0.166946	0.156798	TRUE	FALSE	FALSE	TRUE
Mstn	1	0	0	0	1	0.912677	0.000374302	0.03	0.032	1	8.81588e-13	0.0617646	0.032	0	2.73768e-08	0.0126421	0.00934083			TRUE	FALSE	FALSE	TRUE
1700019A02Rik	0.295075	-0.00275835	0.002	0.003	1	0.0818208	0.0161417	0.014	0.005	1	0.563991	0.00213078	0.005	0.003	1		0.114104			FALSE	FALSE	FALSE	FALSE
Pms1	0.117107	0.0161769	0.071	0.058	1	0.936191	-0.00524834	0.108	0.109	1	6.17618e-05	0.0809146	0.109	0.058	1	0.106941	0.0865422	0.126916	0.141194	TRUE	FALSE	FALSE	FALSE
Osgepl1	0.0423832	0.0179559	0.031	0.021	1	0.914081	4.39081e-05	0.04	0.041	1	0.00777053	0.0280058	0.041	0.021	1	0.207555	0.166086	0.339362	0.169686	FALSE	FALSE	FALSE	FALSE
Gm28551	2.16592e-07	-0.0202005	0	0.009	0.00672605	0.109482	-0.0153621	0.008	0.017	1	0.0826612	0.0112125	0.017	0.009	1	0.0529123	0.140984			TRUE	TRUE	FALSE	FALSE
Dnah7a	0.0478544	-0.0166151	0.011	0.018	1	0.503917	0.00205511	0.009	0.006	1	0.0379728	-0.025673	0.006	0.018	1	0.203472	0.469998	0.312198	0.258241	FALSE	FALSE	FALSE	FALSE
Stk17b	0.00036916	-0.0606966	0.052	0.077	1	0.972951	-0.00398221	0.03	0.03	1	2.53809e-05	-0.10787	0.03	0.077	0.788178	0.36882	0.130695	0.0410539	0.081565	TRUE	FALSE	FALSE	FALSE
Ccdc150	0.495812	0.00254613	0.003	0.002	1	0.994831	-0.00073392	0.016	0.016	1	9.57629e-05	0.0255834	0.016	0.002	1	0.0987896	0.101465		0.647864	TRUE	FALSE	FALSE	FALSE
Gtf3c3	0.00753457	0.0383197	0.106	0.08	1	0.637382	0.0127293	0.129	0.121	1	0.00550248	0.0551893	0.121	0.08	1	0.2034	0.152343	0.257993	0.212467	FALSE	FALSE	FALSE	FALSE
Pgap1	0.720918	-0.0141278	0.094	0.095	1	0.66262	0.00410411	0.104	0.096	1	0.846825	-0.0255857	0.096	0.095	1	0.242113	0.175964	0.396576	0.396351	FALSE	FALSE	FALSE	FALSE
4930444A19Rik	0.477691	-0.00387875	0.005	0.007	1	0.360866	0.0167327	0.031	0.024	1	0.000844421	0.0325263	0.024	0.007	1	0.0798378	0.096424	0.456638	0.371779	TRUE	FALSE	FALSE	FALSE
Sf3b1	0.723851	-0.0046304	0.379	0.367	1	0.105827	0.0568157	0.418	0.372	1	0.188754	-0.0473647	0.372	0.367	1	0.217409	0.151713	0.217045	0.168742	FALSE	FALSE	FALSE	FALSE
Coq10b	1.02571e-10	0.155477	0.378	0.275	3.18523e-06	0.535874	0.0213452	0.106	0.098	1	5.83172e-23	-0.414638	0.098	0.275	1.81098e-18	0.274085	0.184205	0.0580985	0.0597301	TRUE	TRUE	FALSE	TRUE
Mob4	0.0237917	-0.056318	0.213	0.233	1	0.691058	-0.0202972	0.28	0.281	1	0.149658	0.0371663	0.281	0.233	1	0.254664	0.220581	0.361306	0.286852	FALSE	FALSE	FALSE	FALSE
Rftn2	0.95234	0.000906218	0.326	0.316	1	0.421288	0.0248391	0.37	0.352	1	0.908808	-0.00363487	0.352	0.316	1	0.0369789	0.0297432	0.0228737	0.024899	TRUE	FALSE	FALSE	FALSE
Gm10561	1.10146e-05	-0.102862	0.314	0.366	0.342047	0.55866	0.00624297	0.171	0.156	1	2.49631e-26	-0.426709	0.156	0.366	7.75205e-22	0.0176964	0.0176534	0.00798212	0.0108235	TRUE	FALSE	FALSE	TRUE
Mars2	1.84349e-07	-0.0424056	0.009	0.029	0.00572477	0.519218	0.00882006	0.022	0.017	1	0.105495	-0.0301729	0.017	0.029	1	0.462048	0.355245	0.282373		FALSE	FALSE	FALSE	FALSE
Boll	1	0	0	0	1	0.359043	-0.00499548	0.002	0.005	1	0.00582712	0.00908886	0.005	0	1	0.178148	0.131701			FALSE	FALSE	FALSE	FALSE
Plcl1	1.77411e-07	0.127357	0.492	0.407	0.00550934	0.00361901	0.0998369	0.649	0.577	1	6.28296e-12	0.24372	0.577	0.407	1.95111e-07	0.258899	0.218251	0.237679	0.294287	FALSE	FALSE	FALSE	FALSE
BC055402	1.18793e-05	-0.0133262	0	0.006	0.368901	0.30912	-0.0127372	0.013	0.019	1	0.00617749	0.0225703	0.019	0.006	1	0.0305259	0.0774652			TRUE	FALSE	FALSE	FALSE
Tyw5	0.397788	-0.0150121	0.059	0.065	1	0.950376	-0.00408288	0.063	0.063	1	0.782673	-0.016591	0.063	0.065	1	0.23359	0.164237	0.185559	0.181108	FALSE	FALSE	FALSE	FALSE
Maip1	0.211282	-0.0167794	0.031	0.038	1	0.530402	0.0158626	0.066	0.058	1	0.0439578	0.0215421	0.058	0.038	1	0.270178	0.213671	0.428991	0.312194	FALSE	FALSE	FALSE	FALSE
Spats2l	0.00793315	0.034203	0.079	0.057	1	0.00823039	0.0801524	0.13	0.088	1	0.0122171	0.0328631	0.088	0.057	1	0.13502	0.0856674	0.421334	0.420056	TRUE	FALSE	FALSE	FALSE
Kctd18	0.799962	-0.00212352	0.077	0.073	1	0.107206	0.0357029	0.109	0.084	1	0.526818	0.00334656	0.084	0.073	1	0.136486	0.0856573	0.142647	0.126597	TRUE	FALSE	FALSE	FALSE
Sgo2a	1	0	0	0	1	0.165671	0.00935917	0.006	0.002	1	0.111702	0.00311899	0.002	0	1		0.0891292			TRUE	FALSE	FALSE	FALSE
Aox1	0.000101311	0.0844261	0.261	0.202	1	0.118441	-0.0636923	0.213	0.243	1	0.166142	0.0357624	0.243	0.202	1	0.0223552	0.0209334	0.0102557	0.0138009	TRUE	FALSE	FALSE	FALSE
Clk1	0.573265	-0.0159046	0.306	0.299	1	0.379607	0.0304307	0.37	0.336	1	0.602813	0.0114539	0.336	0.299	1	0.171968	0.127257	0.140623	0.133768	FALSE	FALSE	FALSE	FALSE
Ppil3	0.930543	-0.00142141	0.049	0.049	1	0.516391	0.0174761	0.071	0.063	1	0.209533	0.00984934	0.063	0.049	1	0.181757	0.139829	0.206956	0.147802	FALSE	FALSE	FALSE	FALSE
Nif3l1	0.275013	-0.0191881	0.033	0.039	1	0.654012	0.00931907	0.056	0.05	1	0.263156	0.0134784	0.05	0.039	1	0.327819	0.191671	0.361752	0.252906	FALSE	FALSE	FALSE	FALSE
Orc2	0.897226	-0.0141986	0.132	0.13	1	0.422564	-0.0327405	0.178	0.194	1	0.000893132	0.0816451	0.194	0.13	1	0.148932	0.128089	0.204345	0.227394	FALSE	FALSE	FALSE	FALSE
Gm15834	0.994019	-0.00283752	0.033	0.033	1	0.296216	-0.0210915	0.045	0.057	1	0.0115628	0.038421	0.057	0.033	1	0.10366	0.099746	0.187348	0.200594	TRUE	FALSE	FALSE	FALSE
Cflar	0.897592	-0.0101026	0.151	0.148	1	0.955237	0.010005	0.158	0.159	1	0.951913	-0.0228262	0.159	0.148	1	0.0999202	0.086214	0.0760851	0.0825074	TRUE	FALSE	FALSE	FALSE
Trak2	0.0828037	0.0248244	0.132	0.112	1	0.419797	0.0190623	0.138	0.123	1	0.649334	-0.00361405	0.123	0.112	1	0.23372	0.179661	0.404751	0.338908	FALSE	FALSE	FALSE	FALSE
C2cd6b	1	0	0	0	1	0.249183	0.00410904	0.002	0	1	1	0	0	0	1		0.0319353			TRUE	FALSE	FALSE	FALSE
Gm29018	0.0503741	-0.00267397	0	0.001	1	0.35844	-0.00615117	0.002	0.005	1	0.11562	0.00679305	0.005	0.001	1	0.0569701				TRUE	FALSE	FALSE	FALSE
Tmem237	0.045338	-0.035664	0.069	0.085	1	0.119832	-0.0383141	0.096	0.121	1	0.0183307	0.0392033	0.121	0.085	1	0.170538	0.172143	0.316092	0.234428	FALSE	FALSE	FALSE	FALSE
G730003C15Rik	1	0	0	0	1	0.780346	-0.00185497	0.005	0.006	1	0.00144857	0.0120058	0.006	0	1	0.324684	0.223382			FALSE	FALSE	FALSE	FALSE
Als2	0.105702	0.0169535	0.095	0.079	1	0.470248	-0.0212348	0.144	0.156	1	1.73926e-07	0.122106	0.156	0.079	0.0054011	0.25789	0.212032	0.205787	0.270636	FALSE	FALSE	FALSE	FALSE
Cdk15	0.193822	0.00303263	0.002	0.001	1	0.415687	0.00215362	0.001	0	1	0.530452	-0.0017961	0	0.001	1				0.247613	FALSE	FALSE	FALSE	FALSE
Gm973	7.23944e-06	0.107113	0.534	0.45	0.224813	0.0659072	-0.0760547	0.345	0.379	1	1.84923e-07	-0.184618	0.379	0.45	0.0057426	0.017128	0.0207129	0.00929017	0.0101829	TRUE	FALSE	FALSE	TRUE
Gm28411	1.1694e-05	-0.102214	0.148	0.191	0.363147	0.599473	-0.0238585	0.09	0.096	1	9.26254e-09	-0.200878	0.096	0.191	0.000287639	0.00990088	0.0115326	0.00317285	0.00524857	TRUE	FALSE	FALSE	TRUE
Sumo1	6.00502e-13	-0.168721	0.361	0.438	1.8648e-08	0.0804354	0.0567838	0.412	0.366	1	7.81998e-08	-0.195321	0.366	0.438	0.00242842	0.296935	0.214625	0.233736	0.221313	FALSE	FALSE	FALSE	FALSE
Nop58	0.175216	-0.025568	0.053	0.062	1	0.298535	-0.0286081	0.052	0.065	1	0.913779	-0.00745838	0.065	0.062	1	0.291952	0.232671	0.335402	0.366971	FALSE	FALSE	FALSE	FALSE
Bmpr2	0.0286967	-0.0482949	0.311	0.331	1	0.396325	0.0335112	0.306	0.285	1	0.000985461	-0.124103	0.285	0.331	1	0.244087	0.194374	0.299049	0.313957	FALSE	FALSE	FALSE	FALSE
Fam117b	0.935909	-0.0121103	0.147	0.143	1	0.101701	-0.0590468	0.125	0.151	1	0.918253	-0.0143804	0.151	0.143	1	0.247221	0.286066	0.361265	0.491178	FALSE	FALSE	FALSE	FALSE
Wdr12	0.615848	-0.00746104	0.067	0.07	1	0.27684	0.0214612	0.095	0.079	1	0.519125	0.0113479	0.079	0.07	1	0.291202	0.19094	0.332944	0.315949	FALSE	FALSE	FALSE	FALSE
Carf	0.237719	0.0105037	0.071	0.06	1	0.164773	-0.0478524	0.101	0.121	1	3.04894e-06	0.101347	0.121	0.06	0.0946817	0.109929	0.113527	0.289166	0.25825	FALSE	FALSE	FALSE	FALSE
Nbeal1	0.0715153	0.0431319	0.389	0.348	1	0.622798	0.0171455	0.476	0.475	1	0.000152123	0.128316	0.475	0.348	1	0.0888821	0.0759493	0.106666	0.128663	TRUE	FALSE	FALSE	FALSE
Cyp20a1	8.46829e-05	-0.0745165	0.085	0.119	1	0.896063	-0.0195159	0.131	0.129	1	0.651741	0.00434591	0.129	0.119	1	0.194929	0.137468	0.0872318	0.126336	TRUE	FALSE	FALSE	FALSE
Pard3b	0.0430165	0.0485745	0.601	0.557	1	0.712555	0.0314452	0.781	0.73	1	4.11051e-19	0.272098	0.73	0.557	1.27648e-14	0.0189694	0.0177325	0.0294727	0.0280556	TRUE	FALSE	FALSE	TRUE
Pard3bos1	0.0335321	-0.0297572	0.03	0.041	1	0.0041062	0.0681711	0.095	0.055	1	0.170911	0.0176693	0.055	0.041	1	0.0179765	0.0097652	0.0103015	0.0241168	TRUE	FALSE	FALSE	FALSE
Pard3bos3	1	0	0	0	1	0.430996	-0.00971186	0.022	0.028	1	1.21875e-11	0.0544082	0.028	0	3.78472e-07	0.00593662	0.00795377			TRUE	FALSE	FALSE	TRUE
Nrp2	0.000162364	-0.0618931	0.058	0.088	1	0.476472	0.0148303	0.078	0.068	1	0.0738083	-0.0786852	0.068	0.088	1	0.229649	0.198264	0.363396	0.317518	FALSE	FALSE	FALSE	FALSE
Gm29083	1	0	0	0	1	0.702237	-0.00535045	0.006	0.008	1	0.00036858	0.0165341	0.008	0	1	0.342252	0.468965			FALSE	FALSE	FALSE	FALSE
Ino80d	0.0198068	0.049504	0.277	0.237	1	0.426016	0.0220485	0.364	0.334	1	8.40039e-05	0.124031	0.334	0.237	1	0.101589	0.0790661	0.148872	0.159432	TRUE	FALSE	FALSE	FALSE
Ino80dos	0.511815	-0.0177181	0.207	0.209	1	0.675857	-0.0170266	0.319	0.319	1	7.506e-07	0.156664	0.319	0.209	0.0233091	0.0551585	0.0413445	0.0585351	0.0842738	TRUE	FALSE	FALSE	TRUE
Ndufs1	0.103007	-0.0434199	0.2	0.212	1	0.114445	-0.0613271	0.314	0.345	1	3.49966e-08	0.167023	0.345	0.212	0.00108678	0.251725	0.210425	0.353887	0.256514	FALSE	FALSE	FALSE	FALSE
Mdh1b	0.306864	0.00175318	0.001	0	1	0.741662	0.00169197	0.004	0.003	1	0.0244087	0.00628364	0.003	0	1	0.261014	0.315303			FALSE	FALSE	FALSE	FALSE
Fastkd2	0.912241	-0.00248305	0.035	0.034	1	0.493866	-0.0172656	0.042	0.049	1	0.115546	0.0219033	0.049	0.034	1	0.191081	0.173555	0.176342	0.202074	FALSE	FALSE	FALSE	FALSE
Klf7	0.102372	-0.0373776	0.394	0.395	1	0.967741	-0.00507126	0.383	0.372	1	0.0123026	-0.0890155	0.372	0.395	1	0.159583	0.133632	0.162047	0.196035	FALSE	FALSE	FALSE	FALSE
Gm26649	1	0	0	0	1	0.886961	0.0017661	0.005	0.005	1	0.00582712	0.00850011	0.005	0	1	0.450014	0.316921			FALSE	FALSE	FALSE	FALSE
Gm13748	1	0	0	0	1	0.0122048	0.0255645	0.017	0.003	1	0.0244087	0.00640627	0.003	0	1		0.0455466			TRUE	FALSE	FALSE	FALSE
Gm28981	0.735973	-0.00650253	0.033	0.034	1	0.094371	-0.0527902	0.065	0.087	1	4.14789e-07	0.097888	0.087	0.034	0.0128809	0.02051	0.0197447		0.0249292	TRUE	FALSE	FALSE	TRUE
Creb1	0.016185	0.0611886	0.351	0.309	1	0.736589	0.0017899	0.335	0.314	1	0.241475	-0.0468497	0.314	0.309	1	0.160978	0.132514	0.16821	0.169225	FALSE	FALSE	FALSE	FALSE
Mettl21a	0.677455	0.00450258	0.035	0.033	1	0.0809969	0.0314039	0.071	0.049	1	0.0844573	0.0212545	0.049	0.033	1	0.244625	0.170939	0.212535	0.194733	FALSE	FALSE	FALSE	FALSE
Gm28982	1	0	0	0	1	0.430653	-0.0103272	0.013	0.017	1	1.22198e-07	0.0330052	0.017	0	0.00379475	0.0763036	0.0833237			TRUE	FALSE	FALSE	TRUE
Ccnyl1	0.311319	0.00497949	0.047	0.04	1	0.335498	-0.0218096	0.05	0.062	1	0.0428252	0.0287247	0.062	0.04	1	0.193625	0.188288	0.291425	0.403239	FALSE	FALSE	FALSE	FALSE
Fzd5	1	0	0	0	1	0.755041	-0.00431967	0.009	0.011	1	2.48461e-05	0.0218792	0.011	0	0.77157	0.200592	0.168922			FALSE	FALSE	FALSE	FALSE
Plekhm3	8.05703e-06	0.0887063	0.192	0.135	0.250203	0.194254	-0.0470942	0.181	0.205	1	0.000413811	0.0869318	0.205	0.135	1	0.163458	0.171623	0.306595	0.325258	FALSE	FALSE	FALSE	FALSE
Idh1	1.16617e-09	-0.13852	0.154	0.217	3.62142e-05	0.22007	-0.0487049	0.158	0.177	1	0.00354045	-0.11503	0.177	0.217	1	0.0961596	0.104719	0.0726761	0.0892203	TRUE	TRUE	FALSE	FALSE
Pikfyve	0.225331	-0.0362364	0.169	0.176	1	0.135926	-0.0577198	0.186	0.213	1	0.152348	0.0279653	0.213	0.176	1	0.117539	0.112127	0.190314	0.237072	FALSE	FALSE	FALSE	FALSE
Map2	0.232377	-0.0154764	0.724	0.721	1	0.0633914	-0.038358	0.697	0.686	1	1.61533e-07	-0.118829	0.686	0.721	0.00501626	0.197884	0.181356	0.292706	0.351785	FALSE	FALSE	FALSE	FALSE
Gm10558	0.672069	0.00137476	0.004	0.003	1	0.900404	-0.00164029	0.007	0.008	1	0.127447	0.0093926	0.008	0.003	1	0.0983633	0.139307			TRUE	FALSE	FALSE	FALSE
Rpe	0.715586	-0.014069	0.056	0.058	1	0.5538	-0.01654	0.082	0.09	1	0.0107045	0.0424058	0.09	0.058	1	0.168593	0.152018	0.280073	0.297716	FALSE	FALSE	FALSE	FALSE
Kansl1l	0.21608	-0.0275181	0.378	0.384	1	0.135112	0.0515555	0.589	0.562	1	2.94448e-11	0.228844	0.562	0.384	9.14378e-07	0.0544567	0.0445334	0.0819628	0.120713	TRUE	FALSE	FALSE	TRUE
Gm15668	0.29455	-0.00378288	0.002	0.003	1	0.635917	0.00700008	0.008	0.006	1	0.283771	0.00394241	0.006	0.003	1	0.0848008		0.135002		TRUE	FALSE	FALSE	FALSE
Erbb4	9.82331e-18	0.207423	0.429	0.279	3.05053e-13	1.91429e-24	0.152555	0.991	0.942	5.94463e-20	7.30126e-270	1.32275	0.942	0.279	2.26733e-265	0.0377288	0.0259621	0.804022	0.864376	TRUE	TRUE	TRUE	TRUE
Gm29114	0.95229	-0.00391404	0.071	0.07	1	0.903632	-0.00640088	0.082	0.079	1	0.546249	0.00829749	0.079	0.07	1	0.0613947	0.0425643	0.0449625	0.0583195	TRUE	FALSE	FALSE	FALSE
Ikzf2	0.0101565	0.0548666	0.248	0.208	1	0.0173447	0.0818094	0.366	0.306	1	3.86535e-05	0.13055	0.306	0.208	1	0.0580972	0.0479561	0.0719521	0.0893127	TRUE	FALSE	FALSE	FALSE
Spag16	0.0351721	-0.02835	0.03	0.041	1	0.565897	0.0199872	0.073	0.066	1	0.014261	0.0453923	0.066	0.041	1	0.0631735	0.110063	0.0917474	0.145859	TRUE	FALSE	FALSE	FALSE
Bard1	1	0	0	0	1	0.221828	0.013263	0.017	0.009	1	9.52016e-05	0.0179854	0.009	0	1	0.0732708	0.0359397			TRUE	FALSE	FALSE	FALSE
Atic	0.518075	0.00833083	0.035	0.032	1	0.107167	0.034	0.058	0.039	1	0.384201	0.0101032	0.039	0.032	1	0.308344	0.15614	0.371122	0.255062	FALSE	FALSE	FALSE	FALSE
D230017M19Rik	0.877387	0.000915869	0.046	0.044	1	0.382168	0.0198313	0.104	0.09	1	3.65577e-05	0.0832562	0.09	0.044	1	0.159116	0.119969	0.26339	0.242745	FALSE	FALSE	FALSE	FALSE
Pecr	0.665778	-0.000670964	0.046	0.042	1	0.3153	0.0136793	0.052	0.041	1	0.857689	-0.00966593	0.041	0.042	1	0.183863	0.159474	0.142872	0.138857	FALSE	FALSE	FALSE	FALSE
Xrcc5	0.268507	0.0118974	0.102	0.09	1	0.621363	0.00277391	0.124	0.114	1	0.152428	0.0223477	0.114	0.09	1	0.116918	0.103231	0.135225	0.133736	FALSE	FALSE	FALSE	FALSE
Smarcal1	0.601245	-0.0100285	0.046	0.049	1	0.247065	0.02397	0.053	0.041	1	0.355797	-0.0307359	0.041	0.049	1	0.389415	0.18066	0.2638	0.253758	FALSE	FALSE	FALSE	FALSE
Ankar	1	0	0	0	1	0.873495	-0.00130047	0.004	0.005	1	0.00582712	0.00854754	0.005	0	1	0.0414223				TRUE	FALSE	FALSE	FALSE
Rpl37a	0.314292	-0.0305803	0.103	0.109	1	0.613807	-0.0258517	0.099	0.104	1	0.554049	-0.0277404	0.104	0.109	1	0.424038	0.393585	0.353289	0.27696	FALSE	FALSE	FALSE	FALSE
Igfbp5	0.605656	-0.02063	0.223	0.225	1	0.109896	0.0409516	0.195	0.159	1	6.96889e-05	-0.168509	0.159	0.225	1	0.238719	0.142925	0.289154	0.202195	FALSE	FALSE	FALSE	FALSE
1700027A15Rik	5.42317e-05	0.0204064	0.01	0	1	9.91733e-05	-0.123369	0.085	0.145	1	9.76568e-55	0.281683	0.145	0	3.03263e-50	0.00727475	0.00549851			TRUE	FALSE	FALSE	TRUE
Gm29185	0.306864	0.00092159	0.001	0	1	0.174253	-0.0132468	0.008	0.016	1	4.58698e-07	0.0293609	0.016	0	0.0142444	0.00994553	0.0166642			TRUE	FALSE	FALSE	TRUE
6030407O03Rik	0.156793	0.0114991	0.015	0.01	1	0.266479	0.0164292	0.031	0.022	1	0.0249858	0.0249871	0.022	0.01	1	0.250371	0.151464	0.205676	0.177644	FALSE	FALSE	FALSE	FALSE
Tns1	0.000893047	0.0435427	0.1	0.069	1	0.0878525	0.0572213	0.202	0.17	1	5.39197e-12	0.151862	0.17	0.069	1.67442e-07	0.103676	0.0871068	0.126535	0.128521	TRUE	FALSE	FALSE	TRUE
Rufy4	1	0	0	0	1	0.559464	-0.00445396	0.004	0.006	1	0.00144857	0.0118056	0.006	0	1	0.0271855	0.0334311			TRUE	FALSE	FALSE	FALSE
Pnkd	0.194678	0.0236986	0.269	0.24	1	0.82638	0.00130034	0.282	0.278	1	0.543316	0.00222715	0.278	0.24	1	0.347154	0.26016	0.357048	0.242564	FALSE	FALSE	FALSE	FALSE
Tmbim1	0.000281227	0.0809812	0.234	0.186	1	0.11646	-0.0671438	0.287	0.317	1	9.36006e-10	0.189327	0.317	0.186	2.90667e-05	0.166379	0.147493	0.0692888	0.0684827	TRUE	FALSE	FALSE	TRUE
Catip	0.123976	-0.0135031	0.009	0.014	1	0.656669	-0.00102537	0.048	0.043	1	4.99241e-05	0.0526906	0.043	0.014	1	0.0258325	0.0352007			TRUE	FALSE	FALSE	FALSE
Ctdsp1	0.419584	0.00223253	0.029	0.025	1	0.49426	-0.0175902	0.042	0.049	1	0.00432525	0.0378837	0.049	0.025	1	0.244719	0.221815		0.14423	FALSE	FALSE	FALSE	FALSE
Usp37	0.00924975	0.0549304	0.275	0.232	1	0.190513	0.0438119	0.331	0.295	1	0.0278403	0.0579738	0.295	0.232	1	0.132844	0.103472	0.181392	0.157079	FALSE	FALSE	FALSE	FALSE
Cnot9	0.996954	-0.00361626	0.073	0.072	1	0.142779	0.0354901	0.093	0.073	1	0.88782	-0.0172312	0.073	0.072	1	0.197357	0.116823	0.168126	0.181657	FALSE	FALSE	FALSE	FALSE
Plcd4	0.669147	0.011267	0.356	0.334	1	0.393943	-0.0383214	0.296	0.312	1	0.0263364	-0.0792676	0.312	0.334	1	0.0416455	0.0429755	0.0146498	0.0164101	TRUE	FALSE	FALSE	FALSE
Zfp142	0.824461	-0.0109777	0.06	0.06	1	0.837404	0.00466617	0.066	0.063	1	0.918917	-0.0109399	0.063	0.06	1	0.216954	0.161792	0.251934	0.256995	FALSE	FALSE	FALSE	FALSE
Bcs1l	0.234009	-0.02397	0.07	0.078	1	0.0212089	0.0644752	0.148	0.107	1	0.0432311	0.0378877	0.107	0.078	1	0.111296	0.0711866	0.157565	0.132343	TRUE	FALSE	FALSE	FALSE
Rnf25	0.381102	0.0103239	0.087	0.078	1	0.936134	-0.00536655	0.116	0.117	1	0.00816205	0.0538735	0.117	0.078	1	0.132413	0.100516	0.168296	0.156518	FALSE	FALSE	FALSE	FALSE
Stk36	4.04423e-08	0.037949	0.019	0	0.0012559	0.196542	0.0243456	0.046	0.033	1	2.37124e-13	0.0596719	0.033	0	7.36366e-09	0.0569147	0.0555657		0.122834	TRUE	TRUE	FALSE	TRUE
Ttll4	0.203965	0.0101136	0.073	0.062	1	0.707661	0.00694524	0.2	0.191	1	2.55324e-19	0.217719	0.191	0.062	7.92883e-15	0.099184	0.0758489	0.189683	0.206876	TRUE	FALSE	FALSE	TRUE
Nhej1	0.0873894	0.0137498	0.025	0.017	1	0.86769	0.0072778	0.041	0.039	1	0.00245192	0.0313034	0.039	0.017	1	0.0822189	0.0771884	0.209341	0.158576	TRUE	FALSE	FALSE	FALSE
Cnppd1	0.169975	0.00939286	0.046	0.037	1	0.388492	0.0162418	0.061	0.05	1	0.164883	0.013586	0.05	0.037	1	0.346381	0.249617	0.357426	0.248699	FALSE	FALSE	FALSE	FALSE
Atg9a	0.62205	-0.0219373	0.113	0.115	1	0.136641	-0.0439039	0.131	0.158	1	0.0276647	0.0331715	0.158	0.115	1	0.254975	0.224436	0.372558	0.29526	FALSE	FALSE	FALSE	FALSE
Ankzf1	0.0207215	0.023678	0.05	0.035	1	0.0713531	0.0327353	0.072	0.049	1	0.136291	0.0187084	0.049	0.035	1	0.207356	0.100633	0.257081	0.153309	FALSE	FALSE	FALSE	FALSE
Glb1l	0.0759901	0.0223051	0.08	0.065	1	0.589194	-0.0223395	0.087	0.093	1	0.0284275	0.0437258	0.093	0.065	1	0.0334482	0.0312837	0.0405699	0.038094	TRUE	FALSE	FALSE	FALSE
Stk16	0.0438734	0.0302529	0.117	0.095	1	0.372348	0.0163983	0.104	0.09	1	0.537314	-0.0291989	0.09	0.095	1	0.390768	0.322802	0.31727	0.226495	FALSE	FALSE	FALSE	FALSE
A630095N17Rik	1	0	0	0	1	0.082844	-0.00538416	0	0.003	1	0.0244087	0.00538416	0.003	0	1	0.0334593				TRUE	FALSE	FALSE	FALSE
Dnpep	1	0	0	0	1	0.355292	-0.0150556	0.029	0.038	1	4.61012e-15	0.0710145	0.038	0	1.43163e-10	0.431818	0.498844			FALSE	FALSE	FALSE	FALSE
Gmppa	0.405582	-0.0131324	0.028	0.032	1	0.637311	-0.00985786	0.041	0.046	1	0.145464	0.0160203	0.046	0.032	1	0.299651	0.215552	0.314648	0.210365	FALSE	FALSE	FALSE	FALSE
Obsl1	0.164551	0.00740798	0.02	0.014	1	0.361349	-0.0228965	0.04	0.049	1	1.83994e-06	0.0662337	0.049	0.014	0.0571375	0.125378	0.122264		0.268808	FALSE	FALSE	FALSE	FALSE
Gm29069	0.363003	0.00179429	0.002	0.001	1	0.359043	-0.00513526	0.002	0.005	1	0.0382076	0.00781166	0.005	0.001	1	0.0868468	0.078844		0.95852	TRUE	FALSE	FALSE	FALSE
Epha4	9.0087e-06	-0.106551	0.184	0.23	0.279756	0.167131	-0.0190647	0.768	0.756	1	4.68679e-138	0.851488	0.756	0.23	1.45544e-133	0.0345575	0.0309523	0.846809	0.887828	TRUE	FALSE	FALSE	TRUE
Pax3	1	0	0	0	1	0.779532	0.0126334	0.696	0.67	1	1.46083e-286	1.15964	0.67	0	4.53645e-282	0.00978833	0.00882907			TRUE	FALSE	FALSE	TRUE
Farsb	0.93182	-0.00633894	0.113	0.109	1	0.47947	0.00901216	0.137	0.123	1	0.4901	0.00624775	0.123	0.109	1	0.297431	0.228783	0.362588	0.322884	FALSE	FALSE	FALSE	FALSE
Mogat1	0.514015	-0.00255002	0.004	0.006	1	0.994413	0.000443621	0.009	0.009	1	0.314693	0.00680005	0.009	0.006	1	0.0776064	0.0869022	0.139692		TRUE	FALSE	FALSE	FALSE
5730419F03Rik	0.0300247	0.00700072	0.003	0	1	0.190324	-0.0141575	0.005	0.011	1	2.48461e-05	0.0247696	0.011	0	0.77157	0.0130297	0.0459392			TRUE	FALSE	FALSE	FALSE
Acsl3	0.0377309	-0.0336092	0.859	0.88	1	0.327924	0.0358486	0.897	0.86	1	0.000291893	-0.0663684	0.86	0.88	1	0.0503937	0.0386984	0.04023	0.0322093	TRUE	FALSE	FALSE	FALSE
Gm29536	0.12829	0.00491049	0.009	0.005	1	0.888534	-0.000567328	0.021	0.022	1	0.000229867	0.0285218	0.022	0.005	1	0.135211	0.134419			FALSE	FALSE	FALSE	FALSE
Wdfy1	0.0430812	0.0266808	0.112	0.091	1	0.36483	0.0250587	0.146	0.131	1	0.0159554	0.038808	0.131	0.091	1	0.138178	0.10637	0.210425	0.238437	FALSE	FALSE	FALSE	FALSE
Serpine2	4.78503e-08	-0.105011	0.563	0.609	0.00148594	0.0701417	-0.0396869	0.8	0.808	1	9.81329e-23	0.286741	0.808	0.609	3.04742e-18	0.0502732	0.0488725	0.0616823	0.0725649	TRUE	TRUE	FALSE	TRUE
Cul3	0.517758	-0.022873	0.261	0.257	1	0.084841	-0.0707975	0.279	0.312	1	0.179509	0.036782	0.312	0.257	1	0.232982	0.212593	0.324788	0.30221	FALSE	FALSE	FALSE	FALSE
Irs1	0.547113	-0.00256721	0.122	0.112	1	0.849501	0.00407357	0.195	0.192	1	3.51651e-06	0.119406	0.192	0.112	0.109202	0.0809072	0.0668992	0.153914	0.183843	TRUE	FALSE	FALSE	FALSE
Rhbdd1	0.16089	0.0122332	0.113	0.097	1	0.304453	-0.0341827	0.195	0.213	1	7.02648e-12	0.173373	0.213	0.097	2.182e-07	0.0558246	0.0528283	0.0804006	0.0891451	TRUE	FALSE	FALSE	TRUE
Gm28940	1	0	0	0	1	0.105772	-0.0170292	0.004	0.011	1	2.48461e-05	0.0234156	0.011	0	0.77157	0.00807563				TRUE	FALSE	FALSE	FALSE
Col4a4	0.0537388	-0.0163565	0.012	0.019	1	0.0319914	-0.0346333	0.019	0.036	1	0.0143204	0.0328111	0.036	0.019	1	0.0337638	0.0576919	0.0261407	0.0741272	TRUE	FALSE	FALSE	FALSE
Col4a3	0.202829	-0.00354545	0.001	0.002	1	0.743578	0.00471815	0.009	0.008	1	0.0693982	0.0106915	0.008	0.002	1	0.0956197	0.0887507		0.678646	TRUE	FALSE	FALSE	FALSE
Mff	0.720896	-0.000834603	0.232	0.217	1	0.560147	-0.0235488	0.247	0.26	1	0.252819	0.0182713	0.26	0.217	1	0.367792	0.293322	0.481309	0.327038	FALSE	FALSE	FALSE	FALSE
Tm4sf20	1	0	0	0	1	0.152008	-0.00661436	0.001	0.005	1	0.00582712	0.00874968	0.005	0	1	0.0303197				TRUE	FALSE	FALSE	FALSE
Agfg1	0.408032	0.00518391	0.155	0.141	1	0.328036	0.0275851	0.168	0.148	1	0.993867	-0.0216239	0.148	0.141	1	0.329757	0.211766	0.399875	0.420467	FALSE	FALSE	FALSE	FALSE
Daw1	0.787794	-0.00105266	0.001	0.001	1	0.529688	0.00291205	0.022	0.017	1	6.27903e-06	0.0334349	0.017	0.001	0.194989	0.0772304	0.0871008			TRUE	FALSE	FALSE	FALSE
4933436I20Rik	0.914354	-0.000914535	0.007	0.006	1	0.139754	0.0111286	0.009	0.003	1	0.367696	-0.0088287	0.003	0.006	1	0.240078	0.0724355	0.175071	0.329035	TRUE	FALSE	FALSE	FALSE
Pid1	0.251079	-0.0237595	0.59	0.59	1	1.35702e-05	0.168575	0.264	0.17	0.42141	7.5195e-74	-0.748018	0.17	0.59	2.33511e-69	0.18887	0.124455	0.0693412	0.108406	TRUE	FALSE	FALSE	TRUE
Trip12	0.772805	-0.0032272	0.42	0.403	1	0.278747	-0.0434228	0.449	0.467	1	0.329538	0.044552	0.467	0.403	1	0.156402	0.131404	0.23202	0.240256	FALSE	FALSE	FALSE	FALSE
Fbxo36	0.000403333	0.0468227	0.055	0.032	1	0.410595	-0.0276068	0.07	0.08	1	7.11915e-07	0.0968029	0.08	0.032	0.0221078	0.113977	0.12273	0.271496	0.193065	FALSE	FALSE	FALSE	FALSE
C130026I21Rik	0.934176	-0.000796811	0.015	0.015	1	0.145244	0.01964	0.039	0.025	1	0.100293	0.0178405	0.025	0.015	1	0.394316	0.203108	0.332984	0.256532	FALSE	FALSE	FALSE	FALSE
A530040E14Rik	1	0	0	0	1	0.15791	0.00559036	0.003	0	1	1	0	0	0	1		0.0427451			TRUE	FALSE	FALSE	FALSE
Sp140	0.22613	-0.00271751	0.001	0.002	1	0.0680626	0.00976974	0.005	0	1	0.276519	-0.00393524	0	0.002	1		0.261841			FALSE	FALSE	FALSE	FALSE
Gm10552	1	0	0	0	1	0.0878894	-0.0157018	0.002	0.008	1	0.00036858	0.019617	0.008	0	1	0.100671				FALSE	FALSE	FALSE	FALSE
Cab39	0.375703	-0.0265657	0.218	0.221	1	0.443313	-0.0283087	0.265	0.287	1	0.0441883	0.0467092	0.287	0.221	1	0.313457	0.274178	0.424506	0.413581	FALSE	FALSE	FALSE	FALSE
4933407L21Rik	0.00378829	0.00960096	0.005	0	1	0.964559	0.00186965	0.042	0.043	1	8.93618e-17	0.0787455	0.043	0	2.77504e-12	0.0504203	0.035145			TRUE	FALSE	FALSE	TRUE
Gpr55	1	0	0	0	1	0.0526581	0.0147202	0.009	0.002	1	0.111702	0.00287123	0.002	0	1		0.0304434			TRUE	FALSE	FALSE	FALSE
Gm28100	1	0	0	0	1	0.601757	0.00470709	0.01	0.008	1	0.00036858	0.0155215	0.008	0	1	0.0120314	0.00886107			TRUE	FALSE	FALSE	FALSE
Spata3	1	0	0	0	1	0.307293	-0.0188847	0.031	0.041	1	3.32809e-16	0.0774435	0.041	0	1.03351e-11	0.0230668	0.0191961			TRUE	FALSE	FALSE	TRUE
2810459M11Rik	0.00290521	-0.074531	0.148	0.176	1	0.249631	0.0392817	0.263	0.238	1	0.0163683	0.0488966	0.238	0.176	1	0.0705926	0.0510454	0.142177	0.0952129	TRUE	FALSE	FALSE	FALSE
Psmd1	0.071281	0.0319706	0.201	0.173	1	0.0628007	0.0590112	0.3	0.251	1	0.00028474	0.108091	0.251	0.173	1	0.13819	0.101828	0.200886	0.199037	FALSE	FALSE	FALSE	FALSE
Htr2b	0.0557345	0.00493373	0.002	0	1	0.0365905	-0.0221667	0.006	0.017	1	1.22198e-07	0.0350537	0.017	0	0.00379475	0.0375112	0.177543			TRUE	FALSE	FALSE	TRUE
Armc9	0.990052	-0.0106059	0.128	0.125	1	0.460912	0.0279591	0.183	0.17	1	0.0240055	0.0392332	0.17	0.125	1	0.114758	0.0891988	0.210409	0.313768	TRUE	FALSE	FALSE	FALSE
Gm16341	1	0	0	0	1	0.613747	-0.00327101	0.003	0.005	1	0.00582712	0.00923058	0.005	0	1	0.0833451				TRUE	FALSE	FALSE	FALSE
Cops7b	0.73884	-0.00792159	0.059	0.06	1	0.3772	0.0211057	0.093	0.08	1	0.114412	0.0233842	0.08	0.06	1	0.0962897	0.0833074	0.140276	0.192313	TRUE	FALSE	FALSE	FALSE
Dis3l2	0.00475234	0.0648595	0.27	0.226	1	0.987807	-0.00771554	0.365	0.353	1	6.23063e-08	0.177181	0.353	0.226	0.00193486	0.114455	0.100803	0.213915	0.264573	FALSE	FALSE	FALSE	FALSE
Gm28375	0.594571	-0.0166784	0.069	0.072	1	0.355601	0.0240189	0.131	0.115	1	0.00164996	0.0676206	0.115	0.072	1	0.0821252	0.0604886	0.10063	0.151497	TRUE	FALSE	FALSE	FALSE
Eif4e2	0.179214	0.0130796	0.071	0.06	1	0.908117	0.00191405	0.075	0.074	1	0.280984	0.00725964	0.074	0.06	1	0.357921	0.284381	0.33429	0.270874	FALSE	FALSE	FALSE	FALSE
Efhd1	1.29251e-18	0.094867	0.047	0	4.01378e-14	0.00641543	-0.100133	0.148	0.196	1	3.51899e-74	0.373681	0.196	0	1.09279e-69	0.102948	0.117056		0.127106	FALSE	FALSE	FALSE	FALSE
Gigyf2	0.0014926	0.0710048	0.33	0.273	1	0.284459	0.0275314	0.4	0.356	1	0.00326034	0.0978819	0.356	0.273	1	0.135958	0.111151	0.213018	0.244703	FALSE	FALSE	FALSE	FALSE
Kcnj13	2.89209e-05	-0.0215295	0.002	0.012	0.89811	0.416	0.00955118	0.018	0.013	1	0.887871	-0.00117048	0.013	0.012	1	0.080105	0.039869			TRUE	FALSE	FALSE	FALSE
Ngef	3.03531e-05	0.100234	0.446	0.379	0.942585	0.189847	0.0354066	0.144	0.12	1	4.03043e-36	-0.485358	0.12	0.379	1.25161e-31	0.132685	0.0774119	0.169519	0.121296	TRUE	FALSE	FALSE	TRUE
Neu2	0.407374	0.00166104	0.044	0.038	1	0.886657	-0.00251666	0.024	0.025	1	0.122227	-0.0391628	0.025	0.038	1	0.0418387	0.0452408	0.0796029	0.121092	TRUE	FALSE	FALSE	FALSE
Atg16l1	0.919053	-0.00420104	0.173	0.167	1	0.822845	-0.00692895	0.182	0.188	1	0.653547	-0.00860255	0.188	0.167	1	0.152116	0.134961	0.198466	0.240666	FALSE	FALSE	FALSE	FALSE
Sag	0.809413	0.000198745	0.006	0.005	1	0.0393039	-0.0195328	0.008	0.021	1	0.000632672	0.0241516	0.021	0.005	1	0.0633372			0.398354	TRUE	FALSE	FALSE	FALSE
Dgkd	0.0493069	0.0333723	0.152	0.127	1	0.541052	0.00687826	0.14	0.128	1	0.776153	-0.0234874	0.128	0.127	1	0.457765	0.269159	0.453087	0.460969	FALSE	FALSE	FALSE	FALSE
Usp40	0.00228692	0.0580948	0.217	0.172	1	0.00497939	0.0937221	0.298	0.233	1	0.00947116	0.0633759	0.233	0.172	1	0.0821444	0.0580061	0.112065	0.129838	TRUE	FALSE	FALSE	FALSE
Mroh2a	1	0	0	0	1	0.816143	0.000847161	0.002	0.002	1	0.111702	0.00315283	0.002	0	1		0.103038			FALSE	FALSE	FALSE	FALSE
Hjurp	0.000448918	0.0713938	0.195	0.151	1	0.141133	0.0428766	0.264	0.229	1	8.87932e-05	0.110202	0.229	0.151	1	0.1113	0.0815395	0.145342	0.121794	TRUE	FALSE	FALSE	FALSE
Gm28342	1	0	0	0	1	0.540972	0.00443717	0.003	0.002	1	0.111702	0.00242137	0.002	0	1		0.0451094			TRUE	FALSE	FALSE	FALSE
Agap1	0.00023701	0.0818733	0.245	0.192	1	0.00349026	0.104727	0.349	0.276	1	0.000477827	0.0962796	0.276	0.192	1	0.42532	0.280519	0.445379	0.494726	FALSE	FALSE	FALSE	FALSE
Asb18	0.0557345	0.00455583	0.002	0	1	0.344336	-0.00481171	0.001	0.003	1	0.0244087	0.0073776	0.003	0	1	0.436998			0.35245	FALSE	FALSE	FALSE	FALSE
Ackr3	0.747601	-0.00195506	0.011	0.012	1	0.844819	0.000438888	0.184	0.178	1	4.07045e-50	0.30198	0.178	0.012	1.26404e-45	0.0316682	0.0340293	0.312023	0.391385	TRUE	FALSE	FALSE	TRUE
Gm28723	1	0	0	0	1	0.555835	-0.00438836	0.014	0.017	1	1.22198e-07	0.0299694	0.017	0	0.00379475	0.00530877	0.0121154			TRUE	FALSE	FALSE	TRUE
Cops8	0.003446	-0.0614061	0.102	0.128	1	0.933871	0.00181196	0.144	0.147	1	0.514656	-0.00260798	0.147	0.128	1	0.374257	0.2955	0.456732	0.395799	FALSE	FALSE	FALSE	FALSE
Ramp1	5.17062e-06	-0.109382	0.247	0.294	0.160568	0.230965	-0.0472559	0.347	0.375	1	0.0171556	0.0764337	0.375	0.294	1	0.123366	0.12134	0.25798	0.19379	FALSE	FALSE	FALSE	FALSE
Ube2f	0.229038	0.015782	0.119	0.105	1	0.742393	-0.00360727	0.125	0.132	1	0.16636	0.0112156	0.132	0.105	1	0.197617	0.150266	0.298741	0.233022	FALSE	FALSE	FALSE	FALSE
Scly	0.203596	0.0231503	0.079	0.068	1	0.860771	-0.0132632	0.148	0.148	1	8.31887e-09	0.137927	0.148	0.068	0.000258334	0.0891817	0.0849604	0.0941436	0.118898	TRUE	FALSE	FALSE	TRUE
Gm17090	4.02473e-12	-0.0332198	0	0.016	1.24984e-07	0.960937	-0.00342584	0.03	0.03	1	0.0281755	0.0271437	0.03	0.016	1	0.0774665	0.0797909	0.0638826		TRUE	TRUE	FALSE	FALSE
Ilkap	0.946649	-0.00795093	0.124	0.121	1	0.188825	-0.0466249	0.159	0.183	1	0.000910079	0.077467	0.183	0.121	1	0.208265	0.19522	0.264475	0.207814	FALSE	FALSE	FALSE	FALSE
Hes6	0.389526	-0.0161626	0.044	0.049	1	0.283071	-0.022764	0.046	0.058	1	0.441546	0.00583923	0.058	0.049	1	0.257845	0.24699	0.243449	0.193667	FALSE	FALSE	FALSE	FALSE
Per2	0.0750698	0.0264865	0.167	0.142	1	0.0407581	0.0515266	0.161	0.121	1	0.118717	-0.0580878	0.121	0.142	1	0.0731806	0.0565683	0.0883682	0.112196	TRUE	FALSE	FALSE	FALSE
Traf3ip1	0.572276	-0.0150901	0.041	0.044	1	0.418423	-0.0222407	0.052	0.062	1	0.10942	0.0215007	0.062	0.044	1	0.229339	0.247505	0.348236	0.328296	FALSE	FALSE	FALSE	FALSE
Asb1	5.00409e-06	-0.0464663	0.019	0.041	0.155397	0.669995	-0.00738925	0.029	0.033	1	0.344605	-0.0285367	0.033	0.041	1	0.315048	0.441844	0.292242		FALSE	FALSE	FALSE	FALSE
Hdac4	8.149e-27	0.253485	0.541	0.376	2.53059e-22	5.6039e-06	0.165095	0.409	0.297	0.174024	1.01044e-07	-0.199136	0.297	0.376	0.00313783	0.103054	0.0605269	0.12973	0.104404	TRUE	TRUE	FALSE	TRUE
Gm26720	7.17126e-05	0.0222292	0.01	0	1	0.00857941	0.0337411	0.026	0.008	1	0.00036858	0.0143718	0.008	0	1		0.0354778			TRUE	FALSE	FALSE	FALSE
Ndufa10	0.123853	-0.0429936	0.156	0.167	1	0.296423	-0.0487373	0.206	0.222	1	0.0202679	0.0557871	0.222	0.167	1	0.414061	0.401531	0.412402	0.331528	FALSE	FALSE	FALSE	FALSE
Otos	1	0	0	0	1	0.152008	-0.00550935	0.001	0.005	1	0.00582712	0.00752663	0.005	0	1	0.143036				FALSE	FALSE	FALSE	FALSE
Gm29483	1	0	0	0	1	0.707436	-0.00294036	0.006	0.008	1	0.00036858	0.014697	0.008	0	1	0.0311231	0.0191648			TRUE	FALSE	FALSE	FALSE
Gm29481	0.105993	0.00308328	0.002	0	1	0.645004	-0.00397172	0.007	0.009	1	9.52016e-05	0.0175695	0.009	0	1	0.0627719	0.0659424			TRUE	FALSE	FALSE	FALSE
Gm29480	1	0	0	0	1	0.337741	-0.00560481	0.004	0.008	1	0.00036858	0.0133785	0.008	0	1	0.0782804	0.149276			TRUE	FALSE	FALSE	FALSE
Ankmy1	1	0	0	0	1	0.439089	0.00777682	0.048	0.039	1	1.23891e-15	0.0790371	0.039	0	3.84732e-11	0.0834256	0.0613176			TRUE	FALSE	FALSE	TRUE
5033417F24Rik	1.07984e-11	-0.0314369	0	0.015	3.35334e-07	0.711841	-0.00452617	0.028	0.032	1	0.0118091	0.0244828	0.032	0.015	1	0.171633	0.143963	0.30284		FALSE	FALSE	FALSE	FALSE
Rnpepl1	0.0217848	0.0217676	0.064	0.047	1	0.8913	-0.00501208	0.087	0.088	1	0.00031362	0.0590349	0.088	0.047	1	0.249664	0.193268	0.375563	0.219769	FALSE	FALSE	FALSE	FALSE
9430060I03Rik	1.52684e-21	-0.0650078	0	0.029	4.74145e-17	0.0652804	0.0290963	0.043	0.025	1	0.577398	-0.0151996	0.025	0.029	1	0.118172	0.0818912	0.129388		TRUE	TRUE	FALSE	FALSE
Capn10	0.00273	-0.0565646	0.07	0.093	1	0.725706	0.00643054	0.095	0.09	1	0.653772	-0.0269948	0.09	0.093	1	0.201742	0.136805	0.174919	0.21278	FALSE	FALSE	FALSE	FALSE
Gpr35	0.529545	0.00451113	0.004	0.002	1	0.0581835	-0.0316032	0.023	0.039	1	3.06756e-12	0.0713071	0.039	0.002	9.526e-08	0.0585707	0.0810437			TRUE	FALSE	FALSE	TRUE
Crocc2	0.470149	0.000641363	0	0	1	0.786288	2.61665e-05	0.005	0.006	1	0.00144857	0.0101551	0.006	0	1	0.162557	0.305786			FALSE	FALSE	FALSE	FALSE
Sned1	0.0573096	-0.0486075	0.212	0.227	1	0.196539	-0.0329943	0.73	0.737	1	1.18473e-132	0.869722	0.737	0.227	3.67905e-128	0.0100819	0.00824591	0.0182886	0.0329237	TRUE	FALSE	FALSE	TRUE
Mterf4	0.00193192	-0.0400829	0.021	0.035	1	0.613909	7.52858e-06	0.082	0.073	1	0.000178043	0.0721001	0.073	0.035	1	0.174248	0.129671	0.290509		FALSE	FALSE	FALSE	FALSE
Gm28535	1	0	0	0	1	0.899224	-0.00249961	0.007	0.008	1	0.00036858	0.0164465	0.008	0	1	0.16163	0.0775066			TRUE	FALSE	FALSE	FALSE
Hdlbp	0.561862	-0.0193219	0.153	0.154	1	0.367444	0.0341904	0.202	0.186	1	0.281626	0.00658164	0.186	0.154	1	0.462003	0.289976	0.45455	0.3992	FALSE	FALSE	FALSE	FALSE
Farp2	0.0248104	0.0310089	0.13	0.105	1	0.00655249	0.0691098	0.112	0.071	1	0.00730949	-0.0885878	0.071	0.105	1	0.234261	0.118801	0.110929	0.146643	FALSE	FALSE	FALSE	FALSE
Thap4	0.144938	0.0137747	0.042	0.033	1	0.582715	0.00819877	0.065	0.058	1	0.00771426	0.0373054	0.058	0.033	1	0.166241	0.156728	0.339011	0.296797	FALSE	FALSE	FALSE	FALSE
Gm10550	1.27257e-05	-0.0235367	0.002	0.012	0.395185	0.59299	0.0127276	0.026	0.022	1	0.0983077	0.0126752	0.022	0.012	1	0.0871902	0.0635512	0.222091		TRUE	FALSE	FALSE	FALSE
Atg4b	0.0334	0.0318941	0.111	0.089	1	0.942156	0.00215613	0.132	0.131	1	0.00812016	0.0491552	0.131	0.089	1	0.214369	0.180685	0.294117	0.264729	FALSE	FALSE	FALSE	FALSE
Dtymk	0.184827	-0.0251389	0.063	0.072	1	0.866275	0.000583416	0.097	0.095	1	0.120792	0.0209983	0.095	0.072	1	0.287304	0.215967	0.348322	0.246623	FALSE	FALSE	FALSE	FALSE
Ing5	0.335544	0.00247315	0.027	0.022	1	0.254876	-0.0109318	0.027	0.038	1	0.0395894	0.0134247	0.038	0.022	1	0.221687	0.1848		0.310768	FALSE	FALSE	FALSE	FALSE
D2hgdh	0.87517	-0.00423701	0.048	0.047	1	0.000976077	0.0661265	0.074	0.035	1	0.180837	-0.0335338	0.035	0.047	1	0.214655	0.0908179	0.109268	0.112978	TRUE	FALSE	FALSE	FALSE
D1Ertd622e	0.000893936	-0.0653242	0.082	0.11	1	0.190033	0.0360272	0.245	0.21	1	7.34272e-09	0.155768	0.21	0.11	0.000228021	0.144922	0.0899283	0.322405	0.424375	TRUE	FALSE	FALSE	TRUE
Ppip5k2	0.0164243	0.0345343	0.102	0.079	1	0.397821	0.0164753	0.131	0.114	1	0.018052	0.0421467	0.114	0.079	1	0.285049	0.263985	0.313576	0.302884	FALSE	FALSE	FALSE	FALSE
Gin1	0.419217	-0.0252256	0.099	0.103	1	0.0101181	0.0681498	0.143	0.098	1	0.524673	-0.0342896	0.098	0.103	1	0.172648	0.0949867	0.129423	0.115869	TRUE	FALSE	FALSE	FALSE
Gm7967	0.000142215	-0.0731982	0.061	0.09	1	0.842677	-0.00128014	0.012	0.013	1	4.76621e-11	-0.175797	0.013	0.09	1.4801e-06	0.119847	0.185665	0.00886419	0.0197926	TRUE	FALSE	FALSE	TRUE
Cdh20	7.80639e-44	0.255791	0.785	0.671	2.4242e-39	0.0565148	0.0456541	0.944	0.912	1	2.36559e-72	0.45476	0.912	0.671	7.34611e-68	0.0331604	0.0297412	0.0574855	0.0476378	TRUE	TRUE	FALSE	TRUE
Pign	0.100567	0.0253478	0.198	0.172	1	0.120932	0.0497937	0.3	0.262	1	2.21403e-05	0.12049	0.262	0.172	0.687545	0.0713393	0.0616767	0.116841	0.151773	TRUE	FALSE	FALSE	FALSE
2310035C23Rik	0.234001	0.0233091	0.284	0.256	1	0.393055	0.0216207	0.308	0.284	1	0.758667	0.000417295	0.284	0.256	1	0.20897	0.158223	0.264012	0.25506	FALSE	FALSE	FALSE	FALSE
Gm7160	0.161385	-0.0132801	0.014	0.019	1	0.481804	0.00482174	0.026	0.021	1	0.857065	0.00117345	0.021	0.019	1	0.139056	0.111402	0.112971		FALSE	FALSE	FALSE	FALSE
Zcchc2	0.0122339	0.0316386	0.072	0.052	1	0.665248	-0.0107728	0.063	0.068	1	0.186028	0.0172621	0.068	0.052	1	0.213186	0.173699	0.31494	0.285998	FALSE	FALSE	FALSE	FALSE
Gm20753	1	0	0	0	1	0.744047	0.000823609	0.004	0.003	1	0.0244087	0.00582167	0.003	0	1	0.317394	0.207671			FALSE	FALSE	FALSE	FALSE
Phlpp1	0.0192806	0.0382162	0.8	0.776	1	0.149857	0.047833	0.878	0.831	1	0.357923	0.044415	0.831	0.776	1	0.0970811	0.0846076	0.0626077	0.0904011	TRUE	FALSE	FALSE	FALSE
Bcl2	0.00135651	0.0688034	0.654	0.594	1	1.04769e-08	0.213675	0.497	0.352	0.000325351	1.29945e-35	-0.457557	0.352	0.594	4.03532e-31	0.0396503	0.0262736	0.0287542	0.0462645	TRUE	FALSE	TRUE	TRUE
D630008O14Rik	1	0	0	0	1	0.0529575	0.0159534	0.009	0.002	1	0.111702	0.00356135	0.002	0	1		0.0170404			TRUE	FALSE	FALSE	FALSE
Kdsr	0.453797	0.000496539	0.088	0.08	1	0.394088	0.0216055	0.123	0.109	1	0.0579868	0.0263344	0.109	0.08	1	0.277286	0.186627	0.345698	0.333767	FALSE	FALSE	FALSE	FALSE
Vps4b	0.690638	-0.0130956	0.087	0.089	1	0.562393	-0.0140026	0.1	0.109	1	0.218219	0.0178472	0.109	0.089	1	0.274139	0.216444	0.267538	0.276968	FALSE	FALSE	FALSE	FALSE
Serpinb3b	0.499769	0.00192719	0.001	0.001	1	0.541148	0.00166654	0.005	0.003	1	0.13987	0.00574299	0.003	0.001	1	0.225871	0.0958128			TRUE	FALSE	FALSE	FALSE
D830032E09Rik	1	0	0	0	1	0.15791	0.00505181	0.003	0	1	1	0	0	0	1		0.0157876			TRUE	FALSE	FALSE	FALSE
Cdh19	4.04652e-55	0.387241	0.563	0.336	1.25661e-50	0.00396608	0.0914585	0.177	0.123	1	6.25479e-27	-0.42942	0.123	0.336	1.94236e-22	0.232704	0.176996	0.0272768	0.0236118	TRUE	TRUE	FALSE	TRUE
Clasp1	2.16667e-05	0.104484	0.439	0.359	0.672839	0.698393	0.0126382	0.389	0.374	1	0.290387	-0.0427733	0.374	0.359	1	0.13616	0.110432	0.149046	0.171672	FALSE	FALSE	FALSE	FALSE
Gli2	0.652539	-0.0108082	0.389	0.374	1	0.00195701	0.101362	0.619	0.546	1	7.31953e-10	0.214083	0.546	0.374	2.27301e-05	0.0102519	0.00788104	0.0090945	0.015025	TRUE	FALSE	FALSE	TRUE
Gm26831	1	0	0	0	1	0.968334	-0.000667973	0.083	0.082	1	3.71709e-31	0.154538	0.082	0	1.1543e-26	0.0112873	0.0129827			TRUE	FALSE	FALSE	TRUE
Inhbb	1.20631e-14	0.108605	0.072	0.019	3.74607e-10	0.313731	0.0244286	0.099	0.084	1	2.04436e-13	0.120915	0.084	0.019	6.34857e-09	0.0987456	0.0846578		0.0604429	TRUE	TRUE	FALSE	TRUE
Ralb	0.102404	0.0170587	0.058	0.046	1	0.493177	-0.0147387	0.042	0.049	1	0.836075	-0.00400075	0.049	0.046	1	0.353924	0.439461	0.400699	0.267042	FALSE	FALSE	FALSE	FALSE
Gm27184	1	0	0	0	1	0.543531	0.00122874	0.003	0.002	1	0.111702	0.00354779	0.002	0	1		0.178914			FALSE	FALSE	FALSE	FALSE
Tmem185b	1	0	0	0	1	0.812788	-0.00358786	0.032	0.035	1	6.37744e-14	0.062838	0.035	0	1.98045e-09	0.206026	0.206271			FALSE	FALSE	FALSE	FALSE
Epb41l5	0.99473	-0.00929479	0.232	0.221	1	0.630913	-0.0167837	0.268	0.279	1	0.0396706	0.0564074	0.279	0.221	1	0.0202535	0.0200644	0.0260791	0.0364777	TRUE	FALSE	FALSE	FALSE
Ptpn4	0.0131302	0.0629739	0.516	0.455	1	0.839742	0.0048341	0.587	0.585	1	0.000785101	0.128266	0.585	0.455	1	0.0984895	0.0653051	0.137708	0.156742	TRUE	FALSE	FALSE	FALSE
Tmem177	1	0	0	0	1	0.923055	-0.00300117	0.014	0.014	1	1.72745e-06	0.0309692	0.014	0	0.0536442	0.239307	0.186593			FALSE	FALSE	FALSE	FALSE
Cfap221	0.306864	0.000964912	0.001	0	1	0.249183	0.0039222	0.002	0	1	1	0	0	0	1		0.400795			FALSE	FALSE	FALSE	FALSE
Sctr	0.334529	0.00632603	0.033	0.028	1	0.356081	-0.0122713	0.016	0.022	1	0.413148	-0.0175877	0.022	0.028	1	0.0354446	0.0339039		0.0148789	TRUE	FALSE	FALSE	FALSE
Tmem37	1	0	0	0	1	0.847606	-0.00142697	0.01	0.009	1	9.52016e-05	0.0183893	0.009	0	1	0.15119	0.321634			FALSE	FALSE	FALSE	FALSE
Dbi	4.34654e-14	-0.18849	0.224	0.309	1.34977e-09	1.50331e-09	-0.187104	0.574	0.667	4.66839e-05	1.30389e-53	0.519442	0.667	0.309	4.0491e-49	0.425479	0.44202	0.463736	0.39992	FALSE	FALSE	FALSE	FALSE
3110009E18Rik	0.0906077	0.0156551	0.014	0.008	1	0.172445	0.0155941	0.024	0.014	1	0.185153	0.0136268	0.014	0.008	1	0.184632	0.121209			FALSE	FALSE	FALSE	FALSE
Steap3	0.00143045	0.0332442	0.05	0.03	1	0.130947	0.0145487	0.017	0.008	1	0.00204408	-0.0466523	0.008	0.03	1	0.227339	0.0908372		0.0306805	TRUE	FALSE	FALSE	FALSE
En1	1	0	0	0	1	0.35645	0.00993151	0.026	0.019	1	3.26364e-08	0.0384901	0.019	0	0.00101349	0.321928	0.136143			FALSE	FALSE	FALSE	FALSE
2610027F03Rik	1	0	0	0	1	0.114344	0.0151771	0.013	0.005	1	0.00582712	0.0112623	0.005	0	1	0.0337585	0.0256909			TRUE	FALSE	FALSE	FALSE
Celrr	0.515107	0.0109421	0.296	0.275	1	0.507901	-0.0250593	0.276	0.289	1	0.632354	-0.0303681	0.289	0.275	1	0.0186726	0.0153265	0.0125061	0.0178739	TRUE	FALSE	FALSE	FALSE
Insig2	0.136057	-0.0400297	0.114	0.125	1	0.708099	-0.0107112	0.154	0.161	1	0.0911913	0.0256369	0.161	0.125	1	0.296694	0.220071	0.314906	0.287736	FALSE	FALSE	FALSE	FALSE
Ccdc93	0.00538849	0.0412475	0.1	0.073	1	0.442709	0.019401	0.13	0.117	1	0.00226468	0.0581631	0.117	0.073	1	0.100848	0.10125	0.159723	0.173382	FALSE	FALSE	FALSE	FALSE
Ddx18	0.745957	-0.0114978	0.051	0.052	1	0.337422	-0.0272029	0.077	0.09	1	0.00147366	0.0578529	0.09	0.052	1	0.251168	0.234222	0.325349	0.234839	FALSE	FALSE	FALSE	FALSE
1700121L03Rik	1	0	0	0	1	0.441194	-0.00533715	0.007	0.011	1	2.48461e-05	0.0199097	0.011	0	0.77157	0.0402335	0.0442467			TRUE	FALSE	FALSE	FALSE
Slc35f5	0.390189	0.00580398	0.052	0.046	1	0.485728	-0.0175275	0.064	0.073	1	0.0175503	0.0317235	0.073	0.046	1	0.162191	0.1515	0.260986	0.238551	FALSE	FALSE	FALSE	FALSE
Nckap5	1.32422e-11	0.0989053	0.862	0.809	4.11224e-07	0.0682166	-0.02299	0.908	0.904	1	5.8934e-14	0.16343	0.904	0.809	1.83014e-09	0.0117311	0.0103968	0.0183308	0.0231533	TRUE	TRUE	FALSE	TRUE
Mgat5	0.730768	-0.00774856	0.512	0.498	1	0.18165	0.0486277	0.673	0.637	1	7.90149e-05	0.140687	0.637	0.498	1	0.0539181	0.0421719	0.105512	0.122343	TRUE	FALSE	FALSE	FALSE
2900009J06Rik	0.354427	-0.0102977	0.012	0.016	1	0.482755	0.0145785	0.035	0.028	1	0.050114	0.0174875	0.028	0.016	1	0.173029	0.124313	0.356099	0.422283	FALSE	FALSE	FALSE	FALSE
Ccnt2	0.503141	-0.0104354	0.354	0.349	1	0.00912119	0.0900075	0.382	0.309	1	0.00148833	-0.110907	0.309	0.349	1	0.173074	0.113981	0.134271	0.177913	FALSE	FALSE	FALSE	FALSE
Map3k19	2.17736e-30	0.282838	0.428	0.256	6.76158e-26	0.289539	-0.0375589	0.11	0.126	1	2.47255e-13	-0.291817	0.126	0.256	7.67825e-09	0.237953	0.185356	0.0735839	0.0227335	TRUE	TRUE	FALSE	TRUE
Rab3gap1	0.0109959	0.0569489	0.312	0.266	1	0.664075	-0.0212741	0.313	0.314	1	0.188019	0.0378751	0.314	0.266	1	0.132165	0.120794	0.181753	0.172705	FALSE	FALSE	FALSE	FALSE
Zranb3	0.25844	0.0138695	0.077	0.067	1	0.30052	0.0220454	0.125	0.106	1	0.0032968	0.0618308	0.106	0.067	1	0.144977	0.0991347	0.258616	0.188374	TRUE	FALSE	FALSE	FALSE
Ubxn4	0.583251	0.00961859	0.221	0.208	1	0.0688471	0.0658897	0.295	0.256	1	0.0810651	0.0474633	0.256	0.208	1	0.220287	0.14386	0.217305	0.223696	FALSE	FALSE	FALSE	FALSE
Mcm6	0.31016	0.00283856	0.004	0.002	1	0.246872	0.0145396	0.026	0.017	1	2.83465e-05	0.0294625	0.017	0.002	0.880273	0.133334	0.0640796			TRUE	FALSE	FALSE	FALSE
Dars	0.567864	-0.0232128	0.123	0.125	1	0.428658	0.0106788	0.188	0.166	1	0.0264159	0.0533443	0.166	0.125	1	0.215316	0.157502	0.300148	0.214486	FALSE	FALSE	FALSE	FALSE
Cxcr4	1.18793e-05	-0.014142	0	0.006	0.368901	0.824321	-0.012096	0.038	0.039	1	1.28176e-08	0.0652739	0.039	0.006	0.000398037	0.0243898	0.0359937			TRUE	FALSE	FALSE	TRUE
Zp3r	1	0	0	0	1	0.816143	0.000928437	0.002	0.002	1	0.111702	0.00265766	0.002	0	1		0.054612			TRUE	FALSE	FALSE	FALSE
Gm29427	1.34711e-05	0.0218173	0.012	0	0.418333	0.402667	-0.0292853	0.09	0.103	1	9.7774e-39	0.191141	0.103	0	3.03627e-34	0.0279129	0.0331985			TRUE	FALSE	FALSE	TRUE
Pfkfb2	0.0110795	-0.0431418	0.051	0.068	1	0.657463	0.00882169	0.107	0.099	1	0.0246448	0.0388626	0.099	0.068	1	0.174555	0.130916	0.235626	0.250812	FALSE	FALSE	FALSE	FALSE
Yod1	0.102062	-0.0271265	0.058	0.07	1	0.823898	0.00704782	0.1	0.096	1	0.0534146	0.0323319	0.096	0.07	1	0.199536	0.140976	0.364383	0.358854	FALSE	FALSE	FALSE	FALSE
AA986860	0.380761	-0.0111032	0.01	0.012	1	0.696582	-0.0090778	0.028	0.032	1	0.00242377	0.0314392	0.032	0.012	1	0.0662525	0.0668194			TRUE	FALSE	FALSE	FALSE
Mapkapk2	7.71022e-26	0.238228	0.237	0.109	2.39433e-21	0.968289	-0.00922809	0.14	0.139	1	0.0792348	0.0374848	0.139	0.109	1	0.111738	0.0973157	0.152351	0.0757861	TRUE	TRUE	FALSE	FALSE
Dyrk3	0.589573	-0.000211012	0.02	0.018	1	0.741662	0.00189269	0.004	0.003	1	0.00643089	-0.0356529	0.003	0.018	1			0.496511	0.334014	FALSE	FALSE	FALSE	FALSE
Eif2d	0.0573208	0.0219547	0.074	0.058	1	0.772043	-0.00545279	0.092	0.098	1	0.00184894	0.0512085	0.098	0.058	1	0.132889	0.115868	0.23831	0.160977	FALSE	FALSE	FALSE	FALSE
Ikbke	5.62174e-10	-0.0221312	0	0.012	1.74577e-05	0.707805	0.00784035	0.02	0.017	1	0.368651	0.00949104	0.017	0.012	1	0.0345315	0.018879			TRUE	TRUE	FALSE	FALSE
Gm28913	1	0	0	0	1	0.344336	-0.00378197	0.001	0.003	1	0.0244087	0.00596915	0.003	0	1	0.127407				FALSE	FALSE	FALSE	FALSE
Srgap2	0.0298616	0.0506326	0.426	0.372	1	0.535129	-0.0259733	0.32	0.323	1	6.27013e-05	-0.150224	0.323	0.372	1	0.342802	0.308854	0.321303	0.289479	FALSE	FALSE	FALSE	FALSE
Rab7b	0.000166177	0.0170703	0.009	0	1	0.679033	-0.00396333	0.002	0.003	1	0.0244087	0.00747435	0.003	0	1				0.12759	FALSE	FALSE	FALSE	FALSE
Pm20d1	1.34162e-08	0.0358169	0.02	0	0.000416626	0.288746	0.037645	0.234	0.211	1	2.28744e-80	0.384231	0.211	0	7.10341e-76	0.0150238	0.0115701			TRUE	TRUE	FALSE	TRUE
Slc41a1	0.31045	-0.0311138	0.144	0.15	1	0.157865	-0.046574	0.543	0.568	1	1.77454e-89	0.647173	0.568	0.15	5.51065e-85	0.0470861	0.0399412	0.10846	0.128063	TRUE	FALSE	FALSE	TRUE
Rab29	1	0	0	0	1	0.56681	0.0144585	0.082	0.074	1	2.92151e-28	0.1342	0.074	0	9.07245e-24	0.0367237	0.0372823			TRUE	FALSE	FALSE	TRUE
Elk4	0.0286005	0.028882	0.082	0.063	1	0.429316	-0.0221403	0.066	0.076	1	0.359837	0.00333116	0.076	0.063	1	0.225221	0.234444	0.245323	0.240901	FALSE	FALSE	FALSE	FALSE
Gm15849	1	0	0	0	1	0.343578	-0.00415231	0.001	0.003	1	0.0244087	0.00605779	0.003	0	1	0.032906				TRUE	FALSE	FALSE	FALSE
Dstyk	0.232291	-0.0346827	0.207	0.214	1	0.548429	0.022057	0.316	0.304	1	0.000198893	0.112314	0.304	0.214	1	0.138236	0.0973578	0.190536	0.230545	TRUE	FALSE	FALSE	FALSE
Rbbp5	0.0427254	0.0289391	0.071	0.055	1	0.694914	0.0065728	0.077	0.071	1	0.201467	0.0137354	0.071	0.055	1	0.231734	0.177549	0.274201	0.197323	FALSE	FALSE	FALSE	FALSE
Tmem81	1	0	0	0	1	0.546266	-0.00629198	0.009	0.013	1	6.53313e-06	0.0233645	0.013	0	0.20288	0.336891	0.275988			FALSE	FALSE	FALSE	FALSE
Nfasc	6.72652e-05	0.0833882	0.231	0.174	1	0.803073	0.0065777	0.888	0.88	1	6.92956e-264	1.2472	0.88	0.174	2.1519e-259	0.0658206	0.048921	0.592912	0.539275	TRUE	FALSE	FALSE	TRUE
Gm10538	1	0	0	0	1	0.742457	0.00134315	0.004	0.003	1	0.0244087	0.00592048	0.003	0	1		0.0580838			TRUE	FALSE	FALSE	FALSE
Mdm4	0.0612647	0.0390565	0.266	0.233	1	0.186305	-0.055656	0.303	0.323	1	0.000457703	0.109963	0.323	0.233	1	0.130726	0.116332	0.156412	0.16976	FALSE	FALSE	FALSE	FALSE
Gm28609	1	0	0	0	1	0.0607284	0.0158004	0.022	0.009	1	9.52016e-05	0.0249979	0.009	0	1	0.280674	0.259599			FALSE	FALSE	FALSE	FALSE
Etnk2	0.156694	-0.0148556	0.018	0.024	1	0.0213123	-0.0374022	0.018	0.036	1	0.125393	0.0191983	0.036	0.024	1	0.0529522	0.11015	0.147553	0.330047	TRUE	FALSE	FALSE	FALSE
Sox13	0.000328832	-0.0454961	0.032	0.054	1	0.428954	-0.0231712	0.048	0.057	1	0.794217	-0.000441962	0.057	0.054	1	0.0704261	0.0833442	0.0429118	0.0688435	TRUE	FALSE	FALSE	FALSE
Gm26706	1	0	0	0	1	0.343578	-0.00466091	0.001	0.003	1	0.0244087	0.00605504	0.003	0	1	0.0361758				TRUE	FALSE	FALSE	FALSE
Zc3h11a	1	0	0	0	1	0.664592	1.17205e-05	0.014	0.011	1	2.48461e-05	0.0243397	0.011	0	0.77157	0.393879	0.202052			FALSE	FALSE	FALSE	FALSE
Gm15851	1	0	0	0	1	0.450237	0.0100741	0.014	0.009	1	9.52016e-05	0.0168832	0.009	0	1	0.0138569	0.010982			TRUE	FALSE	FALSE	FALSE
Prelp	0.180738	-0.0311281	0.102	0.113	1	0.1602	-0.0606922	0.208	0.227	1	6.79191e-11	0.179589	0.227	0.113	2.10916e-06	0.0376974	0.0385343	0.0454734	0.0577208	TRUE	FALSE	FALSE	TRUE
Fmod	0.0165329	-0.00456148	0	0.002	1	0.470181	0.00921983	0.012	0.008	1	0.0319636	0.00828389	0.008	0.002	1	0.269322	0.0903216			TRUE	FALSE	FALSE	FALSE
Chil1	4.46371e-12	0.0599783	0.029	0	1.38616e-07	0.223317	-0.0302515	0.074	0.091	1	1.20586e-34	0.174099	0.091	0	3.74468e-30	0.0456855	0.0656826		0.0712274	TRUE	TRUE	FALSE	TRUE
Mybph	1	0	0	0	1	0.81499	0.00128391	0.002	0.002	1	0.111702	0.00290939	0.002	0	1		0.419481			FALSE	FALSE	FALSE	FALSE
Cyb5r1	0.306041	-0.00494342	0.005	0.007	1	0.513164	-0.00788368	0.023	0.028	1	5.10199e-05	0.0383004	0.028	0.007	1	0.352304	0.399877			FALSE	FALSE	FALSE	FALSE
Adipor1	0.559093	0.00776152	0.06	0.055	1	0.580413	-0.0206731	0.077	0.084	1	0.0162952	0.0477064	0.084	0.055	1	0.428346	0.338786	0.414254	0.412111	FALSE	FALSE	FALSE	FALSE
Klhl12	0.134067	-0.0352563	0.122	0.134	1	0.290532	-0.03702	0.148	0.167	1	0.131109	0.0230898	0.167	0.134	1	0.135321	0.132112	0.208144	0.227007	FALSE	FALSE	FALSE	FALSE
Rabif	0.413792	0.00734974	0.041	0.036	1	0.920752	0.00137634	0.036	0.035	1	0.833491	-0.00935454	0.035	0.036	1	0.495582	0.420906	0.399314	0.365193	FALSE	FALSE	FALSE	FALSE
Kdm5b	7.54238e-21	0.233274	0.446	0.309	2.34221e-16	0.461689	0.0248045	0.262	0.24	1	3.90754e-06	-0.184659	0.24	0.309	0.121345	0.141998	0.100773	0.131143	0.100754	FALSE	FALSE	FALSE	FALSE
Ppp1r12b	4.96827e-05	0.0896349	0.303	0.237	1	0.822405	-0.00923872	0.307	0.311	1	0.02107	0.0584382	0.311	0.237	1	0.144563	0.117386	0.260093	0.318612	FALSE	FALSE	FALSE	FALSE
Lgr6	4.22375e-10	0.112863	0.127	0.067	1.31164e-05	0.0120501	0.0287346	0.014	0.002	1	1.05177e-10	-0.143366	0.002	0.067	3.26616e-06		0.128373	0.0258117	0.019855	TRUE	TRUE	FALSE	TRUE
Gpr37l1	1.20915e-38	-0.271572	0.5	0.638	3.7549e-34	0.0276187	-0.044013	0.797	0.808	1	2.49029e-19	0.247356	0.808	0.638	7.73334e-15	0.07584	0.0592708	0.0594189	0.0845324	TRUE	TRUE	FALSE	TRUE
Rnpep	0.201534	-0.0310036	0.121	0.13	1	0.0689997	-0.0665367	0.137	0.167	1	0.042988	0.0493456	0.167	0.13	1	0.136926	0.15933	0.21754	0.198793	FALSE	FALSE	FALSE	FALSE
Lmod1	0.791373	-0.0039864	0.01	0.011	1	0.0529078	-0.0274874	0.017	0.032	1	0.000887684	0.0358872	0.032	0.011	1	0.0261882	0.0737281		0.0360255	TRUE	FALSE	FALSE	FALSE
Shisa4	3.8583e-39	-0.281056	0.468	0.612	1.19816e-34	0.22741	0.0395403	0.389	0.358	1	1.83689e-47	-0.51355	0.358	0.612	5.70427e-43	0.314991	0.251499	0.100241	0.141299	FALSE	FALSE	FALSE	FALSE
Ipo9	0.733412	-0.0137906	0.111	0.111	1	0.0833075	-0.0511082	0.092	0.118	1	0.887024	-0.0106235	0.118	0.111	1	0.277343	0.267719	0.333999	0.352239	FALSE	FALSE	FALSE	FALSE
Csrp1	0.0306426	-0.0443916	0.431	0.446	1	0.191368	0.0475564	0.389	0.358	1	1.73138e-09	-0.212708	0.358	0.446	5.37663e-05	0.411535	0.264708	0.0890139	0.107423	TRUE	FALSE	FALSE	TRUE
Pkp1	0.788414	-0.000764018	0.001	0.001	1	0.344336	-0.00472066	0.001	0.003	1	0.335336	0.00386575	0.003	0.001	1				0.35203	FALSE	FALSE	FALSE	FALSE
Cacna1s	1	0	0	0	1	0.689126	0.0011683	0.006	0.005	1	0.00582712	0.00995979	0.005	0	1	0.136096	0.162125			FALSE	FALSE	FALSE	FALSE
Kif21b	0.616018	-0.0241117	0.122	0.123	1	0.918331	-0.00256786	0.065	0.066	1	4.10892e-05	-0.131408	0.066	0.123	1	0.311723	0.249246	0.195761	0.250936	FALSE	FALSE	FALSE	FALSE
Gm26781	1	0	0	0	1	0.0208658	0.0156118	0.008	0	1	1	0	0	0	1		0.227684			FALSE	FALSE	FALSE	FALSE
Camsap2	0.0266312	0.0429428	0.249	0.212	1	0.122886	-0.0614846	0.213	0.243	1	0.346714	0.0199284	0.243	0.212	1	0.18772	0.17594	0.343301	0.306902	FALSE	FALSE	FALSE	FALSE
Ddx59	0.995032	-0.00418848	0.028	0.027	1	0.608193	0.0101837	0.035	0.03	1	0.772939	-0.00278996	0.03	0.027	1	0.16152	0.10928	0.153289	0.107738	FALSE	FALSE	FALSE	FALSE
Platr23	1	0	0	0	1	0.344336	-0.00398968	0.001	0.003	1	0.0244087	0.0059576	0.003	0	1	0.0334593				TRUE	FALSE	FALSE	FALSE
Platr22	1	0	0	0	1	0.994947	-0.00307805	0.003	0.003	1	0.0244087	0.00769563	0.003	0	1	0.239897				FALSE	FALSE	FALSE	FALSE
Gm26979	1	0	0	0	1	0.824411	-0.001176	0.008	0.009	1	9.52016e-05	0.0186282	0.009	0	1	0.0610351	0.0612751			TRUE	FALSE	FALSE	FALSE
Gm26936	0.00375447	-0.0364058	0.02	0.033	1	0.639364	0.0152344	0.091	0.085	1	4.34518e-07	0.07868	0.085	0.033	0.0134935	0.0888793	0.0782171	0.240034	0.374902	TRUE	FALSE	FALSE	TRUE
A430106G13Rik	0.0203432	0.0164982	0.021	0.012	1	0.105652	0.0312335	0.056	0.038	1	6.07263e-05	0.0465959	0.038	0.012	1	0.147423	0.0904481	0.597115	0.325513	TRUE	FALSE	FALSE	FALSE
Nek7	0.00386017	0.0561499	0.295	0.242	1	0.095133	-0.062677	0.225	0.254	1	0.72937	-0.0349436	0.254	0.242	1	0.13236	0.149679	0.129212	0.131865	FALSE	FALSE	FALSE	FALSE
Gm28501	0.250631	-0.0245773	0.037	0.044	1	0.391577	0.0184989	0.032	0.025	1	0.0347288	-0.0505242	0.025	0.044	1	0.0510025	0.0584488	0.0278196	0.0321987	TRUE	FALSE	FALSE	FALSE
Dennd1b	0.538791	0.0122092	0.266	0.246	1	0.784929	0.0102304	0.321	0.311	1	0.0298419	0.0649251	0.311	0.246	1	0.0973032	0.0837891	0.174385	0.254536	TRUE	FALSE	FALSE	FALSE
Crb1	0.913498	-0.00189092	0.007	0.007	1	0.945113	-0.00119488	0.015	0.014	1	0.0985941	0.0120024	0.014	0.007	1	0.111122	0.0723639	0.300119	0.2783	TRUE	FALSE	FALSE	FALSE
Zbtb41	0.452645	0.00594207	0.091	0.083	1	0.0648579	-0.0550628	0.075	0.101	1	0.243161	0.0176823	0.101	0.083	1	0.142947	0.164498	0.167824	0.169191	FALSE	FALSE	FALSE	FALSE
Aspm	0.885844	-0.000287717	0.002	0.002	1	0.816143	0.000345207	0.002	0.002	1	0.680267	-0.00207938	0.002	0.002	1		0.0650977			TRUE	FALSE	FALSE	FALSE
Cdc73	0.00382105	0.0619335	0.293	0.242	1	0.42411	0.0243028	0.302	0.273	1	0.420584	0.0142706	0.273	0.242	1	0.136554	0.109256	0.22239	0.220184	FALSE	FALSE	FALSE	FALSE
B3galt2	0.0426784	0.0321327	0.176	0.148	1	0.876465	0.0026516	0.071	0.069	1	1.04162e-07	-0.181237	0.069	0.148	0.00323465	0.224608	0.203316	0.370473	0.230428	FALSE	FALSE	FALSE	FALSE
Trove2	0.441206	-0.0213947	0.149	0.154	1	0.785592	-0.0064679	0.195	0.186	1	0.139102	0.0375695	0.186	0.154	1	0.209479	0.159964	0.326953	0.318934	FALSE	FALSE	FALSE	FALSE
Gm29514	5.88037e-06	0.0884599	0.128	0.083	0.182609	0.66668	0.00643866	0.082	0.076	1	0.447792	-0.0279688	0.076	0.083	1	0.135887	0.118766	0.161227	0.180114	FALSE	FALSE	FALSE	FALSE
Brinp3	1.12264e-18	0.217628	0.471	0.34	3.48625e-14	0.128019	0.0622752	0.309	0.276	1	0.000728848	-0.128053	0.276	0.34	1	0.216241	0.165363	0.462186	0.434454	FALSE	FALSE	FALSE	FALSE
Gm15584	0.602984	0.00338998	0.013	0.011	1	0.32273	0.01483	0.021	0.014	1	0.567418	0.00375678	0.014	0.011	1	0.103191	0.096093	0.388767	0.345141	TRUE	FALSE	FALSE	FALSE
BC003331	0.0692641	0.0265811	0.11	0.092	1	0.0322669	-0.0686622	0.118	0.156	1	3.8699e-05	0.0955737	0.156	0.092	1	0.241494	0.24519	0.262534	0.189218	FALSE	FALSE	FALSE	FALSE
Tpr	0.135577	-0.0356699	0.22	0.233	1	0.464695	0.0175616	0.332	0.314	1	0.00203667	0.0959842	0.314	0.233	1	0.180983	0.118927	0.221189	0.170298	FALSE	FALSE	FALSE	FALSE
Gm10138	0.262444	0.00612466	0.03	0.024	1	0.0374647	0.0437426	0.107	0.074	1	2.40946e-08	0.0984506	0.074	0.024	0.000748235	0.0506361	0.0323267	0.171114	0.133849	TRUE	FALSE	FALSE	TRUE
Ivns1abp	0.583689	-0.0167681	0.102	0.105	1	0.433361	-0.0257207	0.137	0.15	1	0.00789898	0.0589238	0.15	0.105	1	0.37748	0.332258	0.455111	0.461728	FALSE	FALSE	FALSE	FALSE
Swt1	0.3657	0.012828	0.215	0.196	1	0.512674	0.0140031	0.273	0.249	1	0.0229384	0.0667114	0.249	0.196	1	0.0948835	0.0816666	0.094958	0.123107	TRUE	FALSE	FALSE	FALSE
Trmt1l	0.353773	0.0118174	0.155	0.141	1	0.645124	0.00264972	0.199	0.186	1	0.0281227	0.0554715	0.186	0.141	1	0.113965	0.0984031	0.153842	0.182663	TRUE	FALSE	FALSE	FALSE
Rnf2	0.799519	-0.00783864	0.128	0.121	1	0.950051	-0.0066423	0.168	0.164	1	0.0274513	0.043648	0.164	0.121	1	0.103754	0.074753	0.183406	0.175602	TRUE	FALSE	FALSE	FALSE
Fam129a	0.000366387	-0.0239132	0.003	0.012	1	0.808723	0.0114423	0.055	0.052	1	1.75172e-08	0.0710896	0.052	0.012	0.000543979	0.100176	0.0800904	0.583141	1	TRUE	FALSE	FALSE	TRUE
Edem3	0.0987298	0.021561	0.14	0.118	1	0.420292	0.0157181	0.162	0.145	1	0.166187	0.0274511	0.145	0.118	1	0.154774	0.127432	0.217632	0.22704	FALSE	FALSE	FALSE	FALSE
Colgalt2	0.0062116	0.0470728	0.137	0.106	1	0.881023	-0.00430494	0.04	0.038	1	1.69925e-07	-0.14294	0.038	0.106	0.00527685	0.080851	0.109554	0.0410299	0.0386041	TRUE	FALSE	FALSE	TRUE
Rgl1	5.83922e-08	0.129114	0.341	0.256	0.00181331	0.184585	0.0443462	0.267	0.233	1	0.0623264	-0.074484	0.233	0.256	1	0.0906048	0.0738934	0.234673	0.205764	TRUE	TRUE	FALSE	FALSE
Apobec4	0.862903	-0.00613824	0.016	0.017	1	0.623298	0.00189567	0.031	0.027	1	0.131278	0.0160859	0.027	0.017	1	0.063416	0.0533955	0.198709	0.296605	TRUE	FALSE	FALSE	FALSE
Smg7	0.000113063	0.0799146	0.254	0.197	1	0.969261	0.00197347	0.268	0.265	1	0.00783981	0.0639734	0.265	0.197	1	0.1662	0.144645	0.290076	0.314652	FALSE	FALSE	FALSE	FALSE
Lamc1	0.582222	-0.0173494	0.086	0.089	1	0.588706	0.00598829	0.118	0.107	1	0.239271	0.0217819	0.107	0.089	1	0.170573	0.145046	0.24941	0.371769	FALSE	FALSE	FALSE	FALSE
Dhx9	0.694663	-0.0128895	0.099	0.1	1	0.0568301	0.0527654	0.146	0.112	1	0.631831	-0.00708382	0.112	0.1	1	0.361044	0.190804	0.366821	0.29647	FALSE	FALSE	FALSE	FALSE
Npl	0.75424	-0.00235533	0.027	0.025	1	0.899229	-0.00515865	0.057	0.058	1	0.000130065	0.0541869	0.058	0.025	1	0.100514	0.0997405	0.259732	0.171269	TRUE	FALSE	FALSE	FALSE
Gm28513	1	0	0	0	1	0.831931	-1.91875e-05	0.019	0.017	1	1.22198e-07	0.0368342	0.017	0	0.00379475	0.0103816	0.0127738			TRUE	FALSE	FALSE	TRUE
Gm28286	1	0	0	0	1	0.679033	-0.00788681	0.002	0.003	1	0.0244087	0.0117399	0.003	0	1	0.08886	0.130088			TRUE	FALSE	FALSE	FALSE
A830008E24Rik	0.0190976	-0.0513565	0.088	0.107	1	0.0485682	0.040495	0.044	0.025	1	1.73163e-10	-0.182299	0.025	0.107	5.3774e-06	0.16638	0.112668	0.0339081	0.0399558	TRUE	FALSE	FALSE	TRUE
Gm9530	1	0	0	0	1	0.166267	0.00623949	0.006	0.002	1	0.111702	0.00455546	0.002	0	1		0.0567402			TRUE	FALSE	FALSE	FALSE
Mr1	1	0	0	0	1	0.113429	0.0148118	0.013	0.005	1	0.00582712	0.008819	0.005	0	1		0.129784			FALSE	FALSE	FALSE	FALSE
Stx6	0.411361	-0.02716	0.145	0.149	1	0.931994	-0.00196791	0.129	0.128	1	0.0700157	-0.0784217	0.128	0.149	1	0.271788	0.215134	0.307573	0.328113	FALSE	FALSE	FALSE	FALSE
BC034090	1.97877e-05	0.0512401	0.032	0.012	0.614487	0.590502	-0.0244601	0.103	0.109	1	1.2125e-26	0.181092	0.109	0.012	3.76529e-22	0.0616433	0.0594966			TRUE	FALSE	FALSE	TRUE
Xpr1	0.0245176	0.0516746	0.413	0.358	1	0.247346	-0.0379637	0.497	0.511	1	2.20628e-07	0.179045	0.511	0.358	0.00685138	0.0637337	0.0641002	0.143286	0.161478	TRUE	FALSE	FALSE	TRUE
Gm5532	1	0	0	0	1	0.343578	-0.00584064	0.001	0.003	1	0.0244087	0.00742585	0.003	0	1	0.0818456				TRUE	FALSE	FALSE	FALSE
Acbd6	0.334304	0.0110283	0.172	0.156	1	0.772445	0.00109037	0.218	0.208	1	0.0156756	0.0626829	0.208	0.156	1	0.217018	0.171105	0.373174	0.41366	FALSE	FALSE	FALSE	FALSE
Qsox1	0.941111	-0.0139109	0.049	0.049	1	0.51895	-0.0130992	0.046	0.054	1	0.710145	-0.0115839	0.054	0.049	1	0.380154	0.348297	0.240484	0.270531	FALSE	FALSE	FALSE	FALSE
Gm37571	0.113897	0.00564662	0.004	0.001	1	0.55518	-0.00933719	0.004	0.006	1	0.0365108	0.0157281	0.006	0.001	1	0.151288	0.192666		0.323395	FALSE	FALSE	FALSE	FALSE
Cep350	0.673255	0.00216428	0.275	0.255	1	0.900756	-0.015426	0.343	0.333	1	0.0042762	0.0971064	0.333	0.255	1	0.0988448	0.0935136	0.139184	0.17056	TRUE	FALSE	FALSE	FALSE
Tor1aip1	0.0371077	0.0482629	0.332	0.292	1	0.838993	0.00113452	0.425	0.415	1	1.54831e-05	0.144182	0.415	0.292	0.480811	0.0952732	0.0818158	0.0801289	0.0718809	TRUE	FALSE	FALSE	FALSE
Tor1aip2	0.642426	-0.00307063	0.15	0.139	1	0.214225	0.0329515	0.171	0.147	1	0.99522	-0.0178489	0.147	0.139	1	0.262799	0.202689	0.280929	0.300074	FALSE	FALSE	FALSE	FALSE
Fam163a	0.0134205	0.0513169	0.247	0.209	1	0.875029	-0.000110996	0.004	0.005	1	5.66232e-34	-0.431408	0.005	0.209	1.75838e-29		0.859622	0.0216557	0.0216476	TRUE	FALSE	FALSE	TRUE
Nphs2	1	0	0	0	1	0.357236	-0.00818523	0.002	0.005	1	0.00582712	0.0118734	0.005	0	1	0.0165167				TRUE	FALSE	FALSE	FALSE
Axdnd1	0.731665	-0.00698334	0.02	0.021	1	0.766621	0.00121545	0.027	0.03	1	0.239809	0.0057155	0.03	0.021	1	0.054193	0.0282601		0.0475004	TRUE	FALSE	FALSE	FALSE
Soat1	0.0150373	-0.0573414	0.342	0.35	1	0.67901	-0.0176028	0.37	0.36	1	0.229761	-0.0418297	0.36	0.35	1	0.0449111	0.0464785	0.0423431	0.0554107	TRUE	FALSE	FALSE	FALSE
Abl2	0.153338	0.0277314	0.335	0.3	1	0.822663	-0.0119904	0.427	0.426	1	8.78666e-06	0.147108	0.426	0.3	0.272861	0.0660081	0.058038	0.167541	0.210159	TRUE	FALSE	FALSE	FALSE
Tor3a	0.000997113	0.0409948	0.074	0.049	1	0.536065	0.0122429	0.088	0.079	1	0.00841373	0.0379367	0.079	0.049	1	0.0790901	0.0638991	0.0845535	0.0560512	TRUE	FALSE	FALSE	FALSE
Fam20b	0.806595	-0.0112891	0.097	0.098	1	0.705265	0.0202052	0.124	0.118	1	0.292218	0.0015634	0.118	0.098	1	0.277914	0.220469	0.373023	0.381735	FALSE	FALSE	FALSE	FALSE
Ralgps2	0.785835	-0.00324173	0.198	0.189	1	0.295708	-0.0338156	0.515	0.539	1	1.80411e-56	0.526798	0.539	0.189	5.60248e-52	0.0330419	0.0264446	0.143019	0.193193	TRUE	FALSE	FALSE	TRUE
Angptl1	0.0100015	0.0118386	0.006	0.001	1	0.334151	0.0079838	0.04	0.03	1	2.86075e-11	0.0644527	0.03	0.001	8.88377e-07	0.056743	0.024131			TRUE	FALSE	FALSE	TRUE
Gm28694	0.210665	0.00193765	0.001	0	1	0.921012	-0.00120584	0.008	0.008	1	0.00036858	0.0168799	0.008	0	1	0.0618501	0.0550976		0.539251	TRUE	FALSE	FALSE	FALSE
Rasal2	2.64749e-08	0.1328	0.456	0.36	0.000822151	0.273128	0.0307556	0.544	0.519	1	2.81683e-08	0.196036	0.519	0.36	0.000874737	0.108406	0.0988824	0.356501	0.426892	TRUE	TRUE	FALSE	TRUE
Cryzl2	2.07662e-07	0.0482606	0.032	0.007	0.00644873	0.800661	-0.0119944	0.089	0.091	1	5.53942e-25	0.159529	0.091	0.007	1.72021e-20	0.104086	0.100061		0.112083	FALSE	FALSE	FALSE	FALSE
Sec16b	0.748356	0.000897635	0.002	0.001	1	0.320759	-0.00834836	0.005	0.009	1	0.00330006	0.0159957	0.009	0.001	1	0.128582	0.120653			FALSE	FALSE	FALSE	FALSE
Brinp2	0.104685	0.020712	0.115	0.097	1	0.86706	0.00730533	0.188	0.186	1	4.97238e-08	0.142955	0.186	0.097	0.00154412	0.0914172	0.0696098	0.882888	0.94234	TRUE	FALSE	FALSE	TRUE
Astn1	0.0376179	0.0495763	0.541	0.496	1	0.469698	-0.0114556	0.637	0.615	1	3.07932e-06	0.155612	0.615	0.496	0.0956253	0.0485053	0.040628	0.204651	0.241132	TRUE	FALSE	FALSE	FALSE
Gm37679	0.537922	0.00622819	0.169	0.158	1	0.0448068	0.06314	0.347	0.285	1	1.48909e-11	0.223985	0.285	0.158	4.62421e-07	0.0134525	0.00999809	0.0361479	0.040867	TRUE	FALSE	FALSE	TRUE
Cop1	0.105736	0.0328207	0.256	0.227	1	0.067367	0.0584087	0.321	0.265	1	0.202135	0.0348772	0.265	0.227	1	0.153592	0.113974	0.22006	0.27574	FALSE	FALSE	FALSE	FALSE
4930523C07Rik	4.38492e-05	0.0540275	0.064	0.035	1	0.374913	0.0147729	0.052	0.043	1	0.4303	0.00772216	0.043	0.035	1	0.0531119	0.0493231		0.0238717	TRUE	FALSE	FALSE	FALSE
Rabgap1l	8.47371e-06	0.105374	0.512	0.432	0.263143	0.0652094	0.0647016	0.521	0.478	1	0.988308	0.00449071	0.478	0.432	1	0.213328	0.15779	0.3101	0.365059	FALSE	FALSE	FALSE	FALSE
Gm36975	0.0029393	-0.0673568	0.075	0.098	1	0.217247	0.0362774	0.114	0.095	1	0.589781	-0.0377878	0.095	0.098	1	0.224938	0.130658	0.193237	0.310148	FALSE	FALSE	FALSE	FALSE
Rc3h1	0.139677	0.031534	0.245	0.22	1	0.889493	-0.00484589	0.322	0.312	1	8.08342e-05	0.128319	0.312	0.22	1	0.122347	0.107829	0.192418	0.226438	FALSE	FALSE	FALSE	FALSE
Serpinc1	0.0108153	-0.0121752	0.004	0.01	1	0.21954	0.0156949	0.017	0.009	1	0.904195	-0.00483979	0.009	0.01	1	0.201814	0.0766922	0.115803		TRUE	FALSE	FALSE	FALSE
Zbtb37	0.115709	-0.0382053	0.104	0.117	1	0.629722	0.0123581	0.153	0.144	1	0.199232	0.0136679	0.144	0.117	1	0.1277	0.10869	0.130479	0.201834	FALSE	FALSE	FALSE	FALSE
Dars2	0.132236	0.0154463	0.036	0.027	1	0.21436	0.0216086	0.044	0.032	1	0.601645	0.00745646	0.032	0.027	1	0.30842	0.192251	0.351201	0.241048	FALSE	FALSE	FALSE	FALSE
Cenpl	1	0	0	0	1	0.377223	-0.0112422	0.009	0.014	1	1.72745e-06	0.0300445	0.014	0	0.0536442	0.157857	0.22698			FALSE	FALSE	FALSE	FALSE
Klhl20	0.340328	-0.0155734	0.064	0.071	1	0.781543	-0.0148245	0.085	0.088	1	0.195596	0.0256111	0.088	0.071	1	0.153819	0.138737	0.147243	0.188793	FALSE	FALSE	FALSE	FALSE
Tex50	0.557766	0.00314213	0.008	0.007	1	0.108328	0.0158099	0.022	0.011	1	0.31582	0.00927908	0.011	0.007	1	0.113962	0.056489	0.358918	0.383718	TRUE	FALSE	FALSE	FALSE
Prdx6	2.42731e-26	-0.205915	0.572	0.679	7.53778e-22	0.000421785	0.100794	0.776	0.71	1	0.00446616	-0.0470655	0.71	0.679	1	0.100201	0.0789228	0.0923483	0.0907063	TRUE	TRUE	FALSE	FALSE
Suco	0.980424	-0.00929245	0.153	0.149	1	0.174261	0.0417525	0.188	0.162	1	0.770464	-0.0108896	0.162	0.149	1	0.153677	0.108505	0.16841	0.196437	FALSE	FALSE	FALSE	FALSE
4930558K02Rik	0.00908328	0.00867477	0.004	0	1	0.159063	-0.0150006	0.01	0.019	1	3.26364e-08	0.0343433	0.019	0	0.00101349	0.0701698	0.116258		0.25812	TRUE	FALSE	FALSE	TRUE
Gm38304	0.894353	-0.00214616	0.041	0.04	1	0.113901	0.0429305	0.095	0.073	1	0.00183496	0.0497518	0.073	0.04	1	0.332607	0.216205	0.323852	0.336665	FALSE	FALSE	FALSE	FALSE
Dnm3os	1	0	0	0	1	0.542677	0.0027656	0.003	0.002	1	0.111702	0.00317449	0.002	0	1		0.309546			FALSE	FALSE	FALSE	FALSE
Mettl13	0.0527889	0.0145018	0.029	0.019	1	0.196824	-0.0215717	0.036	0.049	1	0.000158474	0.0455614	0.049	0.019	1	0.127483	0.106666	0.319666	0.18368	FALSE	FALSE	FALSE	FALSE
Vamp4	0.852005	-0.00372334	0.229	0.219	1	0.143984	0.0573565	0.289	0.257	1	0.256452	0.0170785	0.257	0.219	1	0.185674	0.114022	0.270196	0.269293	FALSE	FALSE	FALSE	FALSE
Myoc	7.33785e-11	-0.169885	0.035	0.078	2.2787e-06	0.197762	-0.0365689	0.043	0.057	1	0.0435821	-0.146822	0.057	0.078	1	0.0373749	0.0147873	0.0158431	0.0282269	TRUE	TRUE	FALSE	FALSE
Prrc2c	0.140673	0.0410398	0.484	0.432	1	0.731353	0.0102527	0.581	0.56	1	0.00117337	0.120915	0.56	0.432	1	0.184325	0.138937	0.295252	0.234597	FALSE	FALSE	FALSE	FALSE
Fmo4	1	0	0	0	1	0.542438	-0.00106	0.005	0.003	1	0.0244087	0.0099653	0.003	0	1	0.0475189	0.0190073			TRUE	FALSE	FALSE	FALSE
Fmo1	0.519554	-0.0205438	0.119	0.123	1	0.852559	-0.00472618	0.092	0.088	1	0.00978605	-0.0881207	0.088	0.123	1	0.0315185	0.0259603	0.0139292	0.0209026	TRUE	FALSE	FALSE	FALSE
Prrx1	0.622017	0.00791633	0.252	0.238	1	0.0761632	-0.0661561	0.497	0.533	1	8.09604e-38	0.435898	0.533	0.238	2.51415e-33	0.0120406	0.0112091	0.0206895	0.0274268	TRUE	FALSE	FALSE	TRUE
Gm20471	1	0	0	0	1	0.29286	0.00652115	0.009	0.005	1	0.00582712	0.00998285	0.005	0	1		0.0066156			TRUE	FALSE	FALSE	FALSE
Gorab	0.762934	-0.00351907	0.021	0.02	1	0.123974	-0.0302578	0.034	0.049	1	0.000264681	0.0451499	0.049	0.02	1	0.172041	0.203018		0.293489	FALSE	FALSE	FALSE	FALSE
Mettl11b	1.18738e-28	0.144766	0.073	0	3.6873e-24	0.415687	0.00193048	0.001	0	1	1	0	0	0	1				0.00760802	TRUE	TRUE	FALSE	FALSE
Scyl3	0.880286	-0.00527586	0.056	0.057	1	0.64191	0.0132626	0.075	0.069	1	0.329252	0.00609537	0.069	0.057	1	0.225971	0.133965	0.267681	0.235731	FALSE	FALSE	FALSE	FALSE
BC055324	0.00908328	0.00884346	0.004	0	1	0.255236	-0.0124695	0.009	0.016	1	4.58698e-07	0.0308999	0.016	0	0.0142444	0.107018	0.19693		0.425516	FALSE	FALSE	FALSE	FALSE
Selp	0.166581	-0.00123704	0	0.001	1	0.360856	-0.00283223	0.002	0.005	1	0.0382076	0.00618124	0.005	0.001	1	0.143042	0.130088			FALSE	FALSE	FALSE	FALSE
Gm16548	1	0	0	0	1	0.679033	-0.00352588	0.002	0.003	1	0.0244087	0.0067771	0.003	0	1	0.053475				TRUE	FALSE	FALSE	FALSE
F5	0.26394	0.00330821	0.002	0.001	1	0.0026275	-0.0228063	0.001	0.013	1	5.26264e-05	0.0237535	0.013	0.001	1	0.0369423				TRUE	FALSE	FALSE	FALSE
Blzf1	0.0141964	0.0348976	0.083	0.062	1	0.98222	-0.00944495	0.099	0.098	1	0.00469593	0.0549178	0.098	0.062	1	0.12198	0.105366	0.197004	0.16155	FALSE	FALSE	FALSE	FALSE
Gm37853	0.306864	0.00188162	0.001	0	1	0.082844	-0.00702529	0	0.003	1	0.0244087	0.00702529	0.003	0	1	0.0486785				TRUE	FALSE	FALSE	FALSE
Dpt	1	0	0	0	1	0.992517	-0.0031873	0.006	0.006	1	0.00144857	0.0141422	0.006	0	1		0.0602596			TRUE	FALSE	FALSE	FALSE
Gm32569	0.324257	-0.00476883	0.006	0.009	1	0.977997	-0.0103645	0.174	0.17	1	2.84934e-52	0.306799	0.17	0.009	8.84834e-48	0.0163558	0.0116245			TRUE	FALSE	FALSE	TRUE
Sft2d2	0.0346179	0.0246884	0.078	0.06	1	0.271542	0.0215457	0.062	0.049	1	0.24186	-0.0393535	0.049	0.06	1	0.23315	0.157809	0.0965905	0.0780182	TRUE	FALSE	FALSE	FALSE
Tiprl	0.0486072	-0.0477754	0.129	0.145	1	0.580921	-0.0174067	0.124	0.132	1	0.166813	-0.0666681	0.132	0.145	1	0.351115	0.279377	0.363745	0.280041	FALSE	FALSE	FALSE	FALSE
Gpr161	0.373037	-0.0104376	0.015	0.019	1	0.259223	-0.00933194	0.009	0.016	1	0.619324	-0.0133378	0.016	0.019	1	0.190404	0.493414	0.494709	0.39808	FALSE	FALSE	FALSE	FALSE
Dcaf6	0.00114455	0.0716234	0.341	0.28	1	0.808588	-0.0139806	0.327	0.33	1	0.216549	0.0371781	0.33	0.28	1	0.109108	0.0910566	0.23888	0.283037	TRUE	FALSE	FALSE	FALSE
Adcy10	0.1041	-0.0306201	0.045	0.055	1	0.172984	0.0298302	0.094	0.074	1	0.107691	0.023883	0.074	0.055	1	0.140605	0.115214	0.18737	0.229709	FALSE	FALSE	FALSE	FALSE
Mpzl1	0.237865	0.0184701	0.191	0.172	1	0.963677	0.00293458	0.227	0.224	1	0.0244904	0.054596	0.224	0.172	1	0.224345	0.228152	0.133718	0.166458	FALSE	FALSE	FALSE	FALSE
Creg1	8.23783e-11	0.0806329	0.059	0.017	2.55818e-06	0.0833292	0.05159	0.142	0.112	1	1.12435e-22	0.165528	0.112	0.017	3.49155e-18	0.346227	0.165252		0.198397	FALSE	FALSE	FALSE	FALSE
Cd247	0.0300247	0.00616338	0.003	0	1	0.711489	-0.00134271	0.006	0.008	1	0.00036858	0.0141651	0.008	0	1	0.117464	0.160264			FALSE	FALSE	FALSE	FALSE
Pou2f1	0.0225059	-0.0458707	0.487	0.499	1	0.589372	-0.0221884	0.339	0.342	1	3.80422e-19	-0.315544	0.342	0.499	1.18136e-14	0.106854	0.0959588	0.0617614	0.104384	TRUE	FALSE	FALSE	TRUE
Ildr2	0.000170939	-0.0950412	0.207	0.246	1	0.0397295	0.0389879	0.067	0.043	1	1.74189e-29	-0.412619	0.043	0.246	5.40927e-25	0.352969	0.188074	0.346512	0.45308	FALSE	FALSE	FALSE	FALSE
Gm15853	1	0	0	0	1	0.249183	0.00396633	0.002	0	1	1	0	0	0	1		0.401338			FALSE	FALSE	FALSE	FALSE
Tada1	0.351146	-0.0157281	0.035	0.04	1	0.86318	0.00039539	0.049	0.047	1	0.473145	0.00434575	0.047	0.04	1	0.497361	0.285546	0.472031	0.409019	FALSE	FALSE	FALSE	FALSE
Pogk	0.848621	-0.000852743	0.061	0.059	1	0.864994	-9.0162e-05	0.08	0.077	1	0.149168	0.0222366	0.077	0.059	1	0.323063	0.227462	0.287003	0.296004	FALSE	FALSE	FALSE	FALSE
Gm16701.1	1	0	0	0	1	0.082844	-0.00532589	0	0.003	1	0.0244087	0.00532589	0.003	0	1	0.085338				TRUE	FALSE	FALSE	FALSE
Tmco1	1.25641e-12	-0.14074	0.083	0.147	3.90167e-08	0.598734	-0.0190252	0.246	0.257	1	6.40555e-08	0.143224	0.257	0.147	0.00198918	0.293005	0.241808	0.277905	0.333383	FALSE	FALSE	FALSE	FALSE
Aldh9a1	0.00987275	0.0276016	0.08	0.058	1	0.353491	-0.0241546	0.101	0.115	1	1.10341e-05	0.080239	0.115	0.058	0.342652	0.12729	0.117449		0.120727	FALSE	FALSE	FALSE	FALSE
Rxrg	0.0137058	-0.0142223	0.005	0.011	1	0.223965	0.012109	0.019	0.011	1	0.967415	-0.00225181	0.011	0.011	1	0.101211	0.0447622	0.264626	0.45647	TRUE	FALSE	FALSE	FALSE
Pbx1	1.07808e-09	0.0640038	0.967	0.948	3.34787e-05	0.000853995	0.0766997	0.9	0.85	1	3.83036e-94	-0.370877	0.85	0.948	1.18948e-89	0.0551995	0.0433797	0.0661507	0.0844124	TRUE	TRUE	FALSE	TRUE
Nuf2	0.0165329	-0.0057867	0	0.002	1	0.384019	0.0110398	0.029	0.022	1	7.20179e-07	0.0384838	0.022	0.002	0.0223644	0.101288	0.0687517			TRUE	FALSE	FALSE	TRUE
Ccdc190	0.515438	-0.0211068	0.313	0.306	1	0.0360257	0.0825555	0.403	0.353	1	0.371133	0.0192285	0.353	0.306	1	0.0196586	0.0141276	0.0109043	0.014978	TRUE	FALSE	FALSE	FALSE
Hsd17b7	8.94582e-13	-0.148423	0.097	0.164	2.77803e-08	0.270007	-0.0266941	0.046	0.058	1	7.54264e-12	-0.229321	0.058	0.164	2.34229e-07	0.207212	0.248861	0.0773442	0.128148	TRUE	TRUE	FALSE	TRUE
3110045C21Rik	1	0	0	0	1	0.352619	-0.00524233	0.003	0.006	1	0.00144857	0.01095	0.006	0	1	0.352401				FALSE	FALSE	FALSE	FALSE
Ddr2	0.0369612	-0.0280859	0.028	0.039	1	0.695052	-0.0131197	0.049	0.054	1	0.125711	0.0243691	0.054	0.039	1	0.101236	0.0914269	0.0619841	0.113186	TRUE	FALSE	FALSE	FALSE
Gm37748	1	0	0	0	1	0.542677	0.00361853	0.003	0.002	1	0.111702	0.00346829	0.002	0	1		0.111862			FALSE	FALSE	FALSE	FALSE
Gm7694	1.02034e-05	0.0245825	0.012	0	0.316855	0.476166	0.011569	0.031	0.025	1	1.6868e-10	0.0479416	0.025	0	5.23819e-06	0.0743551	0.0461396		0.147663	TRUE	FALSE	FALSE	TRUE
Nos1ap	0.00721922	0.0539474	0.263	0.219	1	0.029145	0.0763156	0.579	0.511	1	6.75708e-40	0.443824	0.511	0.219	2.09834e-35	0.0859729	0.0619928	0.515421	0.619528	TRUE	FALSE	FALSE	TRUE
Spata46	1	0	0	0	1	0.816143	0.000648424	0.002	0.002	1	0.111702	0.00255842	0.002	0	1		0.0217212			TRUE	FALSE	FALSE	FALSE
Olfml2b	0.0595079	-0.0177545	0.017	0.025	1	0.942632	-0.00773649	0.1	0.099	1	5.09524e-14	0.136557	0.099	0.025	1.58228e-09	0.0565313	0.0510334	0.263716	0.295697	TRUE	FALSE	FALSE	TRUE
Atf6	0.00322282	0.0541379	0.218	0.172	1	0.0184526	0.0757879	0.244	0.192	1	0.573543	-0.00188445	0.192	0.172	1	0.168015	0.116393	0.277195	0.324146	FALSE	FALSE	FALSE	FALSE
Dusp12	0.371337	-0.0323094	0.215	0.214	1	0.658755	-0.0237126	0.235	0.24	1	0.771009	-0.00833967	0.24	0.214	1	0.102359	0.0902261	0.103791	0.12031	TRUE	FALSE	FALSE	FALSE
Cfap126	1	0	0	0	1	0.403636	-0.014294	0.014	0.019	1	3.26364e-08	0.0401022	0.019	0	0.00101349	0.0758338	0.179391			TRUE	FALSE	FALSE	TRUE
Ppox	0.000861682	0.0249503	0.024	0.01	1	0.227839	-0.0380291	0.094	0.112	1	1.54051e-29	0.187093	0.112	0.01	4.7839e-25	0.0912743	0.0850867			TRUE	FALSE	FALSE	TRUE
Usp21	0.266112	0.00763024	0.023	0.018	1	0.938227	-0.00913736	0.029	0.028	1	0.126114	0.0213671	0.028	0.018	1	0.217029	0.199517	0.33433	0.203127	FALSE	FALSE	FALSE	FALSE
Gm20045	0.288817	0.00682931	0.043	0.036	1	0.927684	0.0050752	0.061	0.06	1	0.0169576	0.0280211	0.06	0.036	1	0.173977	0.115211	0.23981	0.349481	FALSE	FALSE	FALSE	FALSE
Dedd	0.757973	0.00353588	0.068	0.065	1	0.708059	0.00198838	0.087	0.08	1	0.228703	0.0203597	0.08	0.065	1	0.195632	0.155827	0.261621	0.214599	FALSE	FALSE	FALSE	FALSE
Nit1	0.223846	-0.0266296	0.077	0.087	1	0.914429	0.00459998	0.127	0.126	1	0.0113899	0.0423247	0.126	0.087	1	0.232533	0.171418	0.325001	0.21731	FALSE	FALSE	FALSE	FALSE
Klhdc9	1	0	0	0	1	0.0769335	0.0202213	0.021	0.009	1	9.52016e-05	0.0165303	0.009	0	1	0.4297	0.122184			FALSE	FALSE	FALSE	FALSE
Tstd1	1	0	0	0	1	0.181599	-0.013055	0.007	0.014	1	1.72745e-06	0.0271497	0.014	0	0.0536442	0.0915762	0.0771525			TRUE	FALSE	FALSE	FALSE
B930036N10Rik	0.521402	-0.00150054	0.002	0.002	1	0.278317	0.00609575	0.007	0.003	1	0.78517	0.000930739	0.003	0.002	1	0.331575	0.135245		0.232785	FALSE	FALSE	FALSE	FALSE
Alyref2	1	0	0	0	1	0.211861	0.0167015	0.023	0.014	1	1.72745e-06	0.0276186	0.014	0	0.0536442	0.279955	0.170813			FALSE	FALSE	FALSE	FALSE
Slamf1	0.508596	-0.00116484	0.001	0.001	1	0.415687	0.00241507	0.001	0	1	0.37451	-0.0024888	0	0.001	1			0.349049		FALSE	FALSE	FALSE	FALSE
Vangl2	0.372949	-0.0177666	0.05	0.056	1	0.169142	-0.0402001	0.088	0.109	1	2.78312e-05	0.0756789	0.109	0.056	0.864271	0.0885896	0.0862831	0.130948	0.125759	TRUE	FALSE	FALSE	FALSE
Ncstn	0.437224	0.00430913	0.073	0.066	1	0.551055	-0.0194635	0.09	0.099	1	0.0132375	0.0424014	0.099	0.066	1	0.218086	0.177466	0.248903	0.202066	FALSE	FALSE	FALSE	FALSE
Copa	0.925336	-0.00507578	0.219	0.209	1	0.225724	0.0445111	0.291	0.268	1	0.0540767	0.0406854	0.268	0.209	1	0.254133	0.167384	0.295708	0.231559	FALSE	FALSE	FALSE	FALSE
Gm37756	1	0	0	0	1	0.344336	-0.00430492	0.001	0.003	1	0.0244087	0.00655259	0.003	0	1	0.029025				TRUE	FALSE	FALSE	FALSE
Pex19	0.10859	-0.0373496	0.104	0.116	1	0.657279	-0.0226616	0.13	0.136	1	0.359351	0.0134092	0.136	0.116	1	0.214151	0.185219	0.265238	0.240768	FALSE	FALSE	FALSE	FALSE
Dcaf8	0.510467	0.0143134	0.284	0.264	1	0.711588	-0.0166318	0.345	0.349	1	0.00256139	0.0941609	0.349	0.264	1	0.151037	0.112644	0.173662	0.15272	FALSE	FALSE	FALSE	FALSE
Igsf8	7.09144e-15	-0.178135	0.262	0.356	2.20218e-10	0.00477645	0.093047	0.54	0.467	1	0.0014901	0.111602	0.467	0.356	1	0.159614	0.0813153	0.256577	0.212706	TRUE	TRUE	FALSE	FALSE
Atp1a2	1.6347e-08	-0.0450069	0.936	0.943	0.000507639	0.90359	0.0177062	0.987	0.967	1	7.50227e-45	0.170837	0.967	0.943	2.32976e-40	0.052091	0.045449	0.0396227	0.0622815	TRUE	TRUE	FALSE	TRUE
Kcnj10	0.12381	0.0324002	0.18	0.159	1	0.0067357	0.0941758	0.244	0.189	1	0.226033	0.0236239	0.189	0.159	1	0.398173	0.271854	0.120101	0.15018	FALSE	FALSE	FALSE	FALSE
Pigm	4.11403e-07	0.0458113	0.027	0.006	0.0127757	0.961805	0.000440312	0.027	0.027	1	2.39636e-05	0.0397997	0.027	0.006	0.744165	0.399583	0.336713		0.287224	FALSE	FALSE	FALSE	FALSE
Crp	1	0	0	0	1	0.222616	0.0128915	0.015	0.008	1	0.00036858	0.0145884	0.008	0	1	0.073557	0.0532226			TRUE	FALSE	FALSE	FALSE
Fmn2	9.90365e-05	0.0595452	0.807	0.768	1	0.0321585	0.0564142	0.909	0.861	1	8.14295e-10	0.147743	0.861	0.768	2.52871e-05	0.0292854	0.0237733	0.0675985	0.105945	TRUE	FALSE	FALSE	TRUE
Fh1	0.532212	-0.0132867	0.041	0.044	1	0.942839	-0.00393321	0.082	0.08	1	0.000885991	0.0613852	0.08	0.044	1	0.397143	0.300647	0.491933	0.281614	FALSE	FALSE	FALSE	FALSE
Kmo	1	0	0	0	1	0.563764	-0.00229137	0.004	0.006	1	0.00144857	0.0111259	0.006	0	1	0.0602057	0.0952352			TRUE	FALSE	FALSE	FALSE
Exo1	0.210665	0.00226667	0.001	0	1	0.249183	0.00603133	0.002	0	1	1	0	0	0	1		0.309994			FALSE	FALSE	FALSE	FALSE
Cep170	0.240588	-0.0294276	0.168	0.177	1	0.0403944	-0.0718522	0.205	0.244	1	0.00256319	0.0824824	0.244	0.177	1	0.22704	0.207777	0.298181	0.363777	FALSE	FALSE	FALSE	FALSE
Gm36992	1	0	0	0	1	0.519398	0.00707793	0.007	0.005	1	0.00582712	0.00781527	0.005	0	1	0.389476	0.266626			FALSE	FALSE	FALSE	FALSE
Sdccag8	0.00974345	0.0560155	0.252	0.212	1	0.423193	0.0217994	0.357	0.326	1	4.35436e-07	0.165409	0.326	0.212	0.013522	0.0767666	0.0654147	0.190035	0.262574	TRUE	FALSE	FALSE	TRUE
Akt3	0.00873502	0.0596907	0.637	0.583	1	0.101313	0.0433864	0.702	0.666	1	0.459247	0.0511888	0.666	0.583	1	0.126952	0.0987535	0.233863	0.322844	TRUE	FALSE	FALSE	FALSE
Gm26801	0.0408117	0.00469042	0.003	0	1	0.862682	-0.00422077	0.018	0.019	1	3.26364e-08	0.0389293	0.019	0	0.00101349	0.0962843	0.0600893		0.590223	TRUE	FALSE	FALSE	TRUE
Gm37306	1	0	0	0	1	0.249183	0.00418469	0.002	0	1	1	0	0	0	1		0.140187			FALSE	FALSE	FALSE	FALSE
Gm37280	1	0	0	0	1	0.113261	0.00912483	0.007	0.002	1	0.111702	0.00381356	0.002	0	1		0.0079398			TRUE	FALSE	FALSE	FALSE
Catspere2	0.332283	0.0147968	0.135	0.123	1	0.514809	-0.0466761	0.187	0.189	1	7.99085e-05	0.120037	0.189	0.123	1	0.087607	0.103389	0.266581	0.390957	TRUE	FALSE	FALSE	FALSE
Desi2	0.0217032	-0.0458463	0.458	0.467	1	0.427203	-0.0328438	0.543	0.549	1	0.0728447	0.0744087	0.549	0.467	1	0.0652813	0.0608673	0.093125	0.13013	TRUE	FALSE	FALSE	FALSE
B230369F24Rik	0.646108	0.00266638	0.036	0.034	1	0.939369	0.00676709	0.09	0.09	1	6.14453e-08	0.0933821	0.09	0.034	0.00190812	0.094134	0.075006	0.180269	0.172872	TRUE	FALSE	FALSE	TRUE
Cox20	0.363803	-0.0239517	0.073	0.079	1	0.0292215	0.0541666	0.145	0.106	1	0.0766383	0.0277878	0.106	0.079	1	0.296957	0.206065	0.149685	0.15476	FALSE	FALSE	FALSE	FALSE
Hnrnpu	0.000209575	-0.0816799	0.398	0.425	1	0.407168	0.028398	0.459	0.443	1	0.0289413	-0.0680632	0.443	0.425	1	0.328471	0.218813	0.333197	0.31686	FALSE	FALSE	FALSE	FALSE
Efcab2	0.709823	-0.00371355	0.07	0.065	1	0.599722	0.0122003	0.102	0.093	1	0.0438445	0.0266516	0.093	0.065	1	0.157528	0.134295	0.167717	0.231276	FALSE	FALSE	FALSE	FALSE
Smyd3	0.0100653	0.0595834	0.38	0.325	1	0.00476381	0.0976316	0.553	0.487	1	1.311e-09	0.215593	0.487	0.325	4.07118e-05	0.108079	0.0786107	0.235422	0.350375	TRUE	FALSE	FALSE	TRUE
Tfb2m	0.789813	0.00279098	0.042	0.04	1	0.283698	0.0251646	0.065	0.052	1	0.236024	0.00993055	0.052	0.04	1	0.25756	0.165834	0.323639	0.266734	FALSE	FALSE	FALSE	FALSE
Cnst	0.565543	0.00737874	0.074	0.069	1	0.736377	0.000573341	0.124	0.117	1	0.000405337	0.0779483	0.117	0.069	1	0.186246	0.13954	0.28698	0.321182	FALSE	FALSE	FALSE	FALSE
Sccpdh	0.42041	-0.0228145	0.08	0.085	1	0.312394	0.029481	0.159	0.142	1	0.000245457	0.0741613	0.142	0.085	1	0.481474	0.336514	0.232344	0.228215	FALSE	FALSE	FALSE	FALSE
Kif28	0.0557345	0.00467482	0.002	0	1	0.00974236	0.0192184	0.01	0	1	1	0	0	0	1		0.208685		0.347249	FALSE	FALSE	FALSE	FALSE
Ahctf1	0.309482	-0.025791	0.123	0.13	1	0.396989	0.0196436	0.176	0.158	1	0.183836	0.0267318	0.158	0.13	1	0.12451	0.0869069	0.138552	0.199554	TRUE	FALSE	FALSE	FALSE
Cdc42bpa	3.88726e-06	0.0977946	0.632	0.564	0.120715	0.0238408	0.0651951	0.689	0.636	1	0.210052	0.0661225	0.636	0.564	1	0.16343	0.129518	0.208083	0.256085	FALSE	FALSE	FALSE	FALSE
Psen2	9.24479e-08	0.072292	0.077	0.037	0.00287088	0.651006	-0.0139095	0.061	0.066	1	0.0029719	0.0479937	0.066	0.037	1	0.270238	0.223822	0.382049	0.125168	FALSE	FALSE	FALSE	FALSE
Gm31728	1	0	0	0	1	0.606875	0.00296823	0.01	0.008	1	0.00036858	0.01687	0.008	0	1	0.34075	0.199513			FALSE	FALSE	FALSE	FALSE
Itpkb	0.00560612	0.0639761	0.293	0.249	1	0.579866	0.0241046	0.854	0.825	1	5.20546e-180	1.01024	0.825	0.249	1.6165e-175	0.0174112	0.0149952	0.0399761	0.0456116	TRUE	FALSE	FALSE	TRUE
Gm37267	0.148286	0.00257927	0.001	0	1	0.415687	0.00214067	0.001	0	1	1	0	0	0	1				0.255616	FALSE	FALSE	FALSE	FALSE
Lin9	0.308946	0.00768574	0.013	0.009	1	0.214137	0.0140984	0.025	0.016	1	0.18838	0.0165764	0.016	0.009	1	0.387894	0.138688	0.375336	0.389054	FALSE	FALSE	FALSE	FALSE
Acbd3	0.271198	-0.0315419	0.097	0.105	1	0.981552	-0.00536698	0.14	0.14	1	0.0457742	0.034718	0.14	0.105	1	0.274107	0.227826	0.281069	0.262423	FALSE	FALSE	FALSE	FALSE
Gm37768	0.205288	-0.0208497	0.047	0.055	1	0.720961	0.00742645	0.069	0.065	1	0.446207	0.00212985	0.065	0.055	1	0.0701643	0.0531243	0.0506774	0.0757684	TRUE	FALSE	FALSE	FALSE
Gm38293	1	0	0	0	1	0.0351206	0.0264514	0.019	0.006	1	0.00144857	0.0103959	0.006	0	1	0.209495	0.0377113			TRUE	FALSE	FALSE	FALSE
Gm17275	1	0	0	0	1	0.542677	0.00320969	0.003	0.002	1	0.111702	0.0033387	0.002	0	1		0.160792			FALSE	FALSE	FALSE	FALSE
H3f3aos	1	0	0	0	1	0.149024	-0.0180299	0.012	0.021	1	8.73364e-09	0.0388043	0.021	0	0.000271214	0.0480468	0.0964906			TRUE	FALSE	FALSE	TRUE
Pycr2	0.628876	0.00191634	0.05	0.046	1	0.534439	-0.0151917	0.056	0.063	1	0.124934	0.0184122	0.063	0.046	1	0.47066	0.442454	0.469716	0.242801	FALSE	FALSE	FALSE	FALSE
2210411M09Rik	1	0	0	0	1	0.543531	0.00232305	0.003	0.002	1	0.111702	0.00365191	0.002	0	1		0.0944033			TRUE	FALSE	FALSE	FALSE
Ephx1	0.333913	0.00513291	0.027	0.022	1	0.606707	0.00282116	0.031	0.027	1	0.553066	0.00713115	0.027	0.022	1	0.371754	0.209326	0.13518	0.0931075	TRUE	FALSE	FALSE	FALSE
Nvl	0.919983	-0.0119085	0.141	0.139	1	0.21014	0.0406225	0.196	0.17	1	0.140812	0.0231415	0.17	0.139	1	0.257619	0.170357	0.206048	0.255807	FALSE	FALSE	FALSE	FALSE
Cnih4	0.533146	-0.0147195	0.05	0.054	1	0.909083	-0.00600523	0.126	0.123	1	4.00843e-08	0.114047	0.123	0.054	0.00124478	0.228771	0.201687	0.279903	0.282392	FALSE	FALSE	FALSE	FALSE
Wdr26	1.19512e-06	0.111628	0.332	0.254	0.0371132	0.332308	-0.0352807	0.32	0.35	1	0.000893814	0.102575	0.35	0.254	1	0.148861	0.125408	0.27602	0.20585	FALSE	FALSE	FALSE	FALSE
A430110L20Rik	1	0	0	0	1	0.0624539	-0.0220456	0.012	0.024	1	6.28081e-10	0.0439627	0.024	0	1.95044e-05	0.0679463	0.0913254			TRUE	FALSE	FALSE	TRUE
Ccdc121	1	0	0	0	1	0.501269	0.0131996	0.032	0.027	1	4.53308e-11	0.0476386	0.027	0	1.4077e-06	0.0668865	0.0504862			TRUE	FALSE	FALSE	TRUE
Dnah14	0.164174	-0.0154718	0.013	0.018	1	0.770545	-0.0123237	0.109	0.114	1	1.57683e-22	0.191789	0.114	0.018	4.89668e-18	0.0145072	0.0208935	0.106523	0.28159	TRUE	FALSE	FALSE	TRUE
Enah	0.786533	0.00752459	0.747	0.737	1	0.00521297	0.0954568	0.653	0.569	1	9.41987e-37	-0.355857	0.569	0.737	2.92525e-32	0.107474	0.0940591	0.0927803	0.111897	TRUE	FALSE	FALSE	TRUE
Degs1	1.19404e-09	-0.104157	0.058	0.105	3.70798e-05	0.879466	-0.0188401	0.18	0.181	1	6.91713e-06	0.112555	0.181	0.105	0.214805	0.411873	0.330602	0.360065	0.435429	FALSE	FALSE	FALSE	FALSE
Fbxo28	0.224196	-0.0294369	0.153	0.163	1	0.460866	-0.0264345	0.177	0.194	1	0.275906	0.0195148	0.194	0.163	1	0.174506	0.154408	0.227961	0.252394	FALSE	FALSE	FALSE	FALSE
Trp53bp2	0.00528882	-0.0700609	0.254	0.278	1	0.340987	0.0319066	0.508	0.484	1	5.12882e-16	0.270258	0.484	0.278	1.5927e-11	0.0704965	0.0463888	0.0578983	0.0640296	TRUE	FALSE	FALSE	TRUE
Capn2	0.793064	-0.0108458	0.224	0.217	1	0.377959	0.0315429	0.369	0.341	1	6.5886e-07	0.152268	0.341	0.217	0.0204602	0.105883	0.0841515	0.104944	0.0845746	TRUE	FALSE	FALSE	TRUE
Gm37885	1.34738e-33	0.16633	0.086	0	4.18416e-29	0.379009	0.0274659	0.186	0.167	1	3.53977e-63	0.3014	0.167	0	1.09924e-58	0.0208754	0.017566		0.0260719	TRUE	TRUE	FALSE	TRUE
Disp1	0.983518	-0.00799143	0.078	0.077	1	0.801202	-0.00161967	0.209	0.197	1	8.15442e-16	0.211134	0.197	0.077	2.53227e-11	0.02448	0.0209836	0.0901355	0.142901	TRUE	FALSE	FALSE	TRUE
Brox	0.600918	0.00608713	0.081	0.076	1	0.209046	0.0314479	0.123	0.101	1	0.0785176	0.0292563	0.101	0.076	1	0.284891	0.213585	0.316196	0.284223	FALSE	FALSE	FALSE	FALSE
Aida	0.0105902	0.0335219	0.095	0.071	1	0.645347	-0.014489	0.11	0.117	1	0.00126919	0.0586434	0.117	0.071	1	0.203242	0.167887	0.340272	0.25417	FALSE	FALSE	FALSE	FALSE
Mia3	0.0188937	0.0582186	0.283	0.245	1	0.923285	-0.00438717	0.249	0.24	1	0.241684	-0.0573977	0.24	0.245	1	0.280307	0.186361	0.212215	0.139189	FALSE	FALSE	FALSE	FALSE
Taf1a	0.754478	-0.0135956	0.055	0.056	1	0.753076	-0.00129997	0.089	0.084	1	0.0241405	0.0426391	0.084	0.056	1	0.128695	0.0916213	0.146119	0.153814	TRUE	FALSE	FALSE	FALSE
Gm37986	1	0	0	0	1	0.15791	0.00528185	0.003	0	1	1	0	0	0	1		0.207944			FALSE	FALSE	FALSE	FALSE
Hhipl2	0.210665	0.00156757	0.001	0	1	0.343578	-0.0043185	0.001	0.003	1	0.0244087	0.00624448	0.003	0	1	0.0473821				TRUE	FALSE	FALSE	FALSE
Marc2	0.666466	-0.000708183	0.184	0.172	1	0.0957138	0.0497959	0.244	0.203	1	0.316296	0.0133149	0.203	0.172	1	0.125196	0.103923	0.136145	0.0923085	TRUE	FALSE	FALSE	FALSE
Mark1	0.0105874	0.0362646	0.113	0.087	1	0.853992	-0.00763262	0.115	0.118	1	0.0482134	0.0309734	0.118	0.087	1	0.257516	0.220195	0.486094	0.496431	FALSE	FALSE	FALSE	FALSE
Gm38251	0.810697	-0.00518515	0.021	0.022	1	0.0409884	0.0307095	0.032	0.016	1	0.314756	-0.0156464	0.016	0.022	1	0.143701	0.0476803	0.110287	0.185913	TRUE	FALSE	FALSE	FALSE
Rab3gap2	9.4156e-15	0.174903	0.276	0.169	2.92392e-10	0.171813	0.0379686	0.216	0.186	1	0.788656	-0.0119124	0.186	0.169	1	0.192615	0.140666	0.222826	0.16388	FALSE	FALSE	FALSE	FALSE
Gm34882	1	0	0	0	1	0.15791	0.00524968	0.003	0	1	1	0	0	0	1		0.0521088			TRUE	FALSE	FALSE	FALSE
Iars2	0.00269894	0.0494061	0.137	0.104	1	0.226721	0.0383914	0.149	0.128	1	0.194535	0.0177445	0.128	0.104	1	0.202412	0.114802	0.192426	0.123667	FALSE	FALSE	FALSE	FALSE
4930532G15Rik	9.00091e-07	0.0624228	0.059	0.026	0.0279514	0.818494	-0.000567022	0.016	0.014	1	0.084986	-0.0272273	0.014	0.026	1	0.145564	0.104107	0.0695558	0.0290574	TRUE	TRUE	FALSE	FALSE
Eprs	4.61851e-30	0.348843	0.362	0.215	1.43423e-25	0.528494	-0.0288185	0.164	0.17	1	0.00129748	-0.169045	0.17	0.215	1	0.453477	0.352777	0.166989	0.0394516	TRUE	TRUE	FALSE	FALSE
Gm2061	1	0	0	0	1	0.108997	-0.0118939	0.004	0.011	1	2.48461e-05	0.0208366	0.011	0	0.77157	0.0934778				TRUE	FALSE	FALSE	FALSE
Slc30a10	0.272604	-0.0357974	0.194	0.2	1	0.326618	-0.0361826	0.095	0.109	1	2.08835e-08	-0.203314	0.109	0.2	0.000648517	0.0462454	0.0399024	0.0331242	0.0326609	TRUE	FALSE	FALSE	TRUE
Lyplal1	0.0050129	-0.0194446	0.009	0.019	1	0.443351	-0.0132535	0.025	0.032	1	0.0664851	0.0211821	0.032	0.019	1	0.145373	0.166903	0.26755		FALSE	FALSE	FALSE	FALSE
Tgfb2	0.0389084	-0.0488539	0.132	0.151	1	0.369794	0.0320647	0.257	0.237	1	1.41724e-05	0.123902	0.237	0.151	0.44011	0.0284901	0.0198606	0.0538025	0.0509126	TRUE	FALSE	FALSE	FALSE
Gm29491	4.34688e-06	-0.0150465	0	0.007	0.134988	0.38451	-0.00740859	0.009	0.014	1	0.0988667	0.0115612	0.014	0.007	1	0.0207751	0.0237077			TRUE	FALSE	FALSE	FALSE
Rrp15	0.167181	-0.0166115	0.027	0.034	1	0.126818	0.0200413	0.036	0.022	1	0.140319	-0.0287756	0.022	0.034	1	0.396551	0.161878	0.232707	0.29374	FALSE	FALSE	FALSE	FALSE
A430105J06Rik	2.08752e-13	-0.0403499	0	0.017	6.48259e-09	0.246347	0.0156211	0.045	0.033	1	0.0246652	0.0268588	0.033	0.017	1	0.0486229	0.0428444			TRUE	TRUE	FALSE	FALSE
Spata17	0.303722	0.00993004	0.066	0.058	1	0.527791	0.0175932	0.22	0.207	1	5.40267e-25	0.258733	0.207	0.058	1.67775e-20	0.0180872	0.0204667	0.0308533	0.0346461	TRUE	FALSE	FALSE	TRUE
Gpatch2	3.50959e-05	0.0940727	0.272	0.211	1	0.754912	-0.0221011	0.299	0.297	1	0.000433867	0.111789	0.297	0.211	1	0.0883826	0.0743114	0.122993	0.122879	TRUE	FALSE	FALSE	FALSE
Gm38155	2.962e-08	-0.0229782	0	0.01	0.00091982	0.728679	0.00443569	0.015	0.013	1	0.590702	0.000893759	0.013	0.01	1	0.0718024	0.0698821	0.0935811		TRUE	TRUE	FALSE	FALSE
Gm37896	1	0	0	0	1	0.344336	-0.00495592	0.001	0.003	1	0.0244087	0.00693153	0.003	0	1	0.0451916				TRUE	FALSE	FALSE	FALSE
Esrrg	6.44619e-06	0.0864506	0.181	0.126	0.20018	0.600906	0.0214217	0.56	0.557	1	4.29174e-104	0.746324	0.557	0.126	1.33276e-99	0.10141	0.0996024	0.465057	0.570007	TRUE	FALSE	FALSE	TRUE
Ush2a	0.352271	0.00371542	0.015	0.012	1	0.843853	-0.00249819	0.03	0.028	1	0.00597356	0.030457	0.028	0.012	1	0.112129	0.100366	0.159959	0.214614	FALSE	FALSE	FALSE	FALSE
Kctd3	0.371555	0.00750674	0.094	0.084	1	0.181879	-0.0472021	0.108	0.128	1	0.00372185	0.0595592	0.128	0.084	1	0.415722	0.450102	0.403245	0.372824	FALSE	FALSE	FALSE	FALSE
Kcnk2	5.40073e-31	-0.288494	0.232	0.37	1.67714e-26	1.71119e-08	-0.219405	0.313	0.448	0.000531393	0.0295327	0.0789915	0.448	0.37	1	0.116866	0.132566	0.219775	0.296439	FALSE	FALSE	FALSE	FALSE
A430027H14Rik	0.0153215	-0.0294699	0.021	0.033	1	0.787192	0.000691273	0.041	0.038	1	0.607027	0.0010932	0.038	0.033	1	0.0410157	0.0230231	0.122173	0.094218	TRUE	FALSE	FALSE	FALSE
Gm37422	1	0	0	0	1	0.996784	-7.29175e-05	0.003	0.003	1	0.0244087	0.00643396	0.003	0	1	0.0574229	0.0643365			TRUE	FALSE	FALSE	FALSE
Gm28172	1	0	0	0	1	0.679976	-0.00275388	0.002	0.003	1	0.0244087	0.00649776	0.003	0	1	0.0715797				TRUE	FALSE	FALSE	FALSE
Rps6kc1	0.0172626	0.0404826	0.131	0.105	1	0.94882	-0.00962212	0.14	0.136	1	0.07126	0.0397389	0.136	0.105	1	0.161486	0.138587	0.334056	0.363041	FALSE	FALSE	FALSE	FALSE
Angel2	0.33182	0.00971195	0.159	0.144	1	0.489229	0.0149694	0.194	0.18	1	0.126009	0.0269765	0.18	0.144	1	0.173422	0.126622	0.221456	0.198211	FALSE	FALSE	FALSE	FALSE
Flvcr1	0.535321	0.00176201	0.081	0.074	1	0.455125	0.0222165	0.244	0.226	1	2.40993e-23	0.276976	0.226	0.074	7.4838e-19	0.0527449	0.0485816	0.165188	0.215484	TRUE	FALSE	FALSE	TRUE
Spata45	1	0	0	0	1	0.11264	0.0103838	0.007	0.002	1	0.111702	0.00290557	0.002	0	1		0.0589682			TRUE	FALSE	FALSE	FALSE
Tatdn3	2.55496e-06	0.073452	0.108	0.064	0.0793418	0.901237	-0.00433198	0.147	0.144	1	1.21562e-08	0.121159	0.144	0.064	0.0003775	0.0966727	0.0763268	0.213966	0.116384	TRUE	FALSE	FALSE	TRUE
Nsl1	1	0	0	0	1	0.15791	0.00550387	0.003	0	1	1	0	0	0	1		0.126463			FALSE	FALSE	FALSE	FALSE
D730003I15Rik	1.51558e-05	-0.0492448	0.02	0.041	0.470649	0.138197	0.0334978	0.056	0.039	1	0.805644	-0.0121372	0.039	0.041	1	0.337538	0.192107	0.155121		FALSE	FALSE	FALSE	FALSE
Tmem206	0.398516	-0.01118	0.027	0.031	1	0.159931	0.029855	0.059	0.043	1	0.211125	0.00844955	0.043	0.031	1	0.162216	0.0952163	0.166584	0.212203	TRUE	FALSE	FALSE	FALSE
Ppp2r5a	0.3191	-0.0194466	0.418	0.413	1	0.168798	-0.0442337	0.541	0.555	1	3.77495e-06	0.161903	0.555	0.413	0.117227	0.0603554	0.0514846	0.097254	0.107807	TRUE	FALSE	FALSE	FALSE
Gm32200	0.572886	-0.00817002	0.025	0.027	1	0.110995	-0.0220906	0.018	0.03	1	0.76984	-0.00367517	0.03	0.027	1	0.0218131	0.0259569	0.0588303	0.138468	TRUE	FALSE	FALSE	FALSE
Ints7	0.488007	-0.0159831	0.054	0.059	1	0.150518	-0.0408854	0.077	0.096	1	0.00253723	0.057717	0.096	0.059	1	0.164853	0.172545	0.292152	0.352496	FALSE	FALSE	FALSE	FALSE
Gm38037	1	0	0	0	1	0.541148	0.0031619	0.005	0.003	1	0.0244087	0.00688126	0.003	0	1		0.0616025			TRUE	FALSE	FALSE	FALSE
Slc30a1	2.41186e-05	-0.0590902	0.033	0.059	0.748978	0.0169497	-0.04779	0.036	0.062	1	0.959756	-0.0135662	0.062	0.059	1	0.260192	0.420883	0.39776	0.46815	FALSE	FALSE	FALSE	FALSE
Gm26670	1.77892e-05	0.0237241	0.011	0	0.552426	0.643749	0.0069784	0.019	0.016	1	4.58698e-07	0.0294658	0.016	0	0.0142444	0.105534	0.109455		0.15615	FALSE	FALSE	FALSE	FALSE
Gm26879	1	0	0	0	1	0.385486	0.00817773	0.01	0.006	1	0.00144857	0.0123997	0.006	0	1	0.291672	0.134298			FALSE	FALSE	FALSE	FALSE
Rcor3	0.436631	-0.00265783	0.107	0.096	1	0.259825	-0.0401748	0.144	0.161	1	6.21496e-05	0.0894211	0.161	0.096	1	0.128469	0.125167	0.207761	0.193868	FALSE	FALSE	FALSE	FALSE
Gm10516	0.271874	-0.0269135	0.065	0.072	1	0.136803	0.0409941	0.138	0.112	1	0.00433581	0.0531607	0.112	0.072	1	0.119631	0.114278	0.21486	0.243803	FALSE	FALSE	FALSE	FALSE
Hhat	0.474607	-0.0132229	0.017	0.019	1	0.189036	-0.0263218	0.03	0.043	1	0.00222688	0.0352198	0.043	0.019	1	0.0883559	0.153725	0.305507	0.415288	TRUE	FALSE	FALSE	FALSE
Sertad4	0.885201	-0.000642211	0.002	0.002	1	0.721092	-0.00494368	0.021	0.024	1	8.77842e-07	0.0407961	0.024	0.002	0.0272605	0.201525	0.175337			FALSE	FALSE	FALSE	FALSE
Gm15867	1	0	0	0	1	0.249183	0.00442122	0.002	0	1	1	0	0	0	1		0.139426			FALSE	FALSE	FALSE	FALSE
Diexf	0.769379	-0.00910005	0.042	0.044	1	0.897858	0.0013688	0.058	0.06	1	0.134413	0.0137413	0.06	0.044	1	0.169507	0.121194	0.201198	0.228161	FALSE	FALSE	FALSE	FALSE
Lamb3	0.227007	0.00728473	0.01	0.007	1	0.228232	-0.012756	0.012	0.019	1	0.0110489	0.0220112	0.019	0.007	1	0.238724	0.337569	0.35523	0.216562	FALSE	FALSE	FALSE	FALSE
Hsd11b1	8.89714e-35	-0.245126	0.069	0.182	2.76292e-30	0.0109049	-0.11328	0.211	0.26	1	2.65226e-05	0.159695	0.26	0.182	0.823633	0.0867967	0.0999423	0.0666746	0.148074	TRUE	TRUE	FALSE	FALSE
G0s2	0.37637	-0.0166535	0.04	0.045	1	0.0609166	0.0350685	0.073	0.049	1	0.768157	-0.0015532	0.049	0.045	1	0.487401	0.264036	0.222814	0.169444	FALSE	FALSE	FALSE	FALSE
Gm16897	4.1025e-05	0.0189355	0.01	0	1	0.473917	-0.0096629	0.016	0.021	1	8.73364e-09	0.0397098	0.021	0	0.000271214	0.0603718	0.0621994			TRUE	FALSE	FALSE	TRUE
Gm32250	8.44481e-05	-0.0665155	0.061	0.091	1	0.612377	0.0113646	0.063	0.057	1	0.00451744	-0.0828744	0.057	0.091	1	0.149212	0.107022	0.120516	0.228268	FALSE	FALSE	FALSE	FALSE
Cd46	0.301821	0.0215765	0.151	0.138	1	0.501383	-0.0154491	0.172	0.189	1	0.014165	0.0516807	0.189	0.138	1	0.0743132	0.0559663	0.145778	0.175607	TRUE	FALSE	FALSE	FALSE
Cr1l	0.992455	-0.00308668	0.142	0.139	1	0.266533	0.0324203	0.16	0.14	1	0.75704	-0.0226978	0.14	0.139	1	0.0999709	0.0807041	0.0943928	0.127255	TRUE	FALSE	FALSE	FALSE
Cr2	0.0043411	-0.0349951	0.022	0.036	1	0.248432	0.0230511	0.083	0.066	1	0.00247221	0.0510124	0.066	0.036	1	0.0197361	0.0151862	0.0275138	0.0330272	TRUE	FALSE	FALSE	FALSE
Fam171a1	1.47722e-09	0.136165	0.268	0.186	4.58735e-05	0.76482	0.0156177	0.253	0.241	1	0.014614	0.0634393	0.241	0.186	1	0.0972712	0.068647	0.201059	0.171379	TRUE	TRUE	FALSE	FALSE
Nmt2	0.214084	0.0195834	0.202	0.181	1	0.208313	-0.0494832	0.252	0.274	1	6.39203e-06	0.138459	0.274	0.181	0.198498	0.125676	0.122015	0.343223	0.428133	FALSE	FALSE	FALSE	FALSE
Acbd7	1	0	0	0	1	0.343578	-0.00562165	0.001	0.003	1	0.0244087	0.00761678	0.003	0	1	0.380829				FALSE	FALSE	FALSE	FALSE
Olah	1	0	0	0	1	0.0455569	0.0138806	0.006	0	1	1	0	0	0	1		0.0500747			TRUE	FALSE	FALSE	FALSE
Meig1	3.25893e-05	-0.0120779	0	0.006	1	0.178029	-0.0198549	0.016	0.025	1	7.07768e-05	0.0377023	0.025	0.006	1	0.0595473	0.138712			TRUE	FALSE	FALSE	FALSE
Dclre1c	0.195925	0.0139211	0.077	0.066	1	0.633864	-0.0196029	0.105	0.112	1	0.000562	0.0734458	0.112	0.066	1	0.0724883	0.0657532	0.139428	0.172781	TRUE	FALSE	FALSE	FALSE
Gm13184	0.0165329	-0.0035154	0	0.002	1	0.0341877	0.0199981	0.014	0.003	1	0.563262	0.000878897	0.003	0.002	1		0.0343295			TRUE	FALSE	FALSE	FALSE
Hspa14	0.941642	-0.00783309	0.066	0.065	1	0.29745	-0.0284895	0.08	0.095	1	0.0249465	0.0351492	0.095	0.065	1	0.215216	0.219663	0.251477	0.21751	FALSE	FALSE	FALSE	FALSE
Fam107b	8.08437e-07	0.0978166	0.185	0.126	0.0251052	0.315809	-0.0233824	0.026	0.035	1	4.74381e-11	-0.197609	0.035	0.126	1.47314e-06	0.830651	0.679443	0.054571	0.0420618	TRUE	TRUE	FALSE	TRUE
Frmd4a	1.9948e-87	0.19249	0.982	0.92	6.19465e-83	0.642058	0.0135072	0.737	0.724	1	1.47281e-123	-0.565088	0.724	0.92	4.57367e-119	0.0685103	0.0654262	0.0482301	0.0639682	TRUE	TRUE	FALSE	TRUE
1700080N15Rik	0.260526	-0.0114923	0.013	0.017	1	0.955863	-0.00352007	0.015	0.014	1	0.587482	-0.00702775	0.014	0.017	1	0.161865	0.0985187	0.106393	0.24262	TRUE	FALSE	FALSE	FALSE
Prpf18	0.838018	-0.00510483	0.101	0.097	1	0.0634568	-0.059993	0.131	0.162	1	6.48604e-05	0.0949429	0.162	0.097	1	0.173461	0.165754	0.306851	0.268845	FALSE	FALSE	FALSE	FALSE
Bend7	0.164674	-0.0211905	0.023	0.03	1	0.647045	-0.0164226	0.089	0.095	1	2.10571e-10	0.114369	0.095	0.03	6.53907e-06	0.0486588	0.0696788	0.0923827	0.153578	TRUE	FALSE	FALSE	TRUE
Sephs1	0.85667	-0.00244703	0.052	0.05	1	0.466978	-0.0334121	0.262	0.279	1	4.32741e-52	0.406059	0.279	0.05	1.34383e-47	0.0890977	0.073449	0.331523	0.224241	TRUE	FALSE	FALSE	TRUE
Phyh	0.540653	-0.0182009	0.1	0.103	1	0.587066	0.0100917	0.267	0.251	1	2.00774e-17	0.233734	0.251	0.103	6.23483e-13	0.159706	0.137917	0.28695	0.188437	FALSE	FALSE	FALSE	FALSE
Ucma	0.51228	-0.0034773	0.004	0.006	1	0.180472	-0.0559645	0.244	0.27	1	3.47019e-95	0.473621	0.27	0.006	1.07763e-90	0.0438264	0.0353688	0.585008		TRUE	FALSE	FALSE	TRUE
Mcm10	0.166581	-0.00132149	0	0.001	1	0.0999116	-0.014594	0.003	0.009	1	0.000739419	0.018705	0.009	0.001	1	0.0592854	0.104633			TRUE	FALSE	FALSE	FALSE
Optn	0.988634	-0.00896452	0.078	0.077	1	0.869414	-0.0144776	0.165	0.166	1	1.73802e-09	0.145227	0.166	0.077	5.39724e-05	0.105024	0.102808	0.14459	0.181694	FALSE	FALSE	FALSE	FALSE
4930551O13Rik	1	0	0	0	1	0.0827319	0.0164229	0.014	0.005	1	0.00582712	0.00937114	0.005	0	1		0.0314285			TRUE	FALSE	FALSE	FALSE
Gm26776	0.749414	-0.0025099	0.003	0.003	1	6.72025e-09	0.181262	0.181	0.077	0.000208691	7.83872e-25	0.148216	0.077	0.003	2.43424e-20	0.00609246	0.00341855		0.465118	TRUE	FALSE	TRUE	TRUE
Ccdc3	0.804501	0.00238244	0.011	0.011	1	1.70751e-07	0.217825	0.374	0.254	0.0053025	8.17784e-82	0.467415	0.254	0.011	2.53955e-77	0.0187697	0.0102248	0.422967	0.635582	TRUE	FALSE	TRUE	TRUE
Cdc123	0.504467	0.00346262	0.126	0.116	1	0.364215	-0.037011	0.144	0.158	1	0.0231783	0.0513317	0.158	0.116	1	0.234101	0.249399	0.276858	0.224938	FALSE	FALSE	FALSE	FALSE
Nudt5	0.507067	0.00923285	0.117	0.109	1	0.728456	0.00765507	0.183	0.177	1	0.000148011	0.0874862	0.177	0.109	1	0.0933237	0.0730743	0.0973216	0.10856	TRUE	FALSE	FALSE	FALSE
Sec61a2	0.00738812	0.0601539	0.293	0.245	1	0.00400671	0.101555	0.371	0.298	1	0.103478	0.0476234	0.298	0.245	1	0.124592	0.088994	0.20258	0.237789	TRUE	FALSE	FALSE	FALSE
Dhtkd1	0.147911	-0.0334852	0.161	0.174	1	0.950904	-0.0078865	0.146	0.147	1	0.0453359	-0.0746364	0.147	0.174	1	0.0555057	0.0478676	0.0476009	0.0670186	TRUE	FALSE	FALSE	FALSE
Upf2	0.869075	-0.00759788	0.172	0.164	1	0.0741199	-0.0631252	0.196	0.229	1	0.00352636	0.0736106	0.229	0.164	1	0.178653	0.184592	0.270029	0.281822	FALSE	FALSE	FALSE	FALSE
Echdc3	1	0	0	0	1	0.0210151	0.061538	0.101	0.068	1	5.94853e-26	0.123358	0.068	0	1.84726e-21	0.0295935	0.0144472			TRUE	FALSE	FALSE	TRUE
A230108P19Rik	0.132135	-0.0085334	0.006	0.009	1	0.633941	0.00629719	0.019	0.016	1	0.197647	0.0110014	0.016	0.009	1	0.0613671	0.0268924	0.0487484	0.0933407	TRUE	FALSE	FALSE	FALSE
Usp6nl	0.424221	0.00844438	0.168	0.154	1	0.33638	0.0326275	0.297	0.271	1	5.08055e-09	0.170554	0.271	0.154	0.000157772	0.0703256	0.056629	0.0901026	0.110489	TRUE	FALSE	FALSE	TRUE
Gm13389	1	0	0	0	1	0.817297	0.000222049	0.002	0.002	1	0.111702	0.00293605	0.002	0	1		0.0725017			TRUE	FALSE	FALSE	FALSE
Taf3	0.000576908	0.0689183	0.22	0.171	1	0.735193	0.00950806	0.243	0.232	1	0.00299878	0.0877819	0.232	0.171	1	0.115636	0.0899186	0.160779	0.178885	TRUE	FALSE	FALSE	FALSE
Atp5c1	0.143611	0.0248189	0.198	0.176	1	0.302558	-0.0411427	0.266	0.287	1	8.86972e-08	0.157897	0.287	0.176	0.0027544	0.193183	0.165246	0.161372	0.129134	FALSE	FALSE	FALSE	FALSE
Kin	0.966004	-0.00909175	0.052	0.05	1	0.186571	0.0288401	0.063	0.047	1	0.682172	-0.0176623	0.047	0.05	1	0.475819	0.216067	0.231967	0.179643	FALSE	FALSE	FALSE	FALSE
Itih2	1	0	0	0	1	0.293678	0.00752036	0.012	0.006	1	0.00144857	0.0123261	0.006	0	1	0.169345	0.0567818			TRUE	FALSE	FALSE	FALSE
Itih5	0.118397	-0.0376555	0.095	0.107	1	0.106421	-0.0578462	0.371	0.41	1	5.5168e-58	0.493399	0.41	0.107	1.71319e-53	0.0507177	0.0524278	0.0682927	0.0903091	TRUE	FALSE	FALSE	TRUE
Sfmbt2	0.814706	0.000692467	0.031	0.029	1	0.158641	-0.0389287	0.077	0.096	1	3.63475e-11	0.12455	0.096	0.029	1.12874e-06	0.0498107	0.069728	0.351676	0.483615	TRUE	FALSE	FALSE	TRUE
Prkcq	0.67191	0.00127289	0.004	0.003	1	0.0607446	0.0520541	0.145	0.112	1	1.53314e-37	0.205542	0.112	0.003	4.76103e-33	0.120244	0.0867419		1	TRUE	FALSE	FALSE	TRUE
Gm13293	0.00090419	0.0115924	0.007	0	1	0.321317	0.0142557	0.03	0.022	1	2.34073e-09	0.0401229	0.022	0	7.26889e-05	0.342728	0.185741			FALSE	FALSE	FALSE	FALSE
Pfkfb3	0.530735	-0.0140506	0.072	0.076	1	0.00149209	0.112547	0.274	0.203	1	4.79316e-17	0.214276	0.203	0.076	1.48847e-12	0.107723	0.0782997	0.120563	0.227927	TRUE	FALSE	FALSE	TRUE
Gm10851	0.148286	0.00273556	0.001	0	1	0.613008	-0.00333013	0.003	0.005	1	0.00582712	0.00885764	0.005	0	1	0.192294				FALSE	FALSE	FALSE	FALSE
Rbm17	0.0438075	-0.0222941	0.03	0.041	1	0.378445	-0.0333289	0.053	0.063	1	0.0286427	0.0459654	0.063	0.041	1	0.401173	0.332438	0.447995	0.448997	FALSE	FALSE	FALSE	FALSE
Il15ra	0.138849	0.0170265	0.083	0.07	1	0.875407	0.00396331	0.14	0.139	1	1.18403e-06	0.10049	0.139	0.07	0.0367689	0.041883	0.0464459	0.0521959	0.0594821	TRUE	FALSE	FALSE	TRUE
Fbxo18	0.0421461	0.030603	0.142	0.116	1	0.615712	0.0128184	0.152	0.142	1	0.223336	0.0137527	0.142	0.116	1	0.171691	0.139785	0.247825	0.201611	FALSE	FALSE	FALSE	FALSE
Ankrd16	0.499951	0.00751591	0.09	0.083	1	0.818025	-0.00639584	0.102	0.096	1	0.362996	0.020984	0.096	0.083	1	0.138334	0.101887	0.149509	0.143793	FALSE	FALSE	FALSE	FALSE
Mindy3	0.161094	0.0128018	0.159	0.138	1	0.782801	-0.00248039	0.161	0.153	1	0.574772	-0.00235628	0.153	0.138	1	0.236609	0.195606	0.302574	0.27259	FALSE	FALSE	FALSE	FALSE
Pter	0.588165	-0.0169283	0.065	0.068	1	0.689274	-0.0114818	0.1	0.106	1	0.00548811	0.0480294	0.106	0.068	1	0.0690707	0.0790398	0.0418272	0.0603975	TRUE	FALSE	FALSE	FALSE
Rsu1	0.758711	-0.00450449	0.153	0.144	1	0.0427988	-0.0683404	0.158	0.196	1	0.0181111	0.0530704	0.196	0.144	1	0.138798	0.157502	0.155662	0.204382	FALSE	FALSE	FALSE	FALSE
Cubn	0.806828	0.000215047	0.005	0.004	1	0.874117	-0.00513692	0.021	0.022	1	9.06956e-05	0.0353863	0.022	0.004	1	0.0417992	0.0650044		0.120542	TRUE	FALSE	FALSE	FALSE
Trdmt1	0.224921	-0.0213487	0.04	0.047	1	0.255305	-0.0230225	0.061	0.076	1	0.0121787	0.0373987	0.076	0.047	1	0.114347	0.0935326	0.122642	0.160914	TRUE	FALSE	FALSE	FALSE
Vim	0.160728	-0.0458739	0.084	0.094	1	3.23917e-08	-0.240298	0.256	0.364	0.00100589	1.06249e-52	0.505103	0.364	0.094	3.29945e-48	0.0692054	0.0944971	0.0744842	0.100441	TRUE	FALSE	TRUE	TRUE
Hacd1	0.716543	-0.00874412	0.081	0.083	1	0.232815	0.0332863	0.137	0.117	1	0.0266271	0.0405773	0.117	0.083	1	0.196265	0.137171	0.193641	0.272553	FALSE	FALSE	FALSE	FALSE
Stam	0.205811	-0.0394102	0.113	0.121	1	0.938599	-0.0134227	0.134	0.132	1	0.718627	-0.0100227	0.132	0.121	1	0.258874	0.216806	0.333612	0.375204	FALSE	FALSE	FALSE	FALSE
Tmem236	1	0	0	0	1	0.0312318	0.0214039	0.017	0.005	1	0.00582712	0.00926638	0.005	0	1	0.0973847	0.0656772			TRUE	FALSE	FALSE	FALSE
Slc39a12	0.536343	-0.00716826	0.538	0.532	1	0.345678	0.0306	0.879	0.85	1	7.877e-71	0.501073	0.85	0.532	2.44612e-66	0.0199979	0.0165313	0.020569	0.0225998	TRUE	FALSE	FALSE	TRUE
Cacnb2	0.346247	0.0100238	0.182	0.166	1	0.552545	-0.0248721	0.493	0.489	1	8.85268e-55	0.540008	0.489	0.166	2.74911e-50	0.0556358	0.0631105	0.605816	0.695734	TRUE	FALSE	FALSE	TRUE
Gm10848	0.228121	-0.00615268	0.003	0.006	1	0.223291	0.0135974	0.015	0.008	1	0.540176	0.0030395	0.008	0.006	1	0.139347	0.0708831	0.456847	0.633611	TRUE	FALSE	FALSE	FALSE
Gm13269	0.351947	-0.00390331	0.004	0.006	1	0.898211	-0.00229434	0.027	0.028	1	2.22012e-05	0.040337	0.028	0.006	0.689436	0.0522384	0.0736156	0.63116	0.76938	TRUE	FALSE	FALSE	FALSE
Nsun6	0.355489	0.0052006	0.074	0.066	1	0.355218	0.0186558	0.125	0.109	1	0.00137186	0.0623861	0.109	0.066	1	0.0887454	0.0573026	0.137977	0.126079	TRUE	FALSE	FALSE	FALSE
Arl5b	0.319365	0.00992615	0.09	0.08	1	0.0964827	0.0420635	0.101	0.076	1	0.615024	-0.0249105	0.076	0.08	1	0.186116	0.112519	0.26955	0.299488	FALSE	FALSE	FALSE	FALSE
Malrd1	0.301206	-0.00795848	0.005	0.007	1	0.756087	0.0039791	0.018	0.016	1	0.0500414	0.0135363	0.016	0.007	1	0.178873	0.108265			FALSE	FALSE	FALSE	FALSE
Gm13322	1	0	0	0	1	0.38985	0.00723315	0.008	0.005	1	0.00582712	0.00803438	0.005	0	1	0.0373009	0.0476063			TRUE	FALSE	FALSE	FALSE
Nebl	0.249319	0.0295658	0.806	0.77	1	0.00235616	0.0454231	0.975	0.959	1	8.63696e-89	0.411423	0.959	0.77	2.68212e-84	0.0202237	0.0167715	0.0502346	0.0772815	TRUE	FALSE	FALSE	TRUE
A930004D18Rik	1	0	0	0	1	0.647575	-0.00318989	0.007	0.009	1	9.52016e-05	0.0176267	0.009	0	1	0.174138	0.207792			FALSE	FALSE	FALSE	FALSE
Skida1	0.209623	0.0197111	0.06	0.05	1	0.570064	-0.0106919	0.096	0.106	1	5.00334e-06	0.0820406	0.106	0.05	0.155374	0.0484143	0.0382631	0.112132	0.0772859	TRUE	FALSE	FALSE	FALSE
Mllt10	1.92878e-05	0.103908	0.504	0.426	0.598963	0.0373495	0.0719719	0.532	0.472	1	0.941766	0.00476694	0.472	0.426	1	0.124939	0.0943134	0.170492	0.202685	TRUE	FALSE	FALSE	FALSE
Dnajc1	1.1002e-08	0.134065	0.538	0.443	0.000341657	0.00811914	0.0908383	0.532	0.467	1	0.430654	-0.0236842	0.467	0.443	1	0.0932257	0.0690514	0.143167	0.221641	TRUE	TRUE	FALSE	FALSE
Pip4k2a	0.0649497	-0.0516322	0.244	0.254	1	0.0628388	-0.070699	0.391	0.431	1	4.86975e-13	0.238579	0.431	0.254	1.51225e-08	0.17996	0.211961	0.246765	0.327007	FALSE	FALSE	FALSE	FALSE
Armc3	0.197389	-0.00629051	0.004	0.006	1	0.762967	-0.0157377	0.04	0.043	1	1.20156e-09	0.0836399	0.043	0.006	3.73131e-05	0.0657982	0.0709588	0.248904	0.371541	TRUE	FALSE	FALSE	TRUE
Msrb2	0.313864	-0.0229294	0.051	0.057	1	0.917164	-0.00546583	0.117	0.118	1	1.58918e-06	0.0978903	0.118	0.057	0.0493505	0.157668	0.14322	0.377522	0.336985	FALSE	FALSE	FALSE	FALSE
Ptf1a	1	0	0	0	1	0.679976	-0.00278904	0.002	0.003	1	0.0244087	0.00709446	0.003	0	1		0.0374504			TRUE	FALSE	FALSE	FALSE
4921504E06Rik	0.00069626	-0.00936186	0	0.004	1	0.0391198	-0.0221636	0.009	0.022	1	3.43356e-05	0.0306485	0.022	0.004	1	0.117302	0.169181			FALSE	FALSE	FALSE	FALSE
Arhgap21	0.581677	-0.00646698	0.459	0.44	1	0.468841	-0.00829899	0.809	0.789	1	3.34233e-63	0.532905	0.789	0.44	1.03793e-58	0.0860925	0.0683511	0.209917	0.262242	TRUE	FALSE	FALSE	TRUE
Gm13375	1	0	0	0	1	0.845077	-0.000122533	0.01	0.009	1	9.52016e-05	0.0206523	0.009	0	1	0.190604	0.156008			FALSE	FALSE	FALSE	FALSE
Gm13376	1	0	0	0	1	0.685964	0.00282824	0.006	0.005	1	0.00582712	0.00916458	0.005	0	1	0.0277137				TRUE	FALSE	FALSE	FALSE
Enkur	0.265467	-0.00888885	0.004	0.006	1	0.382362	-0.0372447	0.106	0.118	1	1.41639e-35	0.221043	0.118	0.006	4.39844e-31	0.0154934	0.0266714		0.731111	TRUE	FALSE	FALSE	TRUE
Thnsl1	0.0458309	-0.028446	0.034	0.045	1	0.332096	0.0206259	0.085	0.071	1	0.0196852	0.0368035	0.071	0.045	1	0.142701	0.10332	0.342157	0.319754	FALSE	FALSE	FALSE	FALSE
Gm13327	0.262787	-0.0076076	0.005	0.007	1	0.311186	-0.0138018	0.018	0.025	1	0.000692581	0.0321378	0.025	0.007	1	0.0943822	0.11369	0.574536	0.481643	TRUE	FALSE	FALSE	FALSE
Pdss1	0.121137	0.0175574	0.121	0.103	1	0.274084	0.0354012	0.145	0.128	1	0.18374	0.0131232	0.128	0.103	1	0.136141	0.103352	0.147744	0.210833	FALSE	FALSE	FALSE	FALSE
Abi1	0.954833	0.00358901	0.472	0.451	1	0.68351	-0.0141597	0.528	0.513	1	0.19186	0.0560758	0.513	0.451	1	0.0810444	0.0715372	0.130635	0.145933	TRUE	FALSE	FALSE	FALSE
Acbd5	0.710543	0.00334398	0.253	0.237	1	0.935466	-0.0100994	0.286	0.281	1	0.196869	0.0360485	0.281	0.237	1	0.171012	0.160186	0.155398	0.164453	FALSE	FALSE	FALSE	FALSE
Mastl	0.0829164	-0.0148276	0.012	0.019	1	0.393703	0.0132822	0.027	0.021	1	0.789723	0.00138009	0.021	0.019	1	0.0986717	0.0827242	0.141892	0.133863	TRUE	FALSE	FALSE	FALSE
Yme1l1	0.750831	-0.000751517	0.228	0.214	1	0.147776	-0.0501657	0.265	0.293	1	0.00300729	0.0853121	0.293	0.214	1	0.178555	0.137708	0.238147	0.206979	FALSE	FALSE	FALSE	FALSE
Nxph2	0.788853	0.000949821	0.003	0.002	1	0.249183	0.0031288	0.002	0	1	0.208768	-0.00549923	0	0.002	1		0.0547056		0.793387	TRUE	FALSE	FALSE	FALSE
Spopl	0.547773	-0.00336631	0.13	0.12	1	0.51406	-0.028952	0.138	0.147	1	0.191999	0.018851	0.147	0.12	1	0.148612	0.135715	0.203161	0.274992	FALSE	FALSE	FALSE	FALSE
Hnmt	0.553536	-0.00024393	0.05	0.045	1	0.946264	0.00138203	0.144	0.145	1	5.16063e-15	0.154495	0.145	0.045	1.60258e-10	0.0754952	0.0602855	0.417534	0.218089	TRUE	FALSE	FALSE	TRUE
Psd4	0.640616	-0.000689147	0	0.001	1	0.082844	-0.00743955	0	0.003	1	0.140178	0.00594608	0.003	0.001	1	0.274983				FALSE	FALSE	FALSE	FALSE
Pax8	1	0	0	0	1	0.817297	-0.000835957	0.002	0.002	1	0.111702	0.0055442	0.002	0	1		0.0698869			TRUE	FALSE	FALSE	FALSE
Ehmt1	0.0618203	0.0420387	0.342	0.3	1	0.616908	-0.0125357	0.354	0.361	1	0.174163	0.0350042	0.361	0.3	1	0.159479	0.128493	0.165755	0.184515	FALSE	FALSE	FALSE	FALSE
Dph7	0.0207249	-0.0396726	0.065	0.083	1	0.690352	-0.0102373	0.069	0.074	1	0.424897	-0.0301763	0.074	0.083	1	0.173457	0.133953	0.163441	0.162335	FALSE	FALSE	FALSE	FALSE
Pnpla7	0.561534	-0.00589918	0.607	0.597	1	0.0590158	0.0591683	0.61	0.573	1	0.000189351	-0.0962406	0.573	0.597	1	0.310073	0.212881	0.250517	0.16712	FALSE	FALSE	FALSE	FALSE
Nsmf	0.0268791	-0.0523728	0.285	0.301	1	0.941367	-0.00861289	0.349	0.341	1	0.565562	0.0138929	0.341	0.301	1	0.124447	0.099875	0.218191	0.208363	TRUE	FALSE	FALSE	FALSE
Gm13387	6.3956e-07	0.0290441	0.015	0	0.0198609	0.561305	-0.00338831	0.004	0.006	1	0.00144857	0.0129115	0.006	0	1	0.0872394	0.0680845			TRUE	TRUE	FALSE	FALSE
Nrarp	0.00830228	0.0381387	0.103	0.078	1	0.191937	-0.00790954	0.003	0.008	1	1.49161e-10	-0.144771	0.008	0.078	4.63204e-06	0.538541	0.690499	0.0621589	0.0550989	TRUE	FALSE	FALSE	TRUE
Nelfb	0.954642	-0.014474	0.139	0.135	1	0.791122	-0.000254838	0.162	0.156	1	0.412298	0.00374038	0.156	0.135	1	0.188704	0.160664	0.21493	0.169245	FALSE	FALSE	FALSE	FALSE
Tmem203	1	0	0	0	1	0.404732	-0.00973885	0.023	0.03	1	3.27764e-12	0.0550732	0.03	0	1.01784e-07	0.378586	0.354889			FALSE	FALSE	FALSE	FALSE
Anapc2	0.0880914	0.0278664	0.083	0.068	1	0.396612	-0.016651	0.08	0.093	1	0.0706904	0.0257793	0.093	0.068	1	0.380873	0.347593	0.3907	0.206543	FALSE	FALSE	FALSE	FALSE
AA543186	0.166723	-0.0150921	0.01	0.015	1	0.105259	0.0234204	0.03	0.017	1	0.692737	0.000454548	0.017	0.015	1	0.175361	0.100798	0.209343		FALSE	FALSE	FALSE	FALSE
Man1b1	1.84825e-12	0.183019	0.193	0.115	5.73957e-08	0.273995	-0.0452401	0.101	0.115	1	0.8673	-0.0134932	0.115	0.115	1	0.19056	0.183833	0.168378	0.0789218	TRUE	TRUE	FALSE	FALSE
Dpp7	0.00379761	-0.0367458	0.031	0.047	1	0.277325	0.0271056	0.079	0.065	1	0.120344	0.0196922	0.065	0.047	1	0.21126	0.147153	0.149096	0.137143	FALSE	FALSE	FALSE	FALSE
Uap1l1	0.00069626	-0.00657568	0	0.004	1	0.742247	0.00290818	0.023	0.021	1	9.54566e-05	0.0321116	0.021	0.004	1	0.376962	0.353756			FALSE	FALSE	FALSE	FALSE
Entpd2	1	0	0	0	1	0.0140874	-0.0125348	0	0.006	1	0.00144857	0.0125348	0.006	0	1	0.0271855				TRUE	FALSE	FALSE	FALSE
Paxx	0.140888	-0.0395098	0.149	0.159	1	0.850956	-0.00176701	0.124	0.12	1	0.00631957	-0.0996284	0.12	0.159	1	0.369871	0.242864	0.162028	0.150192	FALSE	FALSE	FALSE	FALSE
C8g	1	0	0	0	1	0.874262	-0.000399856	0.004	0.005	1	0.00582712	0.00777576	0.005	0	1	0.287374	0.300428			FALSE	FALSE	FALSE	FALSE
Traf2	9.48609e-05	0.0178214	0.009	0	1	0.127169	0.02401	0.031	0.019	1	3.26364e-08	0.034496	0.019	0	0.00101349	0.28418	0.139396			FALSE	FALSE	FALSE	FALSE
Mamdc4	1	0	0	0	1	0.21828	0.020812	0.032	0.022	1	2.34073e-09	0.0421458	0.022	0	7.26889e-05	0.209953	0.131206			FALSE	FALSE	FALSE	FALSE
Rabl6	0.290611	0.0200647	0.273	0.248	1	0.921286	-0.00717684	0.266	0.268	1	0.907015	-0.0177513	0.268	0.248	1	0.173127	0.133982	0.201033	0.207407	FALSE	FALSE	FALSE	FALSE
Kcnt1	0.17307	0.0224615	0.087	0.075	1	0.33463	0.02789	0.183	0.162	1	1.89424e-09	0.140691	0.162	0.075	5.88237e-05	0.321861	0.151871	0.343657	0.310642	FALSE	FALSE	FALSE	FALSE
Camsap1	0.588552	-0.0233502	0.149	0.149	1	0.437369	-0.0291494	0.129	0.14	1	0.292073	-0.0523684	0.14	0.149	1	0.312234	0.251988	0.45193	0.428537	FALSE	FALSE	FALSE	FALSE
Ubac1	0.405736	0.00986172	0.091	0.083	1	0.000885369	0.0942073	0.157	0.098	1	0.353607	0.00779257	0.098	0.083	1	0.303879	0.151333	0.285336	0.216759	FALSE	FALSE	FALSE	FALSE
Nacc2	0.249959	0.0184654	0.205	0.184	1	0.628434	-0.0209468	0.372	0.377	1	9.0436e-19	0.276178	0.377	0.184	2.8084e-14	0.211514	0.203514	0.1773	0.19866	FALSE	FALSE	FALSE	FALSE
Qsox2	0.000758577	-0.0468884	0.035	0.056	1	0.479227	0.00362315	0.058	0.049	1	0.468092	-0.0188432	0.049	0.056	1	0.251348	0.174806	0.228984	0.304892	FALSE	FALSE	FALSE	FALSE
Gpsm1	0.0703919	0.0268776	0.104	0.087	1	0.502574	-0.0325887	0.333	0.347	1	3.31194e-49	0.417002	0.347	0.087	1.02849e-44	0.132317	0.0780332	0.247432	0.223181	TRUE	FALSE	FALSE	TRUE
Snapc4	0.0644519	0.0225775	0.052	0.04	1	0.0085966	-0.0532533	0.03	0.057	1	0.092622	0.0250219	0.057	0.04	1	0.128217	0.206201	0.165963	0.180164	FALSE	FALSE	FALSE	FALSE
Gm13563	0.199425	0.0035863	0.03	0.023	1	0.131436	0.0304043	0.052	0.036	1	0.0944951	0.0142881	0.036	0.023	1	0.0456254	0.0271041		0.0615649	TRUE	FALSE	FALSE	FALSE
Sdccag3	0.00683779	0.0409403	0.119	0.09	1	0.638608	0.011147	0.119	0.112	1	0.204358	0.0140693	0.112	0.09	1	0.317923	0.238113	0.408577	0.295824	FALSE	FALSE	FALSE	FALSE
Pmpca	0.791074	-0.00331532	0.052	0.05	1	0.645561	-0.0113063	0.068	0.074	1	0.0370606	0.0283575	0.074	0.05	1	0.340339	0.27466		0.344947	FALSE	FALSE	FALSE	FALSE
Inpp5e	0.400411	0.00319337	0.032	0.027	1	0.0390883	0.0377875	0.049	0.028	1	0.943749	-0.00831999	0.028	0.027	1	0.494514	0.231788	0.257297	0.220547	FALSE	FALSE	FALSE	FALSE
Sec16a	0.0138009	0.0422619	0.123	0.097	1	0.848294	-0.0102722	0.146	0.15	1	0.00106797	0.0743487	0.15	0.097	1	0.150799	0.103004	0.219426	0.179555	FALSE	FALSE	FALSE	FALSE
Notch1	0.00175512	-0.0746349	0.317	0.346	1	0.00173547	-0.107754	0.463	0.524	1	1.71773e-10	0.214778	0.524	0.346	5.33423e-06	0.030455	0.0339896	0.0267792	0.039726	TRUE	FALSE	FALSE	TRUE
Gm20532	0.0780416	0.00462197	0.003	0.001	1	0.139129	0.0122725	0.009	0.003	1	0.140486	0.00330398	0.003	0.001	1	0.345852	0.187105		0.280332	FALSE	FALSE	FALSE	FALSE
Agpat2	1	0	0	0	1	0.190829	-0.0118347	0.005	0.011	1	2.48461e-05	0.0220816	0.011	0	0.77157	0.161715	0.166663			FALSE	FALSE	FALSE	FALSE
Rpl7a	6.3956e-07	0.0311527	0.015	0	0.0198609	0.579341	0.00380945	0.028	0.024	1	6.28081e-10	0.0480362	0.024	0	1.95044e-05	0.377429	0.188497		0.237705	FALSE	FALSE	FALSE	FALSE
Surf4	0.976103	-0.00557595	0.052	0.052	1	0.89185	0.000211825	0.108	0.106	1	1.13226e-05	0.0774359	0.106	0.052	0.351613	0.272968	0.192331	0.488066	0.340777	FALSE	FALSE	FALSE	FALSE
Stkld1	1	0	0	0	1	0.741662	0.00243752	0.004	0.003	1	0.0244087	0.00543146	0.003	0	1		0.0652804			TRUE	FALSE	FALSE	FALSE
Rexo4	0.133125	-0.0323283	0.065	0.075	1	0.256713	0.0216631	0.094	0.077	1	0.986706	-0.0145711	0.077	0.075	1	0.271765	0.176069	0.305213	0.354949	FALSE	FALSE	FALSE	FALSE
Adamts13	1	0	0	0	1	0.082844	-0.00608515	0	0.003	1	0.0244087	0.00608515	0.003	0	1	0.15709				FALSE	FALSE	FALSE	FALSE
Adamtsl2	0.0165329	-0.00455204	0	0.002	1	0.165671	0.00911123	0.006	0.002	1	0.882531	-0.00175071	0.002	0.002	1		0.208624			FALSE	FALSE	FALSE	FALSE
Sardh	1	0	0	0	1	0.875829	-0.00766574	0.081	0.082	1	3.71709e-31	0.155492	0.082	0	1.1543e-26	0.0296249	0.0312256			TRUE	FALSE	FALSE	TRUE
Sardhos	1	0	0	0	1	0.548468	0.0127872	0.066	0.058	1	1.6821e-22	0.108091	0.058	0	5.22359e-18	0.00789888	0.00733564			TRUE	FALSE	FALSE	TRUE
Vav2	0.423169	-0.00852237	0.02	0.024	1	0.393327	-0.0260437	0.049	0.058	1	4.91151e-05	0.0620073	0.058	0.024	1	0.167054	0.159682	0.222023	0.304719	FALSE	FALSE	FALSE	FALSE
Brd3	0.292436	-0.0307584	0.111	0.118	1	0.694652	-0.00851089	0.146	0.156	1	0.0443239	0.0350007	0.156	0.118	1	0.182644	0.14478	0.369276	0.405163	FALSE	FALSE	FALSE	FALSE
Wdr5	0.984341	-0.00282703	0.048	0.048	1	0.552129	-0.0166972	0.062	0.069	1	0.0580308	0.02417	0.069	0.048	1	0.187576	0.18276	0.293212	0.274282	FALSE	FALSE	FALSE	FALSE
Rxra	0.157837	0.00827457	0.032	0.024	1	0.549988	0.0136438	0.056	0.049	1	0.00342948	0.029834	0.049	0.024	1	0.16361	0.138304		0.427883	FALSE	FALSE	FALSE	FALSE
Col5a1	0.115621	0.012949	0.028	0.021	1	0.213336	-0.0453789	0.045	0.058	1	3.79465e-06	0.0881638	0.058	0.021	0.117839	0.139206	0.125175	0.385589	0.252073	FALSE	FALSE	FALSE	FALSE
Ppp1r26	5.63854e-16	-0.0450497	0	0.021	1.75099e-11	0.442435	0.00711119	0.023	0.017	1	0.554344	-0.0107888	0.017	0.021	1	0.271859	0.168598	0.422116		FALSE	FALSE	FALSE	FALSE
1700007K13Rik	0.156869	-0.00426192	0.002	0.004	1	0.778745	-0.00270455	0.013	0.014	1	0.00636665	0.0193333	0.014	0.004	1	0.159411	0.234991			FALSE	FALSE	FALSE	FALSE
Gbgt1	1	0	0	0	1	0.0335649	-0.0107029	0	0.005	1	0.00582712	0.0107029	0.005	0	1	0.078101				TRUE	FALSE	FALSE	FALSE
Ralgds	0.258327	0.0085424	0.114	0.101	1	0.110588	0.0352873	0.111	0.085	1	0.210327	-0.0421706	0.085	0.101	1	0.446909	0.247218	0.200652	0.197137	FALSE	FALSE	FALSE	FALSE
Gm13381	1	0	0	0	1	0.243557	0.00709679	0.005	0.002	1	0.111702	0.002837	0.002	0	1		0.075116			TRUE	FALSE	FALSE	FALSE
Gtf3c5	0.188173	0.0122729	0.036	0.029	1	0.186641	0.0179841	0.043	0.03	1	0.891785	-0.00189346	0.03	0.029	1	0.179349	0.0937407	0.124051	0.102974	TRUE	FALSE	FALSE	FALSE
Tsc1	0.470617	0.00830964	0.203	0.186	1	0.295309	0.0255642	0.218	0.192	1	0.836307	-0.0199061	0.192	0.186	1	0.148836	0.118394	0.181415	0.229492	FALSE	FALSE	FALSE	FALSE
Ddx31	0.116011	-0.0343487	0.059	0.07	1	0.691237	-0.0137664	0.075	0.08	1	0.46694	0.00307016	0.08	0.07	1	0.10715	0.0924199	0.123502	0.152722	TRUE	FALSE	FALSE	FALSE
Ttf1	0.0352911	0.0255986	0.08	0.062	1	0.229535	-0.0417761	0.108	0.126	1	1.71954e-06	0.091741	0.126	0.062	0.0533986	0.105071	0.106888	0.20938	0.140574	FALSE	FALSE	FALSE	FALSE
Setx	0.0185468	0.043025	0.247	0.207	1	0.0576733	0.0689545	0.27	0.226	1	0.924961	-0.023469	0.226	0.207	1	0.208862	0.12986	0.238977	0.216506	FALSE	FALSE	FALSE	FALSE
Ntng2	0.0158422	0.0380702	0.142	0.114	1	0.628273	0.00477225	0.103	0.095	1	0.130186	-0.0558056	0.095	0.114	1	0.0949733	0.0861772	0.0954107	0.133549	TRUE	FALSE	FALSE	FALSE
Med27	0.000685578	0.0585722	0.14	0.102	1	0.0572059	0.0449946	0.149	0.114	1	0.614962	0.00174673	0.114	0.102	1	0.198814	0.12159	0.229866	0.215439	FALSE	FALSE	FALSE	FALSE
Gm13402	0.175537	-0.023887	0.032	0.039	1	0.288776	0.0153026	0.057	0.044	1	0.597895	0.00287712	0.044	0.039	1	0.101277	0.0843289	0.090262	0.138889	TRUE	FALSE	FALSE	FALSE
Rapgef1	0.00042596	0.0665067	0.22	0.168	1	0.209837	0.0429188	0.249	0.222	1	0.0198058	0.0535821	0.222	0.168	1	0.162725	0.103514	0.208921	0.227108	FALSE	FALSE	FALSE	FALSE
Trub2	0.0452352	-0.0396259	0.082	0.098	1	0.125372	0.0308866	0.131	0.103	1	0.85495	-0.00072831	0.103	0.098	1	0.158474	0.100757	0.130195	0.181911	FALSE	FALSE	FALSE	FALSE
Coq4	0.847866	-0.000705254	0.042	0.04	1	0.176779	0.027315	0.105	0.084	1	4.75655e-05	0.0821296	0.084	0.04	1	0.142018	0.0757267	0.371875	0.278079	TRUE	FALSE	FALSE	FALSE
Cercam	0.530612	0.00327949	0.004	0.002	1	0.214487	0.018349	0.037	0.025	1	2.52173e-07	0.0475246	0.025	0.002	0.00783099	0.38005	0.178844			FALSE	FALSE	FALSE	FALSE
Odf2	0.490839	0.00228001	0.248	0.227	1	0.500269	-0.0312068	0.364	0.377	1	2.22647e-09	0.188645	0.377	0.227	6.91409e-05	0.135841	0.0963014	0.14689	0.168022	TRUE	FALSE	FALSE	TRUE
Gle1	0.000370656	-0.0828998	0.161	0.196	1	0.755909	0.00232309	0.252	0.238	1	0.0998596	0.0462885	0.238	0.196	1	0.117931	0.0915895	0.133447	0.169756	TRUE	FALSE	FALSE	FALSE
Sptan1	0.00242465	-0.0688555	0.365	0.39	1	0.14063	-0.0524207	0.465	0.483	1	0.0069917	0.0991062	0.483	0.39	1	0.2198	0.18252	0.377377	0.322194	FALSE	FALSE	FALSE	FALSE
Wdr34	0.526187	0.000721962	0.08	0.073	1	0.56249	0.00849201	0.126	0.115	1	0.00243762	0.0655692	0.115	0.073	1	0.105292	0.0763447	0.292423	0.19471	TRUE	FALSE	FALSE	FALSE
Zdhhc12	1	0	0	0	1	0.246213	0.0153671	0.045	0.033	1	2.37124e-13	0.0623373	0.033	0	7.36366e-09	0.228245	0.167879			FALSE	FALSE	FALSE	FALSE
Zer1	0.0152579	0.0387111	0.161	0.13	1	0.6597	-0.0185176	0.154	0.162	1	0.134698	0.020221	0.162	0.13	1	0.212406	0.158896	0.278086	0.228087	FALSE	FALSE	FALSE	FALSE
Tbc1d13	0.015501	0.0251799	0.073	0.053	1	0.693062	0.00346157	0.093	0.087	1	0.00477116	0.0517001	0.087	0.053	1	0.17115	0.137798	0.341252	0.219395	FALSE	FALSE	FALSE	FALSE
Endog	0.0283713	0.0187157	0.051	0.036	1	0.637431	0.00312079	0.082	0.074	1	0.000227905	0.0550489	0.074	0.036	1	0.372115	0.326762		0.190751	FALSE	FALSE	FALSE	FALSE
Spout1	0.172067	0.0102773	0.053	0.043	1	0.581864	0.00869237	0.064	0.057	1	0.186832	0.0153258	0.057	0.043	1	0.256063	0.169492	0.37873	0.245254	FALSE	FALSE	FALSE	FALSE
Kyat1	8.84425e-06	0.0681293	0.097	0.058	0.274649	0.55014	0.0228888	0.165	0.155	1	1.14034e-12	0.150335	0.155	0.058	3.54122e-08	0.0917577	0.0595387	0.0988418	0.0751546	TRUE	FALSE	FALSE	TRUE
1700084E18Rik	1	0	0	0	1	0.166267	0.00797104	0.006	0.002	1	0.111702	0.00377309	0.002	0	1		0.284393			FALSE	FALSE	FALSE	FALSE
Lrrc8a	0.0300247	0.00618853	0.003	0	1	0.521515	0.00444775	0.007	0.005	1	0.00582712	0.00856703	0.005	0	1		0.0518314			TRUE	FALSE	FALSE	FALSE
Gm28035	1	0	0	0	1	0.750627	-0.00689059	0.009	0.011	1	2.48461e-05	0.0242031	0.011	0	0.77157	0.0433803	0.0891508			TRUE	FALSE	FALSE	FALSE
Gm28038	1	0	0	0	1	0.686596	0.00329614	0.006	0.005	1	0.00582712	0.00859807	0.005	0	1	0.0762336	0.0650154			TRUE	FALSE	FALSE	FALSE
Dolk	0.0613391	-0.0358601	0.059	0.072	1	0.869307	-0.00392644	0.115	0.11	1	0.00460404	0.0574363	0.11	0.072	1	0.191988	0.157308	0.249912	0.154445	FALSE	FALSE	FALSE	FALSE
Nup188	0.363063	0.0064268	0.051	0.044	1	0.595257	0.00920442	0.087	0.079	1	0.00146932	0.0549676	0.079	0.044	1	0.121202	0.0860675	0.172325	0.181488	TRUE	FALSE	FALSE	FALSE
Miga2	0.120702	0.0205407	0.162	0.139	1	0.376947	0.0290573	0.256	0.238	1	6.08488e-07	0.131926	0.238	0.139	0.018896	0.165504	0.130751	0.261383	0.225935	FALSE	FALSE	FALSE	FALSE
Dolpp1	0.910962	-0.00281533	0.038	0.037	1	0.274615	-0.0223051	0.046	0.058	1	0.0378173	0.0247889	0.058	0.037	1	0.218871	0.183728	0.260185	0.237488	FALSE	FALSE	FALSE	FALSE
Crat	0.67807	-0.0173096	0.067	0.069	1	0.566134	0.0183263	0.131	0.121	1	0.00018163	0.0693968	0.121	0.069	1	0.153656	0.10875	0.229979	0.243253	FALSE	FALSE	FALSE	FALSE
Ptpa	0.0729856	0.0312208	0.207	0.179	1	0.508901	-0.0303462	0.261	0.27	1	4.42914e-05	0.117006	0.27	0.179	1	0.239506	0.208723	0.36697	0.299699	FALSE	FALSE	FALSE	FALSE
Ier5l	0.22992	-0.027325	0.064	0.072	1	0.566159	0.0108804	0.146	0.132	1	1.9225e-05	0.0904825	0.132	0.072	0.597012	0.104377	0.0904483	0.627944	0.402998	TRUE	FALSE	FALSE	FALSE
Cstad	0.0300247	0.00582215	0.003	0	1	0.243557	0.00650556	0.005	0.002	1	0.111702	0.00228411	0.002	0	1		0.227405			FALSE	FALSE	FALSE	FALSE
Gm14486	1	0	0	0	1	0.702814	-0.00532075	0.006	0.008	1	0.00036858	0.0168662	0.008	0	1	0.0433678	0.00889764			TRUE	FALSE	FALSE	FALSE
1700001O22Rik	0.362421	0.0021486	0.002	0.001	1	0.437519	-0.0111834	0.007	0.011	1	0.000196609	0.0237112	0.011	0.001	1	0.0983739	0.115478			TRUE	FALSE	FALSE	FALSE
Ntmt1	0.9325	-0.000354548	0.088	0.087	1	0.234003	-0.0356921	0.105	0.123	1	0.0180178	0.0428379	0.123	0.087	1	0.198548	0.190371	0.306871	0.202496	FALSE	FALSE	FALSE	FALSE
Asb6	0.571957	-0.0105748	0.039	0.042	1	0.0868851	0.0303093	0.049	0.032	1	0.219124	-0.0278503	0.032	0.042	1	0.464377	0.21234	0.337259	0.257183	FALSE	FALSE	FALSE	FALSE
Prrx2	3.06919e-08	0.0347714	0.019	0	0.000953107	0.0457419	0.0531616	0.142	0.106	1	6.56366e-40	0.197889	0.106	0	2.03828e-35	0.0164937	0.00826424			TRUE	TRUE	FALSE	TRUE
Ptges	0.067143	0.00902875	0.013	0.007	1	0.162383	0.0208476	0.028	0.017	1	0.0244109	0.0149564	0.017	0.007	1	0.129544	0.0955172		0.24297	TRUE	FALSE	FALSE	FALSE
Tor1b	0.948274	-0.00748136	0.048	0.047	1	0.430424	-0.0246428	0.066	0.076	1	0.0117933	0.0399833	0.076	0.047	1	0.222498	0.168518	0.368128	0.330475	FALSE	FALSE	FALSE	FALSE
BC005624	0.0184215	-0.0578004	0.099	0.117	1	0.296833	0.010903	0.122	0.103	1	0.216605	-0.0481679	0.103	0.117	1	0.471941	0.340184	0.346275	0.277325	FALSE	FALSE	FALSE	FALSE
Usp20	0.591095	-0.0179345	0.087	0.09	1	0.571882	0.0120976	0.114	0.106	1	0.405683	0.00302659	0.106	0.09	1	0.239995	0.165752	0.315182	0.308818	FALSE	FALSE	FALSE	FALSE
Fnbp1	0.626288	0.0189475	0.711	0.685	1	0.0102192	0.0820278	0.77	0.702	1	0.0129691	-0.0393133	0.702	0.685	1	0.201976	0.127641	0.0696156	0.0926863	TRUE	FALSE	FALSE	FALSE
Gpr107	0.347068	-0.0244323	0.155	0.161	1	0.972943	-1.74711e-05	0.208	0.21	1	0.0477854	0.0376899	0.21	0.161	1	0.109618	0.0918385	0.142429	0.163436	TRUE	FALSE	FALSE	FALSE
Hmcn2	0.12939	-0.0113888	0.006	0.009	1	0.415687	0.00179952	0.001	0	1	0.0146551	-0.0216085	0	0.009	1			0.103313		FALSE	FALSE	FALSE	FALSE
Fubp3	0.0773913	0.020952	0.122	0.101	1	0.906696	-0.00140213	0.146	0.144	1	0.0140655	0.0458042	0.144	0.101	1	0.185263	0.146772	0.265654	0.244093	FALSE	FALSE	FALSE	FALSE
Exosc2	0.0926611	0.0135543	0.026	0.018	1	0.220806	-0.0188343	0.034	0.046	1	0.000278759	0.0388767	0.046	0.018	1	0.176603	0.170059		0.201109	FALSE	FALSE	FALSE	FALSE
Gm13427	0.688407	-0.00997824	0.026	0.027	1	0.529656	0.0131633	0.055	0.047	1	0.0205825	0.0294709	0.047	0.027	1	0.058238	0.0499532	0.0560655	0.0947213	TRUE	FALSE	FALSE	FALSE
Abl1	0.169815	-0.0350798	0.12	0.131	1	0.157194	0.0431688	0.216	0.186	1	0.00347601	0.0730171	0.186	0.131	1	0.205193	0.143679	0.199742	0.308226	FALSE	FALSE	FALSE	FALSE
Aif1l	1	0	0	0	1	0.864856	0.000821537	0.043	0.041	1	3.32809e-16	0.0805224	0.041	0	1.03351e-11	0.178983	0.149464			FALSE	FALSE	FALSE	FALSE
Nup214	0.337952	0.0133865	0.155	0.141	1	0.619258	-0.0214456	0.192	0.199	1	0.00333369	0.0736212	0.199	0.141	1	0.132574	0.106232	0.156645	0.167427	FALSE	FALSE	FALSE	FALSE
Prrc2b	0.66356	0.00826466	0.296	0.279	1	0.0957095	-0.0700525	0.233	0.26	1	0.064998	-0.0747898	0.26	0.279	1	0.323909	0.283797	0.492365	0.459916	FALSE	FALSE	FALSE	FALSE
Gm13610	1	0	0	0	1	0.0363022	0.0162602	0.01	0.002	1	0.111702	0.0030884	0.002	0	1		0.077613			TRUE	FALSE	FALSE	FALSE
Pomt1	0.778866	0.000729034	0.05	0.048	1	0.230352	0.0287978	0.073	0.058	1	0.354148	0.00837115	0.058	0.048	1	0.142138	0.0919733	0.129145	0.13225	TRUE	FALSE	FALSE	FALSE
Uck1	0.00119257	0.0211201	0.017	0.006	1	0.5127	-0.0145629	0.045	0.052	1	2.76058e-13	0.0856036	0.052	0.006	8.5727e-09	0.281254	0.264551			FALSE	FALSE	FALSE	FALSE
Golga2	0.325991	0.00571992	0.077	0.068	1	0.368221	-0.0251788	0.085	0.098	1	0.0298046	0.0333757	0.098	0.068	1	0.271562	0.217278	0.33023	0.282997	FALSE	FALSE	FALSE	FALSE
Ciz1	0.539444	0.000119206	0.058	0.053	1	0.259862	-0.0318105	0.07	0.085	1	0.00779264	0.0450366	0.085	0.053	1	0.218691	0.214213	0.330317	0.275707	FALSE	FALSE	FALSE	FALSE
Naif1	1	0	0	0	1	0.994947	-0.00112781	0.003	0.003	1	0.0244087	0.00621304	0.003	0	1	0.458297	0.298342			FALSE	FALSE	FALSE	FALSE
Fam102a	0.602536	0.00335271	0.099	0.092	1	0.931437	-0.0148216	0.142	0.14	1	0.00185796	0.070432	0.14	0.092	1	0.248647	0.220269	0.308729	0.299771	FALSE	FALSE	FALSE	FALSE
Fpgs	0.976109	-0.00639856	0.024	0.024	1	0.29381	0.0177652	0.042	0.032	1	0.359595	0.0050794	0.032	0.024	1	0.1416	0.0827416	0.139541	0.106864	TRUE	FALSE	FALSE	FALSE
Ttc16	0.973412	-0.00598249	0.014	0.014	1	0.155454	0.0243575	0.03	0.019	1	0.444391	0.00271335	0.019	0.014	1	0.0701372	0.0548759		0.0882085	TRUE	FALSE	FALSE	FALSE
Tor2a	0.000830508	-0.0523879	0.041	0.063	1	0.352548	-0.0233558	0.075	0.088	1	0.0561555	0.0223048	0.088	0.063	1	0.201251	0.159941	0.481091	0.293619	FALSE	FALSE	FALSE	FALSE
Ptrh1	1	0	0	0	1	0.196	0.010966	0.008	0.003	1	0.0244087	0.00543789	0.003	0	1		0.238819			FALSE	FALSE	FALSE	FALSE
Cfap157	7.17126e-05	0.0199809	0.01	0	1	0.497844	-0.0105639	0.01	0.014	1	1.72745e-06	0.029469	0.014	0	0.0536442	0.0579579	0.0632618		0.119955	TRUE	FALSE	FALSE	FALSE
Fam129b	0.445369	0.00312628	0.021	0.017	1	0.443456	0.00455643	0.082	0.069	1	4.59442e-10	0.0987388	0.069	0.017	1.42675e-05	0.0814764	0.0850365	0.421768	0.472314	TRUE	FALSE	FALSE	TRUE
Lrsam1	0.0017116	0.0421824	0.085	0.059	1	0.862577	0.00590712	0.095	0.093	1	0.00519082	0.0497711	0.093	0.059	1	0.152745	0.112317	0.199786	0.146107	FALSE	FALSE	FALSE	FALSE
Rpl12	0.468319	-0.0148914	0.033	0.036	1	0.663133	-0.00910941	0.04	0.044	1	0.405059	0.00620119	0.044	0.036	1	0.20904	0.162444	0.212483	0.200304	FALSE	FALSE	FALSE	FALSE
Slc2a8	0.799443	-0.0135866	0.097	0.097	1	0.747586	0.00296087	0.128	0.121	1	0.169104	0.0151201	0.121	0.097	1	0.142415	0.111582	0.131111	0.113716	FALSE	FALSE	FALSE	FALSE
Ralgps1	0.266045	0.0281139	0.301	0.276	1	0.965313	-0.00339478	0.215	0.215	1	7.11345e-05	-0.150418	0.215	0.276	1	0.294271	0.195382	0.212965	0.263373	FALSE	FALSE	FALSE	FALSE
Gm13528	1	0	0	0	1	0.249183	0.00345267	0.002	0	1	1	0	0	0	1		0.197949			FALSE	FALSE	FALSE	FALSE
Angptl2	0.303497	-0.022438	0.035	0.04	1	0.404064	-0.018659	0.03	0.038	1	0.725822	-0.0150975	0.038	0.04	1	0.168538	0.201007	0.113967	0.163168	FALSE	FALSE	FALSE	FALSE
Zbtb34	0.249169	0.00944898	0.039	0.032	1	0.692646	0.0101505	0.045	0.041	1	0.357651	0.0024597	0.041	0.032	1	0.229721	0.149714	0.455192	0.393082	FALSE	FALSE	FALSE	FALSE
Zbtb43	0.00824464	-0.0423396	0.045	0.062	1	0.694381	-0.00529728	0.061	0.066	1	0.815628	-0.0122879	0.066	0.062	1	0.176177	0.174607	0.23112	0.368335	FALSE	FALSE	FALSE	FALSE
Mvb12b	0.453017	0.0106059	0.264	0.243	1	0.960853	-0.00739649	0.268	0.265	1	0.994057	-0.0206757	0.265	0.243	1	0.17971	0.148799	0.16648	0.188255	FALSE	FALSE	FALSE	FALSE
Nron	1	0	0	0	1	0.998622	0.00125402	0.003	0.003	1	0.0244087	0.00491373	0.003	0	1	0.0713756	0.0798127			TRUE	FALSE	FALSE	FALSE
C79798	0.92795	0.00231154	0.004	0.004	1	0.640372	0.00651724	0.024	0.021	1	9.7457e-05	0.0329065	0.021	0.004	1	0.127343	0.139747		0.440938	FALSE	FALSE	FALSE	FALSE
Mapkap1	0.000195939	0.0815674	0.291	0.232	1	0.881433	0.00454542	0.347	0.338	1	3.54836e-05	0.125341	0.338	0.232	1	0.175546	0.137724	0.244396	0.237382	FALSE	FALSE	FALSE	FALSE
Gapvd1	0.00166964	0.0708002	0.328	0.275	1	0.0560083	0.0625046	0.362	0.311	1	0.454715	0.0198902	0.311	0.275	1	0.190525	0.136008	0.242264	0.244051	FALSE	FALSE	FALSE	FALSE
Hspa5	8.35344e-13	-0.167777	0.219	0.301	2.59408e-08	0.033877	0.0892299	0.391	0.347	1	0.609058	0.0093802	0.347	0.301	1	0.462164	0.359966	0.436305	0.327829	FALSE	FALSE	FALSE	FALSE
Rabepk	0.703912	-0.0185874	0.062	0.064	1	0.598011	0.016076	0.069	0.063	1	0.839841	-0.0242413	0.063	0.064	1	0.315338	0.212066	0.272897	0.23996	FALSE	FALSE	FALSE	FALSE
Fbxw2	0.45608	-0.0266723	0.194	0.196	1	0.784691	-0.0159499	0.212	0.216	1	0.702127	-0.00707365	0.216	0.196	1	0.243526	0.183703	0.304419	0.249825	FALSE	FALSE	FALSE	FALSE
Psmd5	0.0225831	-0.0508502	0.082	0.1	1	0.0734759	-0.0581234	0.084	0.109	1	0.724157	-0.00730647	0.109	0.1	1	0.237499	0.269916	0.27678	0.272695	FALSE	FALSE	FALSE	FALSE
Cutal	1	0	0	0	1	0.740073	0.00327376	0.004	0.003	1	0.0244087	0.00592522	0.003	0	1	0.121942	0.0822901			TRUE	FALSE	FALSE	FALSE
Phf19	0.0300247	0.00577245	0.003	0	1	0.197981	0.00890354	0.008	0.003	1	0.0244087	0.00654193	0.003	0	1	0.0783492	0.0531149			TRUE	FALSE	FALSE	FALSE
Traf1	1	0	0	0	1	0.197414	0.00851316	0.008	0.003	1	0.0244087	0.00577979	0.003	0	1	0.178325	0.070162			TRUE	FALSE	FALSE	FALSE
Hc	0.694509	0.00120757	0.001	0.001	1	0.610795	-0.00496857	0.003	0.005	1	0.0381153	0.00906121	0.005	0.001	1	0.0802253				TRUE	FALSE	FALSE	FALSE
Gm13449	1	0	0	0	1	0.685332	0.00326319	0.006	0.005	1	0.00582712	0.00854858	0.005	0	1		0.0166279			TRUE	FALSE	FALSE	FALSE
AI182371	0.0300247	0.00556942	0.003	0	1	0.441194	-0.00668241	0.007	0.011	1	2.48461e-05	0.0204981	0.011	0	0.77157	0.0878787	0.0910823			TRUE	FALSE	FALSE	FALSE
Cntrl	0.82154	-0.0093988	0.1	0.1	1	0.475577	0.0135782	0.145	0.131	1	0.0610238	0.0372769	0.131	0.1	1	0.091702	0.0741638	0.0691554	0.0852208	TRUE	FALSE	FALSE	FALSE
Stom	0.00043548	-0.0255813	0.008	0.021	1	0.819525	0.0067221	0.048	0.046	1	0.00130401	0.0396306	0.046	0.021	1	0.092308	0.0712109			TRUE	FALSE	FALSE	FALSE
Ggta1	1.95961e-05	0.0756863	0.119	0.077	0.608536	0.501179	0.00391287	0.009	0.006	1	6.3192e-11	-0.163961	0.006	0.077	1.96236e-06	0.604909	0.306373	0.042342	0.0268479	TRUE	FALSE	FALSE	TRUE
Dab2ip	0.13229	0.0229304	0.137	0.118	1	0.626919	0.00298481	0.214	0.197	1	4.71677e-06	0.12571	0.197	0.118	0.146474	0.309213	0.218883	0.357861	0.353344	FALSE	FALSE	FALSE	FALSE
Morn5	1	0	0	0	1	0.387282	0.00865635	0.008	0.005	1	0.00582712	0.00812261	0.005	0	1	0.213548	0.147533			FALSE	FALSE	FALSE	FALSE
Rbm18	0.547482	-0.0180297	0.109	0.113	1	0.415916	0.0267015	0.117	0.106	1	0.382158	-0.0468387	0.106	0.113	1	0.321931	0.172422	0.321578	0.261797	FALSE	FALSE	FALSE	FALSE
Mrrf	0.476496	-0.0138453	0.04	0.044	1	0.981113	-0.00248573	0.056	0.055	1	0.277319	0.0114456	0.055	0.044	1	0.170976	0.13965	0.168488	0.210788	FALSE	FALSE	FALSE	FALSE
Ptgs1	0.410807	0.00818246	0.032	0.027	1	0.793784	0.008447	0.105	0.101	1	3.84191e-13	0.130705	0.101	0.027	1.19307e-08	0.0788166	0.057349	0.352075	0.251833	TRUE	FALSE	FALSE	TRUE
Rc3h2	0.388925	0.0168117	0.212	0.196	1	0.756046	-0.01553	0.254	0.256	1	0.0256307	0.0571563	0.256	0.196	1	0.197605	0.157645	0.335693	0.324773	FALSE	FALSE	FALSE	FALSE
Zbtb6	0.00787319	0.0252307	0.017	0.007	1	0.619116	-0.00682395	0.027	0.032	1	1.64942e-05	0.0395605	0.032	0.007	0.51221	0.330326	0.318718			FALSE	FALSE	FALSE	FALSE
Rabgap1	0.0810567	0.0408398	0.398	0.35	1	0.0935963	0.0536846	0.463	0.427	1	0.103611	0.0574759	0.427	0.35	1	0.131939	0.0907886	0.167161	0.220776	TRUE	FALSE	FALSE	FALSE
Strbp	0.0442687	-0.0290222	0.723	0.729	1	0.00197446	0.0995374	0.734	0.658	1	4.31942e-11	-0.16761	0.658	0.729	1.34135e-06	0.183706	0.131381	0.278156	0.381313	FALSE	FALSE	FALSE	FALSE
Crb2	1.34711e-05	0.0228946	0.012	0	0.418333	0.123204	0.0237438	0.036	0.022	1	2.34073e-09	0.0404098	0.022	0	7.26889e-05	0.0553262	0.0451631			TRUE	FALSE	FALSE	TRUE
Dennd1a	6.47116e-07	0.0723939	0.827	0.784	0.0200955	0.0012415	0.0979751	0.697	0.631	1	1.31277e-48	-0.366329	0.631	0.784	4.07669e-44	0.1046	0.0766824	0.0859507	0.124547	TRUE	TRUE	FALSE	TRUE
Lhx2	0.657628	0.00378264	0.244	0.228	1	0.0295847	-0.0121761	0.001	0.008	1	1.87421e-36	-0.439523	0.008	0.228	5.82019e-32			0.164013	0.162344	FALSE	FALSE	FALSE	FALSE
Nek6	0.016182	0.0343832	0.075	0.056	1	0.378631	0.0247895	0.123	0.107	1	4.4386e-05	0.0769634	0.107	0.056	1	0.100158	0.0719114	0.251142	0.164913	TRUE	FALSE	FALSE	FALSE
Nr6a1	1.22784e-06	0.110615	0.309	0.232	0.0381293	0.123678	0.0542933	0.296	0.26	1	0.481691	0.0132691	0.26	0.232	1	0.123007	0.10703	0.222272	0.287787	FALSE	FALSE	FALSE	FALSE
Nr6a1os	0.00352808	0.0393898	0.072	0.049	1	0.49967	0.0155557	0.089	0.079	1	0.0087913	0.0483139	0.079	0.049	1	0.073673	0.0675109	0.119185	0.10951	TRUE	FALSE	FALSE	FALSE
Olfml2a	4.58318e-19	0.119458	0.069	0.01	1.42326e-14	0.681863	-0.000745807	0.002	0.003	1	0.104131	-0.0136611	0.003	0.01	1	0.296089	0.186891		0.00874148	TRUE	TRUE	FALSE	FALSE
Wdr38	3.25893e-05	-0.0133115	0	0.006	1	0.071526	0.0222296	0.019	0.008	1	0.542286	0.00206491	0.008	0.006	1	0.0557562	0.0338063			TRUE	FALSE	FALSE	FALSE
Rpl35	1	0	0	0	1	0.827636	-0.000274454	0.008	0.009	1	9.52016e-05	0.0169986	0.009	0	1	0.218091	0.179872			FALSE	FALSE	FALSE	FALSE
Golga1	0.00815929	0.042249	0.155	0.123	1	0.42553	0.0147376	0.178	0.159	1	0.0654839	0.0361529	0.159	0.123	1	0.206544	0.148339	0.206275	0.176919	FALSE	FALSE	FALSE	FALSE
Scai	0.0151028	0.0535323	0.268	0.228	1	0.407717	0.0302666	0.316	0.289	1	0.0193096	0.0675757	0.289	0.228	1	0.159013	0.114655	0.434431	0.480317	FALSE	FALSE	FALSE	FALSE
Ppp6c	0.873809	-0.0174262	0.145	0.141	1	0.21218	0.0336366	0.178	0.151	1	0.825853	-0.00894988	0.151	0.141	1	0.214841	0.150391	0.260357	0.26025	FALSE	FALSE	FALSE	FALSE
Lrp1b	2.28321e-16	0.127484	0.907	0.834	7.09028e-12	3.05927e-10	0.217865	0.783	0.667	9.50025e-06	1.28591e-12	-0.237506	0.667	0.834	3.99327e-08	0.164283	0.108459	0.204667	0.287898	FALSE	FALSE	FALSE	FALSE
Zeb2	0.000365634	-0.0653807	0.591	0.616	1	0.475165	-0.0236245	0.611	0.631	1	0.00501429	-0.0600664	0.631	0.616	1	0.192909	0.180619	0.202012	0.277407	FALSE	FALSE	FALSE	FALSE
Zeb2os	0.53521	-0.00558055	0.013	0.016	1	0.660424	0.00861136	0.022	0.019	1	0.593151	-0.000250903	0.019	0.016	1	0.276522	0.235294	0.316065	0.279903	FALSE	FALSE	FALSE	FALSE
Gm13479	0.306864	0.00116034	0.001	0	1	0.816143	0.000794669	0.002	0.002	1	0.111702	0.00348243	0.002	0	1		0.277913			FALSE	FALSE	FALSE	FALSE
Gm13481	0.0173271	-0.00721046	0.001	0.004	1	0.0576298	-0.0150754	0.004	0.013	1	0.0314157	0.0134658	0.013	0.004	1	0.0986363	0.596958	0.564451	1	TRUE	FALSE	FALSE	FALSE
Acvr2a	0.017209	0.0390686	0.127	0.101	1	0.694964	0.00643343	0.142	0.132	1	0.0666791	0.0320144	0.132	0.101	1	0.149349	0.104826	0.445948	0.482367	FALSE	FALSE	FALSE	FALSE
Orc4	0.012053	-0.0634051	0.14	0.162	1	0.329295	0.0259685	0.187	0.166	1	0.699269	-0.0312767	0.166	0.162	1	0.20774	0.150714	0.212954	0.255425	FALSE	FALSE	FALSE	FALSE
Mbd5	1.08655e-10	0.144711	0.618	0.51	3.37419e-06	0.267577	0.037422	0.666	0.626	1	0.000776189	0.124188	0.626	0.51	1	0.118047	0.0934654	0.236068	0.282894	TRUE	TRUE	FALSE	FALSE
Epc2	0.190901	0.0176327	0.193	0.171	1	0.55433	0.00708901	0.208	0.192	1	0.504367	0.00328585	0.192	0.171	1	0.187156	0.139119	0.270149	0.266308	FALSE	FALSE	FALSE	FALSE
Lypd6	0.616724	0.00753074	0.315	0.296	1	0.357236	-0.00843204	0.002	0.005	1	5.92155e-51	-0.58102	0.005	0.296	1.83888e-46	0.781877		0.0267588	0.0323446	TRUE	FALSE	FALSE	TRUE
Mmadhc	0.0232046	-0.0341882	0.059	0.075	1	0.294647	0.0247562	0.113	0.096	1	0.143838	0.0214062	0.096	0.075	1	0.339472	0.227175	0.369835	0.310327	FALSE	FALSE	FALSE	FALSE
Gm13483	0.693457	-0.00057761	0.106	0.1	1	0.390519	0.0212164	0.21	0.188	1	6.37447e-08	0.145132	0.188	0.1	0.00197953	0.0586132	0.0490539	0.0693996	0.113656	TRUE	FALSE	FALSE	TRUE
Rnd3	0.140776	-0.0251018	0.062	0.073	1	0.713813	0.00888796	0.13	0.123	1	0.000412243	0.0686671	0.123	0.073	1	0.0675934	0.059856	0.102845	0.114343	TRUE	FALSE	FALSE	FALSE
Rbm43	0.884381	-0.00166805	0.014	0.013	1	0.622401	-0.00532325	0.02	0.024	1	0.0769105	0.0151898	0.024	0.013	1	0.328484	0.289877		0.458849	FALSE	FALSE	FALSE	FALSE
Nmi	0.84274	-0.0030545	0.059	0.057	1	0.634275	-0.010763	0.065	0.071	1	0.257083	0.0146048	0.071	0.057	1	0.0676935	0.0645747	0.0323079	0.0491449	TRUE	FALSE	FALSE	FALSE
Rif1	0.000837298	-0.0807946	0.224	0.255	1	0.175625	-0.0514114	0.291	0.32	1	0.0327249	0.0691982	0.32	0.255	1	0.186059	0.164151	0.108001	0.153249	FALSE	FALSE	FALSE	FALSE
Gm13522	0.031334	-0.00458232	0	0.002	1	0.81499	0.00152353	0.002	0.002	1	0.680267	-0.00198893	0.002	0.002	1		0.0699703			TRUE	FALSE	FALSE	FALSE
Arl5a	0.345579	-0.023092	0.089	0.096	1	0.945726	0.00264807	0.143	0.145	1	0.00368396	0.0488383	0.145	0.096	1	0.263698	0.19177	0.364041	0.380274	FALSE	FALSE	FALSE	FALSE
Stam2	0.153422	0.0188637	0.112	0.097	1	0.4524	0.018689	0.16	0.145	1	0.00271961	0.066181	0.145	0.097	1	0.117552	0.0920737	0.192525	0.215511	TRUE	FALSE	FALSE	FALSE
Fmnl2	9.19589e-17	0.159095	0.714	0.619	2.85569e-12	9.74616e-05	0.148166	0.504	0.397	1	7.80945e-35	-0.43209	0.397	0.619	2.42515e-30	0.191247	0.138255	0.0777161	0.0939304	TRUE	TRUE	FALSE	TRUE
Prpf40a	0.0817102	0.0311158	0.239	0.209	1	0.805424	-0.0100144	0.245	0.251	1	0.188511	0.0281484	0.251	0.209	1	0.190024	0.135577	0.20644	0.240425	FALSE	FALSE	FALSE	FALSE
Arl6ip6	0.606672	-0.0109793	0.047	0.05	1	0.906215	-0.00481145	0.086	0.084	1	0.00419771	0.0551729	0.084	0.05	1	0.18991	0.156624	0.324104	0.330997	FALSE	FALSE	FALSE	FALSE
Gm26794	1	0	0	0	1	0.933948	-0.00222717	0.012	0.011	1	2.48461e-05	0.0239253	0.011	0	0.77157	0.0864625	0.0420069			TRUE	FALSE	FALSE	FALSE
Kcnj3	0.558881	0.00447695	0.265	0.248	1	0.197724	-0.0305	0.773	0.776	1	7.57146e-133	0.856372	0.776	0.248	2.35124e-128	0.0623842	0.0489368	0.557041	0.755877	TRUE	FALSE	FALSE	TRUE
Gpd2	0.020909	0.05159	0.346	0.298	1	0.000962096	0.113082	0.594	0.506	1	1.82908e-16	0.28341	0.506	0.298	5.68001e-12	0.0852256	0.0562088	0.205419	0.175648	TRUE	FALSE	FALSE	TRUE
Acvr1c	0.323803	0.00519056	0.021	0.017	1	0.371521	0.0221924	0.264	0.235	1	2.67245e-66	0.402226	0.235	0.017	8.29904e-62	0.0494267	0.0320608	1	0.857643	TRUE	FALSE	FALSE	TRUE
Gm13544	1	0	0	0	1	0.479363	0.00676912	0.012	0.008	1	0.00036858	0.0167518	0.008	0	1	0.0293797	0.0124096			TRUE	FALSE	FALSE	FALSE
Acvr1	0.406961	0.00793187	0.164	0.15	1	0.900767	-0.00273793	0.236	0.23	1	6.04938e-05	0.108992	0.23	0.15	1	0.125544	0.108452	0.214535	0.29019	FALSE	FALSE	FALSE	FALSE
Upp2	0.776265	-0.00349777	0.27	0.253	1	0.000121563	-0.140878	0.334	0.431	1	5.40733e-13	0.240968	0.431	0.253	1.67919e-08	0.128968	0.140897	0.281144	0.413918	FALSE	FALSE	FALSE	FALSE
Ccdc148	0.000413846	-0.0708352	0.079	0.108	1	0.407751	0.0214027	0.643	0.637	1	2.10412e-154	0.945919	0.637	0.108	6.53413e-150	0.0114807	0.00936233	0.242218	0.491247	TRUE	FALSE	FALSE	TRUE
Gm11099	1.15963e-09	-0.0748191	0.019	0.05	3.60111e-05	0.162047	-0.0613433	0.384	0.407	1	8.05191e-100	0.670023	0.407	0.05	2.50044e-95	0.00442016	0.00438597	0.107535	0.269089	TRUE	TRUE	FALSE	TRUE
Pkp4	0.595299	-0.021833	0.243	0.24	1	0.371322	-0.00149918	0.85	0.826	1	6.05204e-179	0.994918	0.826	0.24	1.8794e-174	0.0597867	0.0536356	0.526367	0.594722	TRUE	FALSE	FALSE	TRUE
Tanc1	0.854058	-0.0123789	0.094	0.094	1	0.254228	0.0259951	0.156	0.132	1	0.0158271	0.0511251	0.132	0.094	1	0.416038	0.303735	0.326851	0.451547	FALSE	FALSE	FALSE	FALSE
Wdsub1	0.555729	-0.0195058	0.063	0.066	1	0.465215	0.0132111	0.093	0.082	1	0.238369	0.0131478	0.082	0.066	1	0.113362	0.0848889	0.0983025	0.11875	TRUE	FALSE	FALSE	FALSE
Baz2b	7.39805e-10	0.111746	0.71	0.647	2.29739e-05	0.783237	-0.00985725	0.715	0.721	1	0.768229	0.0384781	0.721	0.647	1	0.102659	0.0928673	0.0881782	0.0989763	TRUE	TRUE	FALSE	FALSE
Gm13620	1	0	0	0	1	0.477512	-0.00479486	0.006	0.009	1	9.52016e-05	0.0175354	0.009	0	1	0.0574776	0.0505797			TRUE	FALSE	FALSE	FALSE
March7	0.000621473	0.077834	0.325	0.263	1	0.284011	-0.0441393	0.316	0.336	1	0.0238201	0.0700983	0.336	0.263	1	0.144101	0.125716	0.200224	0.187479	FALSE	FALSE	FALSE	FALSE
Cd302	0.125195	-0.0381071	0.083	0.094	1	0.130723	0.0495689	0.145	0.12	1	0.139342	0.0138361	0.12	0.094	1	0.169951	0.104457	0.226976	0.15237	FALSE	FALSE	FALSE	FALSE
Pla2r1	0.971808	-4.28007e-06	0.001	0.001	1	0.875797	-0.0018863	0.004	0.005	1	0.0381153	0.00954976	0.005	0.001	1	0.297942	0.276724		0.368608	FALSE	FALSE	FALSE	FALSE
Rbms1	0.704542	-0.0130362	0.25	0.249	1	0.643103	0.0130139	0.23	0.219	1	0.0264052	-0.0948552	0.219	0.249	1	0.146586	0.151864	0.10526	0.152132	FALSE	FALSE	FALSE	FALSE
Tank	0.153014	0.0270779	0.269	0.238	1	0.46178	0.0176446	0.151	0.136	1	1.60148e-09	-0.22806	0.136	0.238	4.97323e-05	0.203747	0.163514	0.0840951	0.0857954	TRUE	FALSE	FALSE	TRUE
Psmd14	0.6521	-0.00170784	0.216	0.201	1	0.565354	-0.0196917	0.212	0.224	1	0.734378	-0.0130674	0.224	0.201	1	0.255002	0.21514	0.355466	0.396899	FALSE	FALSE	FALSE	FALSE
Fap	0.485548	0.00340279	0.005	0.004	1	0.0306327	-0.0203388	0.004	0.014	1	0.00633698	0.0209305	0.014	0.004	1	0.0872079	0.333173	0.699652	0.913737	TRUE	FALSE	FALSE	FALSE
Ifih1	2.17706e-08	0.0508538	0.029	0.004	0.000676064	0.437929	0.0155541	0.044	0.036	1	3.1959e-09	0.0590654	0.036	0.004	9.92455e-05	0.0992876	0.0855832		0.0839198	TRUE	TRUE	FALSE	TRUE
Gca	0.0138322	0.0466962	0.223	0.185	1	0.595425	-0.0153394	0.14	0.151	1	0.00923832	-0.109432	0.151	0.185	1	0.0806247	0.0657518	0.0521156	0.0580281	TRUE	FALSE	FALSE	FALSE
Cobll1	0.752158	-0.0075263	0.041	0.043	1	0.733472	0.0241726	0.714	0.677	1	1.1113e-233	1.0912	0.677	0.043	3.45103e-229	0.0278457	0.0275365	0.80712	0.814599	TRUE	FALSE	FALSE	TRUE
Gm13594	1	0	0	0	1	0.782985	-0.00110757	0.005	0.006	1	0.00144857	0.0105004	0.006	0	1	0.169389	0.174394			FALSE	FALSE	FALSE	FALSE
Gm13619	1	0	0	0	1	0.659998	-0.000513742	0.019	0.016	1	4.58698e-07	0.0341447	0.016	0	0.0142444	0.0381412	0.0494787			TRUE	FALSE	FALSE	TRUE
Gm13617	1	0	0	0	1	0.0680626	0.0102438	0.005	0	1	1	0	0	0	1		0.0878756			TRUE	FALSE	FALSE	FALSE
Gm28638	1	0	0	0	1	0.539859	0.00327061	0.005	0.003	1	0.0244087	0.00634991	0.003	0	1		0.041559			TRUE	FALSE	FALSE	FALSE
Ttc21b	0.402704	0.00318418	0.069	0.062	1	0.0908668	0.0506873	0.13	0.103	1	0.00180341	0.0540676	0.103	0.062	1	0.140878	0.0947984	0.228078	0.327178	TRUE	FALSE	FALSE	FALSE
B3galt1	2.29733e-08	0.0596466	0.945	0.925	0.000713414	0.0302208	0.0543964	0.906	0.871	1	4.66909e-24	-0.178067	0.871	0.925	1.44994e-19	0.0422052	0.0347357	0.0617965	0.101248	TRUE	TRUE	FALSE	TRUE
Gm26743	0.310735	0.00239966	0.004	0.002	1	0.472447	-0.011187	0.006	0.009	1	0.0104349	0.0203892	0.009	0.002	1	0.0400357	0.0518039			TRUE	FALSE	FALSE	FALSE
4932414N04Rik	1	0	0	0	1	0.352619	-0.00465933	0.003	0.006	1	0.00144857	0.0112295	0.006	0	1	0.0920418	0.0955723			TRUE	FALSE	FALSE	FALSE
Spc25	0.500537	0.000996237	0.001	0.001	1	0.220429	-0.00269363	0	0.002	1	0.496576	0.000752993	0.002	0.001	1				0.200161	FALSE	FALSE	FALSE	FALSE
Lrp2	1	0	0	0	1	0.249183	0.00376247	0.002	0	1	1	0	0	0	1		0.357068			FALSE	FALSE	FALSE	FALSE
Bbs5	0.0702457	0.0215948	0.087	0.07	1	0.0392699	0.0478572	0.096	0.066	1	0.652177	-0.0214928	0.066	0.07	1	0.237717	0.131138	0.315899	0.221995	FALSE	FALSE	FALSE	FALSE
Klhl41	0.0557345	0.00422731	0.002	0	1	0.64124	0.00285861	0.008	0.006	1	0.00144857	0.0132934	0.006	0	1	0.0638402	0.0198351			TRUE	FALSE	FALSE	FALSE
Fastkd1	0.539839	0.00431048	0.038	0.034	1	0.227123	0.0235531	0.045	0.033	1	0.853069	-0.0107579	0.033	0.034	1	0.25037	0.138119	0.169409	0.143998	FALSE	FALSE	FALSE	FALSE
Ppig	0.052492	0.0383429	0.247	0.213	1	0.867581	-0.0113036	0.24	0.24	1	0.584188	0.00235142	0.24	0.213	1	0.212494	0.166031	0.261446	0.233352	FALSE	FALSE	FALSE	FALSE
Ccdc173	0.81764	-0.0109832	0.076	0.077	1	0.831693	0.00440343	0.123	0.118	1	0.0039193	0.0597736	0.118	0.077	1	0.053147	0.0394362	0.0736502	0.0988279	TRUE	FALSE	FALSE	FALSE
Phospho2	0.629518	-0.00801422	0.035	0.038	1	0.954455	-0.000719131	0.051	0.052	1	0.163748	0.012992	0.052	0.038	1	0.337336	0.297841	0.405135	0.373301	FALSE	FALSE	FALSE	FALSE
Ssb	0.00098918	-0.0759708	0.137	0.169	1	0.774158	-0.0162005	0.177	0.181	1	0.975778	-0.0216774	0.181	0.169	1	0.40238	0.306316	0.418901	0.253498	FALSE	FALSE	FALSE	FALSE
Mettl5	0.190901	0.0127181	0.056	0.047	1	0.886713	-0.00394694	0.092	0.095	1	4.17524e-05	0.0711109	0.095	0.047	1	0.0898237	0.0817592	0.140171	0.114356	TRUE	FALSE	FALSE	FALSE
Mettl5os	5.62174e-10	-0.0297738	0	0.012	1.74577e-05	0.983743	-0.00102867	0.025	0.025	1	0.0333116	0.0197574	0.025	0.012	1	0.0810816	0.085714			TRUE	TRUE	FALSE	FALSE
Ubr3	0.0430665	0.0449579	0.398	0.348	1	0.386134	-0.0333386	0.427	0.426	1	0.0351602	0.0713671	0.426	0.348	1	0.169798	0.146577	0.251668	0.271313	FALSE	FALSE	FALSE	FALSE
Myo3b	0.00385465	-0.0344979	0.02	0.033	1	0.220429	-0.00311899	0	0.002	1	1.24025e-05	-0.0725737	0.002	0.033	0.385147			0.0637192	0.115236	TRUE	FALSE	FALSE	FALSE
Gad1os	0.496757	-0.00459226	0.003	0.004	1	0.772412	-0.000156942	0.001	0.002	1	0.408642	-0.00746168	0.002	0.004	1				0.350774	FALSE	FALSE	FALSE	FALSE
Erich2	2.962e-08	-0.0249888	0	0.01	0.00091982	0.475206	-0.0050402	0.006	0.009	1	0.901842	-0.0064976	0.009	0.01	1	0.0752905	0.178606			TRUE	TRUE	FALSE	FALSE
Tlk1	0.689898	0.00680376	0.217	0.204	1	0.696819	0.0112129	0.248	0.237	1	0.354986	0.0177213	0.237	0.204	1	0.139616	0.122068	0.328664	0.33115	FALSE	FALSE	FALSE	FALSE
Mettl8	0.0239215	0.0310478	0.067	0.05	1	0.323478	-0.0386269	0.108	0.121	1	5.51806e-09	0.120135	0.121	0.05	0.000171358	0.110363	0.116503	0.284683	0.214657	FALSE	FALSE	FALSE	FALSE
Dcaf17	0.110121	-0.0443307	0.14	0.153	1	0.0816698	0.0549329	0.225	0.186	1	0.152955	0.0254316	0.186	0.153	1	0.210401	0.150267	0.146688	0.187045	FALSE	FALSE	FALSE	FALSE
Cybrd1	1	0	0	0	1	0.34011	0.0152527	0.036	0.027	1	4.53308e-11	0.0525892	0.027	0	1.4077e-06	0.0370527	0.0312737			TRUE	FALSE	FALSE	TRUE
Dync1i2	0.0268352	-0.0557951	0.217	0.237	1	0.28493	-0.0398985	0.223	0.243	1	0.559352	-0.0347231	0.243	0.237	1	0.313689	0.286211	0.378166	0.468108	FALSE	FALSE	FALSE	FALSE
Slc25a12	0.00741682	0.0622518	0.343	0.29	1	0.170845	0.0474023	0.459	0.416	1	2.61912e-06	0.15833	0.416	0.29	0.0813341	0.150531	0.112911	0.312249	0.234782	FALSE	FALSE	FALSE	FALSE
Hat1	0.427815	-0.0130127	0.062	0.067	1	0.100023	-0.0450009	0.108	0.136	1	6.64479e-07	0.108325	0.136	0.067	0.0206347	0.172105	0.159426	0.224399	0.195947	FALSE	FALSE	FALSE	FALSE
Metap1d	0.131964	0.0226741	0.244	0.214	1	0.0370802	0.0813141	0.391	0.338	1	1.96804e-07	0.158453	0.338	0.214	0.00611155	0.0801251	0.0510237	0.0690643	0.0752774	TRUE	FALSE	FALSE	TRUE
Itga6	0.0102233	-0.0657853	0.293	0.315	1	0.0176158	-0.0895472	0.473	0.517	1	1.64384e-14	0.265715	0.517	0.315	5.10477e-10	0.0303443	0.0358608	0.0341238	0.0514971	TRUE	FALSE	FALSE	TRUE
Pdk1	0.00283025	-0.0562945	0.073	0.096	1	0.860522	-0.00263454	0.15	0.144	1	0.00297954	0.0658279	0.144	0.096	1	0.0955737	0.074474	0.343629	0.365371	TRUE	FALSE	FALSE	FALSE
Map3k20	0.498626	0.00617123	0.038	0.034	1	0.606448	-0.00835273	0.082	0.09	1	6.10821e-08	0.0949912	0.09	0.034	0.00189684	0.107643	0.117195	0.181896	0.182637	FALSE	FALSE	FALSE	FALSE
Cdca7	0.0677752	-0.012061	0.005	0.009	1	0.714969	-7.17145e-05	0.006	0.008	1	0.731143	-0.00874642	0.008	0.009	1	0.156233	0.127375	0.200332		FALSE	FALSE	FALSE	FALSE
Sp3	0.616592	-0.0172221	0.172	0.172	1	0.984721	-0.00824558	0.219	0.213	1	0.103607	0.0346182	0.213	0.172	1	0.164479	0.135645	0.209807	0.240125	FALSE	FALSE	FALSE	FALSE
Gm11084	2.05368e-06	-0.050375	0.018	0.04	0.0637749	0.815077	-0.00566284	0.088	0.091	1	4.38842e-06	0.0771127	0.091	0.04	0.136278	0.0276151	0.0215466			TRUE	FALSE	FALSE	FALSE
Sp3os	0.798701	-0.00651222	0.078	0.074	1	0.103113	-0.0546797	0.099	0.123	1	0.000642491	0.0655285	0.123	0.074	1	0.183229	0.197883	0.210795	0.189076	FALSE	FALSE	FALSE	FALSE
Ola1	0.668237	-0.0276203	0.202	0.195	1	0.400428	-0.0357856	0.199	0.213	1	0.866774	-0.0153588	0.213	0.195	1	0.272623	0.225392	0.449833	0.309326	FALSE	FALSE	FALSE	FALSE
Cir1	0.906646	-0.00546236	0.07	0.068	1	0.00553291	-0.0708095	0.062	0.099	1	0.0227273	0.0379397	0.099	0.068	1	0.283604	0.332632	0.3737	0.306481	FALSE	FALSE	FALSE	FALSE
Scrn3	0.723339	-0.0122383	0.047	0.049	1	0.0957155	-0.0363508	0.079	0.104	1	4.86436e-06	0.0819061	0.104	0.049	0.151058	0.187002	0.201763	0.267837	0.238425	FALSE	FALSE	FALSE	FALSE
Gm13703	0.00212935	0.0114129	0.006	0	1	0.273061	0.0125554	0.02	0.013	1	6.53313e-06	0.02449	0.013	0	0.20288	0.130327	0.0620836			TRUE	FALSE	FALSE	FALSE
Wipf1	0.754565	-0.0154925	0.128	0.128	1	0.0470508	-0.0813006	0.322	0.355	1	8.21538e-34	0.391553	0.355	0.128	2.55121e-29	0.0808361	0.0851064	0.131314	0.194463	TRUE	FALSE	FALSE	TRUE
Gm13708	1	0	0	0	1	0.168605	0.0197545	0.022	0.013	1	6.53313e-06	0.0220144	0.013	0	0.20288	0.0987211	0.0479318			TRUE	FALSE	FALSE	FALSE
Chrna1os	1	0	0	0	1	0.190971	-0.0128655	0.004	0.009	1	9.52016e-05	0.0191481	0.009	0	1	0.195013	0.31051			FALSE	FALSE	FALSE	FALSE
Chn1os3	0.000680731	0.0137881	0.007	0	1	0.999024	0.00140174	0.006	0.006	1	0.00144857	0.0116608	0.006	0	1	0.167011	0.0978612		0.475719	TRUE	FALSE	FALSE	FALSE
Atf2	0.0809346	0.0396991	0.282	0.247	1	0.471316	-0.0273643	0.324	0.339	1	0.00221632	0.0935986	0.339	0.247	1	0.166044	0.130029	0.307033	0.335252	FALSE	FALSE	FALSE	FALSE
Gm10822	0.810603	0.00163071	0.008	0.007	1	0.222665	0.0123459	0.017	0.009	1	0.641621	0.00117531	0.009	0.007	1	0.469128	0.187499	0.340965	0.219068	FALSE	FALSE	FALSE	FALSE
Lnpk	0.690832	0.00145931	0.135	0.128	1	0.383735	0.0238771	0.182	0.162	1	0.0634908	0.0423049	0.162	0.128	1	0.245502	0.176022	0.37913	0.35622	FALSE	FALSE	FALSE	FALSE
Mtx2	0.961101	-0.0111119	0.092	0.089	1	0.0834447	0.0480336	0.166	0.132	1	0.00583558	0.052532	0.132	0.089	1	0.338191	0.248337	0.419166	0.375747	FALSE	FALSE	FALSE	FALSE
Hnrnpa3	0.234526	0.0274905	0.31	0.28	1	0.372511	0.0246873	0.32	0.297	1	0.525769	-0.0306273	0.297	0.28	1	0.363668	0.23439	0.383567	0.279721	FALSE	FALSE	FALSE	FALSE
Nfe2l2	0.0172945	0.0386987	0.165	0.134	1	0.620347	-0.0180612	0.213	0.222	1	5.35899e-06	0.110948	0.222	0.134	0.166418	0.0974569	0.104781	0.092201	0.0861306	TRUE	FALSE	FALSE	FALSE
Agps	0.401094	0.00315926	0.177	0.161	1	0.501357	0.00973111	0.203	0.186	1	0.405288	0.0052912	0.186	0.161	1	0.182688	0.166246	0.203451	0.226375	FALSE	FALSE	FALSE	FALSE
Ttc30a1	1	0	0	0	1	0.847786	-0.000899251	0.012	0.013	1	6.53313e-06	0.022626	0.013	0	0.20288	0.310713	0.217443			FALSE	FALSE	FALSE	FALSE
Rbm45	0.842406	-0.000383305	0.045	0.043	1	0.234903	-0.0252961	0.04	0.052	1	0.393419	0.0072605	0.052	0.043	1	0.19477	0.174244	0.265786	0.173752	FALSE	FALSE	FALSE	FALSE
Prkra	0.790269	0.000150144	0.074	0.072	1	0.554843	0.0175581	0.1	0.091	1	0.168213	0.0151111	0.091	0.072	1	0.246852	0.181654	0.185732	0.127763	FALSE	FALSE	FALSE	FALSE
Fkbp7	0.000272753	0.0354715	0.021	0.007	1	0.381937	0.0203792	0.085	0.073	1	4.89191e-19	0.12292	0.073	0.007	1.51913e-14	0.0767017	0.0556269			TRUE	FALSE	FALSE	TRUE
Plekha3	0.403417	0.00858484	0.084	0.076	1	0.107504	0.0327734	0.093	0.069	1	0.498681	-0.0234726	0.069	0.076	1	0.380066	0.234978	0.313035	0.282842	FALSE	FALSE	FALSE	FALSE
Gm13938	0.486752	0.00309382	0.005	0.004	1	0.359647	-0.00461096	0.002	0.005	1	0.740447	0.000632619	0.005	0.004	1	0.091799	0.200616		0.170022	TRUE	FALSE	FALSE	FALSE
Ccdc141	0.00697651	0.0665125	0.419	0.369	1	0.0215507	0.065432	0.22	0.169	1	3.39349e-23	-0.37815	0.169	0.369	1.05382e-18	0.0756181	0.0825436	0.02097	0.0279905	TRUE	FALSE	FALSE	TRUE
Sestd1	0.252973	0.0126461	0.108	0.095	1	0.349465	-0.0302909	0.09	0.104	1	0.721711	-0.00638389	0.104	0.095	1	0.260514	0.21927	0.336974	0.476418	FALSE	FALSE	FALSE	FALSE
Cwc22	0.0761566	0.0223454	0.089	0.072	1	0.121359	0.0486506	0.103	0.08	1	0.642975	-0.00468937	0.08	0.072	1	0.227677	0.111014	0.218133	0.177684	FALSE	FALSE	FALSE	FALSE
4930440I19Rik	0.470149	0.000994915	0	0	1	0.890561	0.000324566	0.005	0.005	1	0.00582712	0.00975306	0.005	0	1	0.074835	0.0548727			TRUE	FALSE	FALSE	FALSE
Ube2e3	0.0106228	-0.0575086	0.151	0.175	1	0.510498	0.0131325	0.193	0.177	1	0.74959	-0.0204438	0.177	0.175	1	0.446391	0.284997	0.465441	0.389954	FALSE	FALSE	FALSE	FALSE
Ssfa2	7.69382e-13	0.158705	0.254	0.158	2.38924e-08	0.0692739	0.0574239	0.205	0.17	1	0.947204	-0.0204932	0.17	0.158	1	0.146754	0.110496	0.0943932	0.0673844	TRUE	TRUE	FALSE	FALSE
Dnajc10	0.950383	-0.00629873	0.108	0.106	1	0.52233	0.0190875	0.16	0.147	1	0.0183828	0.0500029	0.147	0.106	1	0.226202	0.167274	0.362978	0.302181	FALSE	FALSE	FALSE	FALSE
Nckap1	0.474683	0.0268093	0.565	0.528	1	0.779476	-0.00581232	0.607	0.588	1	0.888354	0.0254211	0.588	0.528	1	0.171787	0.134216	0.292119	0.220851	FALSE	FALSE	FALSE	FALSE
Nup35	0.767686	-0.0186127	0.086	0.087	1	0.0552874	0.056883	0.147	0.114	1	0.0983192	0.0196881	0.114	0.087	1	0.201097	0.123762	0.247082	0.246334	FALSE	FALSE	FALSE	FALSE
Fsip2	1	0	0	0	1	0.83966	0.00330372	0.022	0.021	1	8.73364e-09	0.0375339	0.021	0	0.000271214	0.0149004	0.00778386			TRUE	FALSE	FALSE	TRUE
Zc3h15	0.00147594	-0.0713133	0.153	0.184	1	0.318498	0.0371756	0.208	0.189	1	0.646043	-0.0309523	0.189	0.184	1	0.376175	0.239732	0.389079	0.372248	FALSE	FALSE	FALSE	FALSE
Itgav	1.90029e-13	0.176907	0.461	0.347	5.90118e-09	0.000600538	0.12448	0.299	0.224	1	3.99803e-13	-0.282957	0.224	0.347	1.24155e-08	0.222116	0.14218	0.103323	0.0877768	TRUE	TRUE	FALSE	TRUE
Tmx2	1	0	0	0	1	0.679033	-0.00346427	0.002	0.003	1	0.0244087	0.00668744	0.003	0	1	0.395018	0.375195			FALSE	FALSE	FALSE	FALSE
Med19	0.143066	-0.0325302	0.035	0.043	1	0.958755	-0.0139611	0.052	0.052	1	0.390532	0.00989693	0.052	0.043	1	0.431847	0.337096		0.496292	FALSE	FALSE	FALSE	FALSE
Zdhhc5	0.619258	-0.0167145	0.082	0.085	1	0.147885	0.0342433	0.103	0.08	1	0.599198	-0.0277241	0.08	0.085	1	0.321274	0.197801	0.369894	0.359274	FALSE	FALSE	FALSE	FALSE
Clp1	0.367438	0.00295989	0.033	0.028	1	0.104724	0.0237341	0.037	0.022	1	0.418465	-0.0178906	0.022	0.028	1	0.36003	0.144033	0.189836	0.147288	FALSE	FALSE	FALSE	FALSE
Gm19426	1	0	0	0	1	0.177412	-0.0154222	0.007	0.014	1	1.72745e-06	0.0288838	0.014	0	0.0536442	0.0735354	0.0628318			TRUE	FALSE	FALSE	FALSE
Serping1	0.0331178	-0.00861761	0.002	0.006	1	0.833739	-0.000434176	0.03	0.028	1	2.22385e-05	0.0411429	0.028	0.006	0.690595	0.165216	0.166255	0.208268		FALSE	FALSE	FALSE	FALSE
Slc43a3	1	0	0	0	1	0.841785	-0.00770448	0.028	0.03	1	3.27764e-12	0.0590498	0.03	0	1.01784e-07	0.0219395	0.0379818			TRUE	FALSE	FALSE	TRUE
P2rx3	1	0	0	0	1	0.359043	-0.00571535	0.002	0.005	1	0.00582712	0.00957683	0.005	0	1	0.111417				FALSE	FALSE	FALSE	FALSE
Tnks1bp1	0.116146	0.0133759	0.063	0.05	1	0.981963	-0.00557215	0.074	0.074	1	0.0422198	0.0271631	0.074	0.05	1	0.153125	0.125512	0.379461	0.308381	FALSE	FALSE	FALSE	FALSE
4833423E24Rik	1	0	0	0	1	0.0363716	0.0173842	0.01	0.002	1	0.111702	0.00329609	0.002	0	1		0.00606423			TRUE	FALSE	FALSE	FALSE
Olfr1033	0.936933	0.00037974	0.003	0.003	1	0.459382	0.0237395	0.062	0.054	1	1.87638e-16	0.0926747	0.054	0.003	5.8269e-12	0.0800302	0.0541318	0.569179	0.574042	TRUE	FALSE	FALSE	TRUE
Pramel7	1	0	0	0	1	0.18982	-0.0118973	0.005	0.011	1	2.48461e-05	0.0210459	0.011	0	0.77157	0.059767	0.140908			TRUE	FALSE	FALSE	FALSE
Olfr1129	1	0	0	0	1	0.36389	0.00352347	0.004	0.002	1	0.111702	0.00366791	0.002	0	1		0.00863717			TRUE	FALSE	FALSE	FALSE
Olfr1130	1	0	0	0	1	0.249183	0.00381805	0.002	0	1	1	0	0	0	1		0.0234125			TRUE	FALSE	FALSE	FALSE
Olfr1223	1	0	0	0	1	0.542677	0.0027199	0.003	0.002	1	0.111702	0.00374746	0.002	0	1		0.0427451			TRUE	FALSE	FALSE	FALSE
Olfr1238	1	0	0	0	1	0.249183	0.003651	0.002	0	1	1	0	0	0	1		0.0217212			TRUE	FALSE	FALSE	FALSE
4933423P22Rik	0.210665	0.00200183	0.001	0	1	0.249183	0.00431499	0.002	0	1	1	0	0	0	1		0.231253			FALSE	FALSE	FALSE	FALSE
Nup160	0.378798	-0.0191539	0.089	0.095	1	0.239787	0.0333211	0.126	0.106	1	0.56566	0.00555803	0.106	0.095	1	0.115718	0.0785435	0.105964	0.165985	TRUE	FALSE	FALSE	FALSE
Fnbp4	0.0392627	0.0344476	0.2	0.168	1	0.370333	0.0284914	0.256	0.232	1	0.00520304	0.067976	0.232	0.168	1	0.150701	0.113562	0.162244	0.14639	FALSE	FALSE	FALSE	FALSE
Agbl2	0.000512853	0.0134894	0.007	0	1	0.840883	-0.00508427	0.028	0.03	1	3.27764e-12	0.0579875	0.03	0	1.01784e-07	0.184711	0.14075			FALSE	FALSE	FALSE	FALSE
Mtch2	0.138196	-0.0438731	0.184	0.194	1	0.368654	-0.0350502	0.24	0.257	1	0.0153909	0.0580948	0.257	0.194	1	0.236478	0.177096	0.205141	0.172617	FALSE	FALSE	FALSE	FALSE
Kbtbd4	0.77413	-0.00881075	0.035	0.037	1	0.603072	-0.00797837	0.031	0.036	1	0.90649	-0.0113503	0.036	0.037	1	0.358687	0.264582	0.377811	0.272738	FALSE	FALSE	FALSE	FALSE
Celf1	0.885758	0.000670739	0.447	0.42	1	0.866595	-0.00691528	0.45	0.438	1	0.206602	-0.0368374	0.438	0.42	1	0.199839	0.143979	0.355327	0.387806	FALSE	FALSE	FALSE	FALSE
Slc39a13	0.92552	-0.0088187	0.107	0.106	1	0.661547	-0.0171287	0.142	0.148	1	0.0123756	0.0528451	0.148	0.106	1	0.170638	0.155008	0.130179	0.117242	FALSE	FALSE	FALSE	FALSE
Nr1h3	1.55494e-07	0.0428374	0.025	0.004	0.00482872	0.422149	0.014247	0.041	0.033	1	9.66968e-09	0.0518166	0.033	0.004	0.000300282	0.192786	0.158266		0.147859	FALSE	FALSE	FALSE	FALSE
Acp2	0.0439108	0.028889	0.092	0.073	1	0.304774	0.0304844	0.1	0.085	1	0.468299	-0.00249126	0.085	0.073	1	0.242669	0.150728	0.345552	0.255306	FALSE	FALSE	FALSE	FALSE
Ddb2	0.827352	-0.017839	0.119	0.118	1	0.503977	-0.023953	0.16	0.172	1	0.00354346	0.0629808	0.172	0.118	1	0.117136	0.111948	0.148956	0.1655	FALSE	FALSE	FALSE	FALSE
A330069E16Rik	0.31038	-0.0149809	0.03	0.035	1	0.697176	0.0125481	0.06	0.055	1	0.0321992	0.0336789	0.055	0.035	1	0.329271	0.298522	0.249809	0.182974	FALSE	FALSE	FALSE	FALSE
Pacsin3	3.87131e-18	-0.146001	0.047	0.111	1.2022e-13	0.836666	-0.0148651	0.1	0.101	1	0.35233	-0.0374125	0.101	0.111	1	0.258196	0.209738	0.131747		FALSE	FALSE	FALSE	FALSE
Arfgap2	0.714185	-0.0116477	0.147	0.147	1	0.910849	-0.00326448	0.164	0.158	1	0.802449	-0.00475151	0.158	0.147	1	0.209924	0.140957	0.208941	0.181506	FALSE	FALSE	FALSE	FALSE
1110051M20Rik	0.0903182	0.0438063	0.499	0.459	1	0.0181875	0.0841385	0.473	0.413	1	1.9199e-05	-0.14449	0.413	0.459	0.596205	0.110938	0.0780716	0.123284	0.14358	TRUE	FALSE	FALSE	FALSE
Lrp4	0.0240485	-0.0462408	0.45	0.469	1	0.341722	0.0314371	0.219	0.199	1	7.63444e-41	-0.534297	0.199	0.469	2.3708e-36	0.0374809	0.0308809	0.00881569	0.0134715	TRUE	FALSE	FALSE	TRUE
Ckap5	0.00106497	-0.0694229	0.432	0.458	1	0.572486	0.0159569	0.574	0.569	1	0.0537882	0.085999	0.569	0.458	1	0.134322	0.0956425	0.144181	0.135986	TRUE	FALSE	FALSE	FALSE
Zfp408	0.486563	0.000325497	0.058	0.052	1	0.563381	-0.0167841	0.063	0.069	1	0.165045	0.0120931	0.069	0.052	1	0.0901465	0.0720732	0.105694	0.118438	TRUE	FALSE	FALSE	FALSE
Atg13	0.966585	-0.00970855	0.107	0.105	1	0.937053	-0.000523538	0.131	0.129	1	0.230106	0.0102673	0.129	0.105	1	0.268982	0.191935	0.337055	0.34888	FALSE	FALSE	FALSE	FALSE
Harbi1	5.87235e-07	-0.0187263	0	0.008	0.018236	0.214603	0.0185823	0.035	0.024	1	0.00299021	0.0268484	0.024	0.008	1	0.260729	0.0974609			TRUE	TRUE	FALSE	FALSE
Ambra1	1.8013e-05	0.105229	0.462	0.389	0.559376	0.0233603	0.0775299	0.686	0.618	1	9.29943e-22	0.323692	0.618	0.389	2.88785e-17	0.0830302	0.0632849	0.195361	0.246288	TRUE	FALSE	FALSE	TRUE
Mdk	1.23129e-06	-0.0730614	0.039	0.07	0.0382364	0.0293847	-0.0864506	0.232	0.274	1	1.79575e-36	0.330483	0.274	0.07	5.57653e-32	0.0965738	0.102805	0.117755	0.160105	TRUE	TRUE	FALSE	TRUE
Creb3l1	0.32651	-0.00848523	0.013	0.016	1	0.0295061	-0.0137676	0.001	0.008	1	0.129394	-0.0184789	0.008	0.016	1	0.119352		0.0767252		TRUE	FALSE	FALSE	FALSE
Phf21a	3.9795e-08	0.105855	0.751	0.675	0.00123579	0.00876276	0.0829497	0.787	0.724	1	0.537452	0.0103065	0.724	0.675	1	0.0718689	0.0559964	0.0836135	0.104701	TRUE	TRUE	FALSE	FALSE
Large2	1	0	0	0	1	0.690393	0.00086274	0.006	0.005	1	0.00582712	0.0101782	0.005	0	1	0.308554				FALSE	FALSE	FALSE	FALSE
Pex16	0.590273	-0.0128443	0.043	0.045	1	0.81293	0.00964369	0.061	0.058	1	0.231534	0.0145754	0.058	0.045	1	0.256312	0.184644	0.172913	0.116747	FALSE	FALSE	FALSE	FALSE
Mapk8ip1	0.000213201	-0.0919868	0.192	0.226	1	0.450205	-0.0365788	0.233	0.244	1	0.900391	-0.00549155	0.244	0.226	1	0.434882	0.33306	0.312822	0.334633	FALSE	FALSE	FALSE	FALSE
Cry2	0.0359861	0.0483006	0.333	0.296	1	0.311738	-0.0373648	0.243	0.263	1	0.00908882	-0.107427	0.263	0.296	1	0.121978	0.0993429	0.139213	0.137951	TRUE	FALSE	FALSE	FALSE
Slc35c1	1	0	0	0	1	0.0118862	0.0200933	0.014	0.002	1	0.111702	0.0025836	0.002	0	1		0.148244			FALSE	FALSE	FALSE	FALSE
Chst1	0.234824	-0.0262006	0.274	0.281	1	0.0176803	-0.074332	0.099	0.137	1	1.80063e-15	-0.295276	0.137	0.281	5.59169e-11	0.309912	0.37305	0.45644	0.352072	FALSE	FALSE	FALSE	FALSE
Prdm11	0.735977	0.00227217	0.056	0.053	1	0.428532	-0.0140567	0.035	0.043	1	0.271706	-0.0339132	0.043	0.053	1	0.275122	0.229758	0.212477	0.264936	FALSE	FALSE	FALSE	FALSE
4631405J19Rik	1	0	0	0	1	0.816143	0.00103022	0.002	0.002	1	0.111702	0.00319808	0.002	0	1		0.251774			FALSE	FALSE	FALSE	FALSE
Tspan18	0.838755	0.000777521	0.042	0.04	1	0.646	-0.000856856	0.012	0.014	1	0.00146601	-0.0674793	0.014	0.04	1	0.941481	0.454984	0.138926	0.0826468	TRUE	FALSE	FALSE	FALSE
Ext2	0.00835221	0.0428922	0.17	0.135	1	0.639825	0.0182935	0.208	0.2	1	0.00151391	0.0674061	0.2	0.135	1	0.166169	0.122535	0.210455	0.202022	FALSE	FALSE	FALSE	FALSE
Accs	0.972478	-0.00330967	0.033	0.032	1	0.419044	-0.0184178	0.049	0.058	1	0.00609127	0.0381983	0.058	0.032	1	0.0631637	0.0701494	0.0727532	0.0593615	TRUE	FALSE	FALSE	FALSE
Gm27027	0.000680731	0.0152809	0.007	0	1	0.996009	0.000449242	0.009	0.009	1	9.52016e-05	0.0177345	0.009	0	1	0.196722	0.149408		0.289584	FALSE	FALSE	FALSE	FALSE
Alkbh3	0.160109	0.0116687	0.066	0.055	1	0.120169	0.0387046	0.093	0.071	1	0.187977	0.0129507	0.071	0.055	1	0.0848922	0.0655488	0.0831443	0.117743	TRUE	FALSE	FALSE	FALSE
Hsd17b12	4.865e-09	-0.139953	0.182	0.241	0.000151078	0.423694	0.023448	0.283	0.262	1	0.801303	-0.0273638	0.262	0.241	1	0.271499	0.211416	0.181232	0.289142	FALSE	FALSE	FALSE	FALSE
Mir670hg	0.0275268	-0.0605298	0.254	0.272	1	0.313657	-0.0258848	0.132	0.151	1	6.20096e-12	-0.27357	0.151	0.272	1.92565e-07	0.140527	0.165761	0.0716293	0.130292	TRUE	FALSE	FALSE	TRUE
Ttc17	0.0620182	0.0340688	0.243	0.209	1	0.0284548	-0.0716152	0.527	0.562	1	1.19772e-58	0.536217	0.562	0.209	3.7194e-54	0.0533114	0.0487221	0.171425	0.187177	TRUE	FALSE	FALSE	TRUE
Api5	0.1659	0.0134587	0.098	0.083	1	0.191784	0.0321374	0.133	0.109	1	0.0923718	0.0320093	0.109	0.083	1	0.380459	0.218188	0.414228	0.296663	FALSE	FALSE	FALSE	FALSE
Lrrc4c	6.66395e-46	0.173836	0.94	0.867	2.06942e-41	1.78299e-11	0.141594	0.947	0.879	5.53689e-07	2.92831e-12	0.112216	0.879	0.867	9.09358e-08	0.106631	0.0725261	0.28737	0.340362	TRUE	TRUE	TRUE	TRUE
4930445B16Rik	0.000511544	-0.0457242	0.021	0.039	1	0.0231204	0.0470238	0.07	0.043	1	0.731618	-0.0054826	0.043	0.039	1	0.1142	0.058635	0.101509	0.231973	TRUE	FALSE	FALSE	FALSE
B230118H07Rik	0.968365	-0.0058525	0.112	0.11	1	0.634394	0.0117351	0.166	0.156	1	0.00847008	0.0544879	0.156	0.11	1	0.299901	0.245245	0.224246	0.184059	FALSE	FALSE	FALSE	FALSE
Rag2	1	0	0	0	1	0.249183	0.00392478	0.002	0	1	1	0	0	0	1		0.0152594			TRUE	FALSE	FALSE	FALSE
Traf6	0.516993	0.00521144	0.121	0.111	1	0.923398	0.00169067	0.149	0.147	1	0.0518146	0.0386846	0.147	0.111	1	0.0917843	0.0767182	0.0799309	0.0958775	TRUE	FALSE	FALSE	FALSE
Ldlrad3	0.00863619	0.0538836	0.255	0.212	1	0.17118	0.045917	0.398	0.358	1	3.13139e-11	0.221403	0.358	0.212	9.72422e-07	0.0701555	0.0579109	0.0724844	0.0923457	TRUE	FALSE	FALSE	TRUE
Gm13919	0.701336	0.000468001	0.048	0.045	1	0.683023	0.00202985	0.116	0.107	1	8.13232e-08	0.106815	0.107	0.045	0.00252541	0.0529147	0.044031	0.0486251	0.071414	TRUE	FALSE	FALSE	TRUE
Trim44	0.91583	0.00252994	0.279	0.266	1	0.431988	0.0275735	0.314	0.297	1	0.675748	0.00530226	0.297	0.266	1	0.240863	0.167041	0.375441	0.430003	FALSE	FALSE	FALSE	FALSE
Fjx1	6.15296e-30	-0.273201	0.322	0.462	1.91074e-25	9.29477e-05	-0.13942	0.357	0.437	1	4.58479e-05	-0.142457	0.437	0.462	1	0.0583418	0.0519182	0.0651499	0.0683993	TRUE	TRUE	FALSE	FALSE
Pamr1	0.083675	-0.0401071	0.147	0.163	1	0.0304813	-0.0825697	0.147	0.183	1	0.503708	0.00441143	0.183	0.163	1	0.0238444	0.0216939	0.110799	0.119916	TRUE	FALSE	FALSE	FALSE
Slc1a2	2.34335e-09	0.0276697	0.999	0.998	7.27705e-05	0.422764	0.0173709	0.976	0.962	1	1.30763e-253	-0.451343	0.962	0.998	4.06072e-249	0.0618584	0.0480378	0.0421997	0.0457018	TRUE	TRUE	FALSE	TRUE
Gm13872	5.70848e-15	0.0684292	0.037	0	1.77271e-10	0.154266	0.0200664	0.032	0.021	1	8.73364e-09	0.0373726	0.021	0	0.000271214	0.023262	0.015261			TRUE	TRUE	FALSE	TRUE
Cd44	0.0204508	-0.0305357	0.026	0.038	1	0.0922873	-0.0601875	0.461	0.478	1	4.69634e-143	0.783483	0.478	0.038	1.4584e-138	0.0125693	0.0105653	0.203779	0.399021	TRUE	FALSE	FALSE	TRUE
Pdhx	0.880874	-0.0144606	0.1	0.098	1	0.391114	0.0182424	0.148	0.131	1	0.0520519	0.0349835	0.131	0.098	1	0.226425	0.176408	0.323933	0.299468	FALSE	FALSE	FALSE	FALSE
Apip	0.00119038	-0.0428794	0.028	0.046	1	0.252086	0.0243474	0.087	0.071	1	0.0245944	0.0355664	0.071	0.046	1	0.217016	0.136869	0.306436	0.239675	FALSE	FALSE	FALSE	FALSE
Gm13869	1	0	0	0	1	0.743252	0.00185965	0.004	0.003	1	0.0244087	0.00706705	0.003	0	1	0.0260009	0.0161848			TRUE	FALSE	FALSE	FALSE
A930006I01Rik	1	0	0	0	1	0.343578	-0.00497617	0.001	0.003	1	0.0244087	0.00658523	0.003	0	1	0.0606257				TRUE	FALSE	FALSE	FALSE
BC016548	1	0	0	0	1	0.170232	-0.0167648	0.008	0.016	1	4.58698e-07	0.0315377	0.016	0	0.0142444	0.0182801	0.0254839			TRUE	FALSE	FALSE	TRUE
Elf5	1	0	0	0	1	0.239122	-0.0143257	0.01	0.017	1	1.22198e-07	0.0318861	0.017	0	0.00379475	0.0495317	0.137578			TRUE	FALSE	FALSE	TRUE
Cat	0.625772	-0.0140488	0.064	0.067	1	0.0343509	-0.0824263	0.176	0.215	1	6.01819e-23	0.24961	0.215	0.067	1.86889e-18	0.153976	0.16686	0.253571	0.209651	FALSE	FALSE	FALSE	FALSE
Abtb2	0.00547774	0.0618939	0.26	0.217	1	0.887379	-0.00483214	0.275	0.267	1	0.0774547	0.0530949	0.267	0.217	1	0.0640261	0.0650389	0.0378083	0.0500267	TRUE	FALSE	FALSE	FALSE
Nat10	0.901652	-0.000442087	0.036	0.035	1	0.0526533	-0.0425956	0.043	0.065	1	0.00230251	0.0481173	0.065	0.035	1	0.113992	0.1591	0.171277	0.227312	FALSE	FALSE	FALSE	FALSE
Caprin1	0.00811827	-0.0702988	0.201	0.224	1	0.595625	-0.0152651	0.241	0.256	1	0.638385	-0.00576557	0.256	0.224	1	0.329195	0.24762	0.380022	0.378443	FALSE	FALSE	FALSE	FALSE
4931422A03Rik	1	0	0	0	1	0.249183	0.00410295	0.002	0	1	1	0	0	0	1		0.331741			FALSE	FALSE	FALSE	FALSE
Fbxo3	0.754673	-0.000322604	0.14	0.133	1	0.549621	0.0159959	0.188	0.174	1	0.0411402	0.0432155	0.174	0.133	1	0.258263	0.20777	0.316963	0.276911	FALSE	FALSE	FALSE	FALSE
Cd59b	0.00196664	-0.0053431	0	0.003	1	0.298876	0.0165239	0.067	0.054	1	1.65474e-16	0.100459	0.054	0.003	5.13862e-12	0.0474236	0.0453505			TRUE	FALSE	FALSE	TRUE
Hipk3	0.985482	-0.00382567	0.138	0.134	1	0.76973	-0.00762678	0.179	0.186	1	0.0163998	0.0506755	0.186	0.134	1	0.217001	0.191676	0.340568	0.408042	FALSE	FALSE	FALSE	FALSE
Cstf3	0.0799051	0.034249	0.28	0.245	1	0.697355	-0.0196807	0.358	0.352	1	8.35736e-06	0.146778	0.352	0.245	0.259529	0.129545	0.117626	0.256592	0.263494	FALSE	FALSE	FALSE	FALSE
Tcp11l1	0.259898	0.0171487	0.217	0.196	1	0.562903	0.0282988	0.256	0.246	1	0.0781138	0.0320632	0.246	0.196	1	0.203602	0.14455	0.183463	0.192764	FALSE	FALSE	FALSE	FALSE
Depdc7	0.101043	-0.012146	0.007	0.012	1	0.0524654	0.0437045	0.106	0.076	1	1.65415e-15	0.126686	0.076	0.012	5.1368e-11	0.119396	0.0791362	0.173363	0.521727	TRUE	FALSE	FALSE	TRUE
Qser1	0.85482	-0.0119269	0.122	0.12	1	0.0736324	0.0638419	0.193	0.161	1	0.0415612	0.0350287	0.161	0.12	1	0.12348	0.0882827	0.149443	0.199322	TRUE	FALSE	FALSE	FALSE
Prrg4	1	0	0	0	1	0.101337	-0.0107132	0.003	0.009	1	9.52016e-05	0.0170475	0.009	0	1	0.0366029	0.214893			TRUE	FALSE	FALSE	FALSE
Ccdc73	0.383195	-0.0148348	0.062	0.068	1	0.497293	0.0256855	0.096	0.088	1	0.15668	0.0116368	0.088	0.068	1	0.360473	0.207871	0.193891	0.163067	FALSE	FALSE	FALSE	FALSE
Eif3m	0.302619	0.0126857	0.046	0.039	1	0.26432	-0.0233801	0.043	0.055	1	0.113882	0.019276	0.055	0.039	1	0.257712	0.255865	0.285694	0.204307	FALSE	FALSE	FALSE	FALSE
Wt1os	1	0	0	0	1	0.249183	0.00452341	0.002	0	1	1	0	0	0	1		0.0421788			TRUE	FALSE	FALSE	FALSE
Rcn1	0.353084	-0.013547	0.021	0.025	1	0.818674	-0.00235031	0.029	0.032	1	0.410372	-0.000568459	0.032	0.025	1	0.27096	0.158675	0.389836	0.342647	FALSE	FALSE	FALSE	FALSE
Pax6os1	0.244343	-0.0217486	0.056	0.064	1	0.176228	-0.0412142	0.052	0.068	1	0.760721	0.000794992	0.068	0.064	1	0.0696359	0.0681416	0.0269191	0.0212137	TRUE	FALSE	FALSE	FALSE
Pax6	3.12794e-05	-0.0977672	0.338	0.381	0.971351	0.548413	-0.0267877	0.405	0.418	1	0.706278	-0.00783253	0.418	0.381	1	0.0747544	0.03936	0.0128357	0.0204024	TRUE	FALSE	FALSE	FALSE
Elp4	1.73635e-06	0.116337	0.382	0.306	0.0539207	0.0908367	0.0589669	0.438	0.394	1	0.00360987	0.100812	0.394	0.306	1	0.0866028	0.0674884	0.111392	0.128981	TRUE	FALSE	FALSE	FALSE
Immp1l	0.226927	-0.0308415	0.283	0.285	1	0.420447	0.0274888	0.388	0.36	1	0.0279936	0.0715217	0.36	0.285	1	0.111129	0.0970191	0.109601	0.137353	TRUE	FALSE	FALSE	FALSE
Dnajc24	0.0794499	-0.0437099	0.183	0.197	1	0.354928	0.0289448	0.238	0.215	1	0.789726	-0.00401428	0.215	0.197	1	0.156586	0.123984	0.115739	0.147865	FALSE	FALSE	FALSE	FALSE
Mpped2	3.65101e-05	0.0830224	0.218	0.161	1	0.106812	-0.0476626	0.064	0.085	1	1.6097e-06	-0.16758	0.085	0.161	0.0499877	0.307074	0.375372	0.322806	0.307944	FALSE	FALSE	FALSE	FALSE
Arl14ep	0.578907	-0.00131707	0.074	0.068	1	0.816953	-0.0130495	0.1	0.103	1	0.0117892	0.0470637	0.103	0.068	1	0.268386	0.190386	0.312766	0.260219	FALSE	FALSE	FALSE	FALSE
Gm13912	0.849353	-0.00022676	0.002	0.002	1	0.194874	0.0116423	0.008	0.003	1	0.562065	0.00141055	0.003	0.002	1		0.0497497		0.549605	TRUE	FALSE	FALSE	FALSE
Mettl15	0.909147	-0.0113632	0.193	0.189	1	0.163915	0.0453129	0.287	0.257	1	0.0062957	0.0689892	0.257	0.189	1	0.251358	0.140431	0.398588	0.264568	FALSE	FALSE	FALSE	FALSE
Kif18a	8.42386e-07	0.0372975	0.02	0.002	0.0261595	0.0696607	0.019465	0.028	0.014	1	0.000998635	0.0264493	0.014	0.002	1	0.114171	0.0474225		0.116762	TRUE	TRUE	FALSE	FALSE
Lin7c	0.918274	-0.00601827	0.202	0.191	1	0.105339	0.0554194	0.186	0.156	1	0.00603395	-0.111736	0.156	0.191	1	0.276392	0.144626	0.212818	0.171857	FALSE	FALSE	FALSE	FALSE
Lgr4	0.0273603	-0.0517147	0.341	0.359	1	0.00279192	0.110698	0.27	0.208	1	1.78634e-17	-0.332674	0.208	0.359	5.54729e-13	0.145768	0.0738547	0.0466655	0.0733166	TRUE	FALSE	FALSE	TRUE
Ccdc34	8.90246e-05	-0.0766777	0.076	0.108	1	0.153355	-0.0493881	0.075	0.095	1	0.269465	-0.0372358	0.095	0.108	1	0.132878	0.147217	0.1133	0.174699	FALSE	FALSE	FALSE	FALSE
Ccdc34os	1.25749e-05	-0.0223503	0.002	0.012	0.390502	0.0497998	0.0177754	0.013	0.003	1	0.0446472	-0.0199837	0.003	0.012	1	0.22584	0.0329341	0.0478488	0.347488	TRUE	FALSE	FALSE	FALSE
Gm13936	0.576136	0.000853403	0.017	0.015	1	0.0127343	-0.0302762	0.008	0.024	1	0.160484	0.0146575	0.024	0.015	1	0.024592	0.0583831	0.0549191	0.10423	TRUE	FALSE	FALSE	FALSE
Bbox1	0.0479674	-0.0202619	0.017	0.025	1	0.0038803	0.111354	0.409	0.342	1	1.6378e-98	0.540282	0.342	0.025	5.08601e-94	0.0250214	0.0185273		0.129939	TRUE	FALSE	FALSE	TRUE
Fibin	0.166581	-0.000873687	0	0.001	1	0.107406	0.0448476	0.124	0.098	1	4.92505e-36	0.179968	0.098	0.001	1.52942e-31	0.0879608	0.0657961			TRUE	FALSE	FALSE	TRUE
Slc12a6	0.0557345	0.00408476	0.002	0	1	0.643096	-0.00627971	0.012	0.014	1	1.72745e-06	0.0276343	0.014	0	0.0536442	0.128911	0.12021			FALSE	FALSE	FALSE	FALSE
Gm21985	0.000512853	0.0138458	0.007	0	1	0.00527058	0.0503126	0.045	0.019	1	3.26364e-08	0.0368166	0.019	0	0.00101349	0.126964	0.0468898			TRUE	FALSE	FALSE	TRUE
Katnbl1	0.240736	-0.0193904	0.036	0.043	1	0.353599	0.0142206	0.059	0.047	1	0.683277	0.00410657	0.047	0.043	1	0.193474	0.124323	0.198947	0.234376	FALSE	FALSE	FALSE	FALSE
Emc7	7.48396e-14	-0.161883	0.13	0.208	2.32407e-09	0.20612	-0.0469263	0.305	0.336	1	1.95749e-07	0.154256	0.336	0.208	0.00607878	0.363169	0.293048	0.451338	0.435493	FALSE	FALSE	FALSE	FALSE
Aven	0.00851037	0.0373977	0.074	0.054	1	0.741738	-0.0144806	0.126	0.131	1	1.52545e-09	0.128465	0.131	0.054	4.73714e-05	0.153854	0.180168	0.205936	0.195192	FALSE	FALSE	FALSE	FALSE
Fmn1	0.00132058	0.0328543	0.075	0.049	1	0.914136	-0.0116973	0.231	0.218	1	4.64555e-34	0.340043	0.218	0.049	1.44263e-29	0.0952549	0.103375	1	1	TRUE	FALSE	FALSE	TRUE
Gm13963	0.917101	-0.00188047	0.007	0.006	1	0.528297	0.0162769	0.077	0.068	1	7.34022e-18	0.12006	0.068	0.006	2.27943e-13	0.083066	0.089779		1	TRUE	FALSE	FALSE	TRUE
4930533B01Rik	0.788724	-0.00108771	0.001	0.001	1	0.497996	0.00606425	0.009	0.006	1	0.0368021	0.0095128	0.006	0.001	1	0.129478	0.0364466			TRUE	FALSE	FALSE	FALSE
Arhgap11a	1	0	0	0	1	0.362674	0.00483843	0.004	0.002	1	0.111702	0.00300063	0.002	0	1		0.493736			FALSE	FALSE	FALSE	FALSE
Aqr	0.277227	0.00563643	0.109	0.096	1	0.499093	-0.0222583	0.139	0.151	1	0.000919364	0.0639033	0.151	0.096	1	0.195744	0.167166	0.270655	0.223417	FALSE	FALSE	FALSE	FALSE
Zfp770	0.938539	-0.00524541	0.05	0.05	1	0.889264	-0.00649682	0.082	0.084	1	0.00359587	0.0518113	0.084	0.05	1	0.179559	0.162194	0.366701	0.264749	FALSE	FALSE	FALSE	FALSE
Dph6	0.761078	-0.0102634	0.072	0.073	1	0.690678	-0.00434594	0.053	0.058	1	0.171405	-0.0437534	0.058	0.073	1	0.28773	0.241315	0.405107	0.461399	FALSE	FALSE	FALSE	FALSE
Gm13974	0.023852	0.00895868	0.005	0.001	1	0.877332	0.000734715	0.004	0.005	1	0.0381153	0.00598006	0.005	0.001	1		0.175875			FALSE	FALSE	FALSE	FALSE
Gm28494	1	0	0	0	1	0.622537	-0.00911478	0.016	0.019	1	3.26364e-08	0.0396732	0.019	0	0.00101349	0.0735215	0.0700212			TRUE	FALSE	FALSE	TRUE
BC052040	6.74985e-05	0.0663264	0.145	0.1	1	0.728777	-0.0129395	0.178	0.183	1	4.95621e-07	0.12679	0.183	0.1	0.015391	0.0806451	0.0792428	0.216387	0.215289	TRUE	FALSE	FALSE	TRUE
Meis2	9.58135e-30	0.210213	0.789	0.657	2.97539e-25	0.0113835	0.101868	0.253	0.2	1	1.70366e-92	-0.836928	0.2	0.657	5.29055e-88	0.147409	0.0987726	0.0930056	0.0901023	TRUE	TRUE	FALSE	TRUE
2700033N17Rik	1	0	0	0	1	0.361461	0.00478908	0.004	0.002	1	0.111702	0.00223067	0.002	0	1		0.266591			FALSE	FALSE	FALSE	FALSE
G630016G05Rik	0.0487937	0.0205225	0.073	0.057	1	0.482732	0.0120055	0.024	0.019	1	9.56535e-05	-0.0889432	0.019	0.057	1	0.115095	0.0921818	0.0843933	0.0591074	TRUE	FALSE	FALSE	FALSE
D330050G23Rik	0.0030158	-0.0203127	0.006	0.014	1	0.111539	-0.0148341	0.007	0.016	1	0.810635	-0.0010047	0.016	0.014	1	0.120392	0.153782	0.13841		FALSE	FALSE	FALSE	FALSE
Spred1	0.000818075	0.0820101	0.456	0.38	1	0.00662264	0.103804	0.367	0.297	1	5.67169e-08	-0.202005	0.297	0.38	0.00176129	0.220712	0.142395	0.223196	0.283975	FALSE	FALSE	FALSE	FALSE
Fam98b	0.243357	-0.0231291	0.044	0.05	1	0.671501	-0.0083507	0.058	0.063	1	0.311685	-0.000282718	0.063	0.05	1	0.340948	0.269931	0.459897	0.443813	FALSE	FALSE	FALSE	FALSE
Thbs1	0.64016	-0.000710587	0	0.001	1	0.59204	-0.00829327	0.008	0.011	1	0.000198256	0.022712	0.011	0.001	1	0.0632181	0.186536			TRUE	FALSE	FALSE	FALSE
Fsip1	0.64016	-0.000816798	0	0.001	1	0.192248	-0.00774181	0.003	0.008	1	0.00276065	0.0140721	0.008	0.001	1	0.113573	0.188357			FALSE	FALSE	FALSE	FALSE
Eif2ak4	0.595546	-0.0234188	0.133	0.134	1	0.390894	0.0313906	0.194	0.177	1	0.0457607	0.0348255	0.177	0.134	1	0.112302	0.0756559	0.11107	0.135855	TRUE	FALSE	FALSE	FALSE
Bmf	0.00563821	-0.00478114	0	0.002	1	0.496681	0.00728429	0.017	0.013	1	0.00312907	0.018389	0.013	0.002	1	0.427311	0.178802			FALSE	FALSE	FALSE	FALSE
A430105I19Rik	1	0	0	0	1	0.0924029	-0.0230168	0.013	0.024	1	6.28081e-10	0.045963	0.024	0	1.95044e-05	0.169011	0.215474			FALSE	FALSE	FALSE	FALSE
Knstrn	0.972222	-0.000606839	0.001	0.001	1	0.539859	0.00398897	0.005	0.003	1	0.140486	0.00449962	0.003	0.001	1		0.135319			FALSE	FALSE	FALSE	FALSE
Gm14091	1	0	0	0	1	0.349601	-0.00703461	0.003	0.006	1	0.00144857	0.0116771	0.006	0	1	0.0344012	0.0751087			TRUE	FALSE	FALSE	FALSE
Ivd	0.00328179	0.0723346	0.461	0.4	1	0.36134	0.0315817	0.385	0.358	1	0.000127733	-0.13477	0.358	0.4	1	0.0794723	0.0563546	0.0451894	0.0420136	TRUE	FALSE	FALSE	FALSE
Rpusd2	1	0	0	0	1	0.151273	-0.00861083	0.001	0.005	1	0.00582712	0.00987345	0.005	0	1	0.277075				FALSE	FALSE	FALSE	FALSE
Knl1	0.203313	-0.00374968	0.001	0.002	1	0.687228	0.00223144	0.006	0.005	1	0.39433	0.00318636	0.005	0.002	1	0.357588	0.247122	0.451139		FALSE	FALSE	FALSE	FALSE
Rmdn3	0.0962062	-0.0236553	0.04	0.05	1	0.30536	-0.0169553	0.045	0.057	1	0.640818	-0.00582223	0.057	0.05	1	0.448438	0.442273	0.409957	0.416024	FALSE	FALSE	FALSE	FALSE
Dnajc17	0.0346751	0.0216589	0.05	0.036	1	0.0873107	-0.0414619	0.059	0.08	1	2.13796e-05	0.0671881	0.08	0.036	0.663923	0.202903	0.22583	0.398207	0.178955	FALSE	FALSE	FALSE	FALSE
Zfyve19	0.840145	-0.00980518	0.041	0.042	1	0.912028	-0.00270389	0.052	0.054	1	0.253974	0.010076	0.054	0.042	1	0.212528	0.175497	0.209086	0.16365	FALSE	FALSE	FALSE	FALSE
Dll4	0.166581	-0.00134786	0	0.001	1	0.082844	-0.00617265	0	0.003	1	0.140178	0.0048248	0.003	0.001	1	0.451352				FALSE	FALSE	FALSE	FALSE
Ino80	0.762138	0.000896896	0.219	0.208	1	0.463315	0.0197815	0.249	0.235	1	0.635616	-0.000539496	0.235	0.208	1	0.13727	0.107754	0.157551	0.226663	FALSE	FALSE	FALSE	FALSE
Exd1	0.00220316	0.0390762	0.095	0.067	1	0.634575	0.0111295	0.044	0.039	1	0.0102264	-0.0713286	0.039	0.067	1	0.0281618	0.0337893	0.0193898	0.0171456	TRUE	FALSE	FALSE	FALSE
Chp1	2.66234e-07	0.120229	0.269	0.199	0.00826762	0.872959	0.00431549	0.156	0.151	1	0.0017821	-0.12053	0.151	0.199	1	0.309819	0.233788	0.237366	0.15782	FALSE	FALSE	FALSE	FALSE
Oip5	1	0	0	0	1	0.472906	-0.00732635	0.006	0.009	1	9.52016e-05	0.0201583	0.009	0	1	0.0392384	0.0421532			TRUE	FALSE	FALSE	FALSE
Nusap1	0.552188	-0.00832826	0.015	0.017	1	0.634554	-0.00799984	0.023	0.027	1	0.134155	0.014537	0.027	0.017	1	0.0813795	0.0777777	0.0748788	0.118121	TRUE	FALSE	FALSE	FALSE
Ndufaf1	2.94761e-20	-0.0599953	0	0.027	9.1535e-16	0.585504	-0.0038573	0.044	0.05	1	0.00911956	0.0256075	0.05	0.027	1	0.433702	0.413687			FALSE	FALSE	FALSE	FALSE
Rtf1	0.363008	-0.0253483	0.169	0.174	1	0.733221	-0.0172182	0.188	0.192	1	0.642758	-0.00239783	0.192	0.174	1	0.275806	0.216896	0.457632	0.395324	FALSE	FALSE	FALSE	FALSE
Rpap1	0.450768	0.0079253	0.061	0.055	1	0.863394	-0.0043065	0.069	0.066	1	0.359695	0.0176665	0.066	0.055	1	0.150583	0.13092	0.1434	0.128063	FALSE	FALSE	FALSE	FALSE
Mga	0.960203	-0.00997813	0.282	0.263	1	0.26744	0.03891	0.36	0.326	1	0.0517093	0.0536939	0.326	0.263	1	0.125976	0.0878069	0.16979	0.190111	TRUE	FALSE	FALSE	FALSE
Mapkbp1	0.921713	-0.00332493	0.09	0.088	1	0.591544	-0.0231893	0.135	0.142	1	0.000443542	0.077272	0.142	0.088	1	0.118574	0.109261	0.290161	0.328432	FALSE	FALSE	FALSE	FALSE
Gm13999	1	0	0	0	1	0.817297	0.000624162	0.002	0.002	1	0.111702	0.00327861	0.002	0	1		0.0498836			TRUE	FALSE	FALSE	FALSE
Vps39	0.983855	0.0013573	0.064	0.064	1	0.250256	-0.0245476	0.082	0.099	1	0.00679045	0.0432718	0.099	0.064	1	0.220352	0.201603	0.25203	0.265009	FALSE	FALSE	FALSE	FALSE
Tmem87a	0.0135167	0.0412047	0.164	0.132	1	0.675773	0.0150468	0.216	0.21	1	7.7946e-05	0.0956775	0.21	0.132	1	0.102957	0.0784556	0.130064	0.145893	TRUE	FALSE	FALSE	FALSE
Ganc	0.896602	-0.00395655	0.077	0.075	1	0.644202	0.00982908	0.13	0.121	1	0.000998514	0.0692761	0.121	0.075	1	0.0612225	0.0489478	0.0742403	0.0803773	TRUE	FALSE	FALSE	FALSE
Zfp106	0.0713144	-0.0420251	0.178	0.194	1	0.515291	-0.0178693	0.226	0.241	1	0.0994282	0.0346559	0.241	0.194	1	0.237303	0.206384	0.375576	0.421982	FALSE	FALSE	FALSE	FALSE
Gm26899	2.42034e-06	-0.0375858	0.009	0.027	0.0751613	0.841292	0.0021228	0.034	0.032	1	0.6189	0.0027149	0.032	0.027	1	0.0900145	0.0776083	0.128698		TRUE	FALSE	FALSE	FALSE
Snap23	0.00166706	0.0531264	0.143	0.107	1	0.915673	0.00263688	0.177	0.174	1	0.000128719	0.0876023	0.174	0.107	1	0.111032	0.101124	0.142078	0.187372	FALSE	FALSE	FALSE	FALSE
Lrrc57	0.103099	-0.0292009	0.041	0.051	1	0.832899	-0.00221321	0.063	0.06	1	0.482882	-0.000684393	0.06	0.051	1	0.247268	0.197515	0.383847	0.365727	FALSE	FALSE	FALSE	FALSE
Stard9	0.492821	-0.0194798	0.085	0.09	1	0.0282537	-0.0686084	0.11	0.147	1	0.000232072	0.0836119	0.147	0.09	1	0.18332	0.263352	0.176377	0.243143	FALSE	FALSE	FALSE	FALSE
Cdan1	0.22896	-0.0159408	0.033	0.04	1	0.769346	0.0047207	0.044	0.041	1	0.932818	-0.00262249	0.041	0.04	1	0.274556	0.1937	0.191328	0.261226	FALSE	FALSE	FALSE	FALSE
Ubr1	0.0412672	0.0444702	0.261	0.225	1	0.451673	0.0148918	0.334	0.303	1	0.00128898	0.105123	0.303	0.225	1	0.141952	0.102167	0.171376	0.160014	FALSE	FALSE	FALSE	FALSE
Tmem62	0.128729	0.0118547	0.061	0.049	1	0.783859	0.000250554	0.095	0.09	1	0.000526122	0.0599903	0.09	0.049	1	0.339965	0.191957	0.352475	0.284075	FALSE	FALSE	FALSE	FALSE
Tgm5	1	0	0	0	1	0.082844	-0.0064397	0	0.003	1	0.0244087	0.0064397	0.003	0	1	0.240078				FALSE	FALSE	FALSE	FALSE
Lcmt2	0.00959248	0.0250569	0.037	0.023	1	0.24091	-0.0229396	0.036	0.047	1	0.00284983	0.0382566	0.047	0.023	1	0.179285	0.182427	0.206558	0.111639	FALSE	FALSE	FALSE	FALSE
Adal	0.0179943	0.0306682	0.059	0.042	1	0.693274	0.00437001	0.091	0.085	1	0.000116492	0.0673435	0.085	0.042	1	0.112835	0.0859039	0.185331	0.137956	TRUE	FALSE	FALSE	FALSE
Zscan29	0.225278	0.0142318	0.047	0.039	1	0.564363	-0.0180382	0.071	0.079	1	0.000185368	0.0606093	0.079	0.039	1	0.0871928	0.0842821	0.0999162	0.0945588	TRUE	FALSE	FALSE	FALSE
Tubgcp4	0.968383	-0.00471128	0.08	0.078	1	0.41122	0.0258633	0.11	0.098	1	0.196454	0.0168088	0.098	0.078	1	0.146813	0.106073	0.130333	0.188484	FALSE	FALSE	FALSE	FALSE
Trp53bp1	0.0156118	0.0451048	0.183	0.151	1	0.611243	0.0101211	0.243	0.229	1	9.3852e-05	0.10767	0.229	0.151	1	0.147317	0.121594	0.296466	0.244221	FALSE	FALSE	FALSE	FALSE
Ppip5k1	0.0396852	0.0374903	0.16	0.134	1	0.265835	0.0376305	0.273	0.246	1	8.40979e-09	0.153517	0.246	0.134	0.000261158	0.184789	0.141142	0.300924	0.27956	FALSE	FALSE	FALSE	FALSE
Catsper2	0.0187852	0.0282606	0.045	0.031	1	0.291534	0.020434	0.06	0.047	1	0.0584189	0.0272418	0.047	0.031	1	0.19737	0.136735	0.258609	0.201023	FALSE	FALSE	FALSE	FALSE
Pdia3	0.815097	-0.00852093	0.13	0.13	1	0.0635732	0.0655183	0.235	0.197	1	0.00042148	0.0888274	0.197	0.13	1	0.316067	0.205289	0.330701	0.183268	FALSE	FALSE	FALSE	FALSE
Serinc4	1	0	0	0	1	0.998373	0.000714633	0.006	0.006	1	0.00144857	0.010764	0.006	0	1	0.190707	0.168027			FALSE	FALSE	FALSE	FALSE
Mfap1b	0.340084	-0.028544	0.089	0.095	1	0.0450145	0.0500039	0.125	0.091	1	0.577214	-0.0340676	0.091	0.095	1	0.373081	0.216985	0.308455	0.235367	FALSE	FALSE	FALSE	FALSE
Mfap1a	0.453693	0.000888859	0.106	0.096	1	0.216445	0.0444298	0.155	0.136	1	0.0260517	0.0291269	0.136	0.096	1	0.207968	0.120886	0.222386	0.204025	FALSE	FALSE	FALSE	FALSE
Wdr76	0.200561	0.00769084	0.04	0.032	1	0.459527	0.0184814	0.074	0.065	1	0.000779742	0.0515087	0.065	0.032	1	0.120066	0.0869917	0.120813	0.129198	TRUE	FALSE	FALSE	FALSE
Gm14019	1	0	0	0	1	0.68407	0.0039886	0.006	0.005	1	0.00582712	0.00842594	0.005	0	1	0.121967	0.058103			TRUE	FALSE	FALSE	FALSE
Casc4	0.648871	0.000759787	0.221	0.207	1	0.0105563	-0.0925469	0.248	0.311	1	2.83982e-05	0.119032	0.311	0.207	0.881879	0.171565	0.150949	0.320021	0.366023	FALSE	FALSE	FALSE	FALSE
Mageb3	1	0	0	0	1	0.0335649	-0.00850355	0	0.005	1	0.00582712	0.00850355	0.005	0	1	0.0172997				TRUE	FALSE	FALSE	FALSE
Ctdspl2	0.542153	0.0042214	0.183	0.17	1	0.136635	-0.0507969	0.215	0.248	1	0.000647491	0.0851457	0.248	0.17	1	0.146402	0.109163	0.210732	0.21401	FALSE	FALSE	FALSE	FALSE
Eif3j1	0.43661	-0.0297667	0.1	0.104	1	0.277326	-0.0329183	0.113	0.131	1	0.130629	0.0214389	0.131	0.104	1	0.339011	0.319269	0.284262	0.308773	FALSE	FALSE	FALSE	FALSE
Spg11	0.74997	-0.00290422	0.116	0.11	1	0.586213	-0.0264683	0.136	0.145	1	0.0460111	0.0396827	0.145	0.11	1	0.0969642	0.0853339	0.102819	0.119778	TRUE	FALSE	FALSE	FALSE
Patl2	1	0	0	0	1	0.408151	-0.00883702	0.008	0.013	1	6.53313e-06	0.024427	0.013	0	0.20288	0.0582248	0.10018			TRUE	FALSE	FALSE	FALSE
Trim69	1	0	0	0	1	0.102822	0.00907843	0.004	0	1	1	0	0	0	1		0.0225623			TRUE	FALSE	FALSE	FALSE
Terb2	0.148286	0.0024428	0.001	0	1	1	0	0	0	1	1	0	0	0	1				0.13532	FALSE	FALSE	FALSE	FALSE
Sord	0.364962	-0.0112255	0.019	0.023	1	0.380436	-0.0312714	0.068	0.079	1	9.091e-10	0.105297	0.079	0.023	2.82312e-05	0.131423	0.14589	0.379655	0.466512	FALSE	FALSE	FALSE	FALSE
Duox1	0.210665	0.0028523	0.001	0	1	0.610795	-0.010653	0.003	0.005	1	0.00582712	0.0163041	0.005	0	1	0.0751767				TRUE	FALSE	FALSE	FALSE
Bloc1s6os	1.07984e-11	-0.0339593	0	0.015	3.35334e-07	0.862097	0.00233817	0.028	0.027	1	0.0630972	0.0185904	0.027	0.015	1	0.124539	0.0890893			TRUE	TRUE	FALSE	FALSE
Sqor	5.68179e-19	-0.0531156	0	0.026	1.76442e-14	0.0650366	-0.0454207	0.043	0.063	1	1.95546e-05	0.0712293	0.063	0.026	0.607248	0.0875509	0.118355	0.096112		TRUE	TRUE	FALSE	FALSE
Sema6d	0.404535	0.0248752	0.651	0.618	1	0.0188967	-0.0418825	0.923	0.932	1	6.57086e-120	0.627335	0.932	0.618	2.04051e-115	0.0220555	0.0191567	0.0883338	0.123651	TRUE	FALSE	FALSE	TRUE
4930583P06Rik	1	0	0	0	1	0.082844	-0.00738593	0	0.003	1	0.0244087	0.00738593	0.003	0	1	0.0226746				TRUE	FALSE	FALSE	FALSE
Slc24a5	0.000320566	-0.0703606	0.091	0.123	1	0.247864	-0.0315078	0.119	0.14	1	0.542471	-0.00653284	0.14	0.123	1	0.29613	0.292836	0.309646	0.41201	FALSE	FALSE	FALSE	FALSE
Fbn1	4.31345e-05	-0.0438323	0.019	0.039	1	0.0124839	-0.0774912	0.103	0.144	1	2.29602e-18	0.185161	0.144	0.039	7.13006e-14	0.0313922	0.0445808	0.176261	0.44269	TRUE	FALSE	FALSE	TRUE
Gm9913	1	0	0	0	1	0.997703	-0.000311619	0.003	0.003	1	0.0244087	0.00711107	0.003	0	1	0.0189095	0.00762969			TRUE	FALSE	FALSE	FALSE
Cep152	0.000448416	0.0369398	0.045	0.024	1	0.47108	0.0157586	0.075	0.066	1	1.75239e-06	0.0690076	0.066	0.024	0.0544187	0.0988645	0.0731867		0.124324	TRUE	FALSE	FALSE	FALSE
Secisbp2l	0.965504	-0.00309593	0.14	0.136	1	0.905308	0.00151903	0.192	0.188	1	0.0105498	0.0592744	0.188	0.136	1	0.315454	0.246567	0.393334	0.308219	FALSE	FALSE	FALSE	FALSE
Cops2	0.454619	0.00364793	0.097	0.088	1	0.394136	0.0171105	0.117	0.103	1	0.381459	0.00718121	0.103	0.088	1	0.395424	0.27449	0.438298	0.336644	FALSE	FALSE	FALSE	FALSE
Galk2	0.456446	-0.0183755	0.079	0.083	1	0.810496	0.00823848	0.132	0.128	1	0.0025811	0.0648311	0.128	0.083	1	0.105212	0.0967095	0.326758	0.266941	TRUE	FALSE	FALSE	FALSE
Fam227b	0.166581	-0.00126544	0	0.001	1	0.879786	0.000589173	0.035	0.036	1	1.59478e-13	0.0631426	0.036	0.001	4.95244e-09	0.110815	0.117723			FALSE	FALSE	FALSE	FALSE
Fgf7	0.308441	0.0042771	0.004	0.002	1	0.0140874	-0.0154723	0	0.006	1	0.0893748	0.0117356	0.006	0.002	1	0.264925			0.243999	FALSE	FALSE	FALSE	FALSE
Dtwd1	0.156925	-0.0127763	0.015	0.021	1	0.373	0.00817007	0.024	0.017	1	0.615653	-0.0093441	0.017	0.021	1	0.37947	0.180146	0.489145	0.251997	FALSE	FALSE	FALSE	FALSE
Gm26697	1	0	0	0	1	0.082844	-0.00706498	0	0.003	1	0.0244087	0.00706498	0.003	0	1	0.158852				FALSE	FALSE	FALSE	FALSE
Hdc	0.00677541	0.00876639	0.005	0	1	0.473825	-0.00630884	0.006	0.009	1	9.52016e-05	0.01939	0.009	0	1	0.116575	0.22196			FALSE	FALSE	FALSE	FALSE
Gabpb1	0.770665	-0.00117738	0.074	0.07	1	0.721863	-0.0179641	0.1	0.103	1	0.0195613	0.0448037	0.103	0.07	1	0.207822	0.171693	0.34807	0.310212	FALSE	FALSE	FALSE	FALSE
Gm27003	0.188999	0.0123867	0.048	0.039	1	0.432863	0.0183669	0.08	0.069	1	0.00389023	0.0413547	0.069	0.039	1	0.122516	0.0972881	0.311461	0.294707	TRUE	FALSE	FALSE	FALSE
Usp8	0.70592	0.000843144	0.133	0.126	1	0.647303	-0.0131202	0.178	0.189	1	0.00118548	0.0711867	0.189	0.126	1	0.274484	0.256828	0.304463	0.265322	FALSE	FALSE	FALSE	FALSE
Usp50	0.000264685	-0.0807928	0.111	0.144	1	0.0773609	-0.0607677	0.157	0.189	1	0.0370136	0.0427241	0.189	0.144	1	0.383726	0.380491	0.305637	0.320705	FALSE	FALSE	FALSE	FALSE
Trpm7	0.100914	0.0349083	0.283	0.25	1	0.400965	0.0237007	0.396	0.371	1	1.91271e-06	0.156217	0.371	0.25	0.0593972	0.122721	0.0901091	0.145657	0.16355	TRUE	FALSE	FALSE	FALSE
Sppl2a	0.203736	0.0140432	0.113	0.099	1	0.148154	0.0475562	0.183	0.158	1	0.000410622	0.0769833	0.158	0.099	1	0.213281	0.156196	0.323715	0.343855	FALSE	FALSE	FALSE	FALSE
Ap4e1	0.295523	-0.0224405	0.085	0.092	1	0.245622	0.0339409	0.123	0.104	1	0.512455	0.0031169	0.104	0.092	1	0.101373	0.0709155	0.0954491	0.165357	TRUE	FALSE	FALSE	FALSE
1810024B03Rik	0.479062	-0.0106353	0.028	0.031	1	0.835346	0.00246082	0.051	0.049	1	0.0495246	0.0270539	0.049	0.031	1	0.0830009	0.0752202	0.0853551	0.098018	TRUE	FALSE	FALSE	FALSE
Tmem127	0.0721651	0.0198216	0.116	0.095	1	0.555471	0.0149248	0.113	0.104	1	0.726722	-0.00820773	0.104	0.095	1	0.343424	0.256545	0.424344	0.324059	FALSE	FALSE	FALSE	FALSE
Stard7	0.19127	-0.0359896	0.119	0.128	1	0.286885	-0.0349024	0.154	0.174	1	0.030091	0.0368438	0.174	0.128	1	0.211664	0.170588	0.400599	0.357025	FALSE	FALSE	FALSE	FALSE
Fahd2a	1.11181e-06	0.0258359	0.015	0	0.0345262	0.621594	-0.0104346	0.059	0.065	1	8.44132e-25	0.115681	0.065	0	2.62137e-20	0.198635	0.158383			FALSE	FALSE	FALSE	FALSE
Kcnip3	0.164315	-0.0324837	0.385	0.386	1	0.0802299	-0.0704884	0.339	0.379	1	0.0290453	-0.078017	0.379	0.386	1	0.11762	0.0988435	0.20722	0.261664	TRUE	FALSE	FALSE	FALSE
Prom2	1	0	0	0	1	0.191008	-0.00940844	0.003	0.008	1	0.00036858	0.015472	0.008	0	1	0.153517				FALSE	FALSE	FALSE	FALSE
Mrps5	0.295355	-0.0218518	0.052	0.059	1	0.978156	0.00466498	0.082	0.082	1	0.0654465	0.0223914	0.082	0.059	1	0.301674	0.250223	0.385809	0.268295	FALSE	FALSE	FALSE	FALSE
Nphp1	0.704835	-0.00155129	0.077	0.073	1	0.154309	0.0309543	0.108	0.085	1	0.392879	0.0100951	0.085	0.073	1	0.0584034	0.0398214	0.126214	0.104558	TRUE	FALSE	FALSE	FALSE
Bcl2l11	0.046739	0.0149896	0.028	0.018	1	0.0263113	-0.062444	0.075	0.107	1	1.95514e-20	0.163298	0.107	0.018	6.0715e-16	0.0481756	0.0708019	0.338869	0.217432	TRUE	FALSE	FALSE	TRUE
Gm39929	1	0	0	0	1	0.388929	0.00503785	0.006	0.003	1	0.0244087	0.00579274	0.003	0	1	0.0606257	0.0300913			TRUE	FALSE	FALSE	FALSE
Anapc1	0.258716	-0.0309647	0.14	0.149	1	0.450659	-0.0278086	0.204	0.221	1	0.000578196	0.0861736	0.221	0.149	1	0.134014	0.103494	0.169559	0.206363	FALSE	FALSE	FALSE	FALSE
Mertk	3.4259e-68	0.244395	0.898	0.786	1.06388e-63	2.65674e-16	0.293861	0.664	0.461	8.25024e-12	1.37793e-91	-0.656048	0.461	0.786	4.27901e-87	0.0524392	0.0339992	0.0203648	0.0170957	TRUE	TRUE	TRUE	TRUE
Gm14011	1	0	0	0	1	0.809155	0.00249262	0.007	0.006	1	0.00144857	0.0124427	0.006	0	1	0.0145125	0.0182056			TRUE	FALSE	FALSE	FALSE
Tmem87b	0.381784	0.00141702	0.107	0.096	1	0.0197737	0.0714202	0.18	0.137	1	0.0143552	0.0448452	0.137	0.096	1	0.210104	0.117738	0.366988	0.256945	FALSE	FALSE	FALSE	FALSE
Zc3h8	0.313937	0.0109596	0.027	0.022	1	0.27038	0.0204082	0.057	0.044	1	0.0058752	0.039408	0.044	0.022	1	0.209164	0.134469	0.355661	0.271201	FALSE	FALSE	FALSE	FALSE
Gm10762	1	0	0	0	1	0.841748	-0.0029392	0.012	0.013	1	6.53313e-06	0.0234468	0.013	0	0.20288	0.216546	0.167686			FALSE	FALSE	FALSE	FALSE
Zc3h6	0.327037	-0.0229587	0.081	0.088	1	0.943502	0.000357174	0.164	0.162	1	1.59553e-06	0.111047	0.162	0.088	0.0495475	0.180969	0.127374	0.390605	0.391014	FALSE	FALSE	FALSE	FALSE
Gm14025	0.306864	0.00142009	0.001	0	1	0.0680626	0.0105736	0.005	0	1	1	0	0	0	1		0.0638177			TRUE	FALSE	FALSE	FALSE
Polr1b	5.16536e-05	-0.039448	0.009	0.024	1	0.986041	-0.00178633	0.025	0.025	1	0.864868	-0.008177	0.025	0.024	1	0.308947	0.190605			FALSE	FALSE	FALSE	FALSE
Chchd5	0.00196664	-0.0056196	0	0.003	1	0.236515	-0.0165763	0.017	0.025	1	9.84114e-07	0.041182	0.025	0.003	0.0305607	0.408851	0.441473			FALSE	FALSE	FALSE	FALSE
AI847159	1	0	0	0	1	0.15791	0.00551502	0.003	0	1	1	0	0	0	1		0.151863			FALSE	FALSE	FALSE	FALSE
Slc20a1	1.28709e-06	-0.114755	0.253	0.306	0.0399692	0.0352694	-0.0781052	0.275	0.325	1	0.390536	-0.042955	0.325	0.306	1	0.153251	0.137901	0.124312	0.144654	FALSE	FALSE	FALSE	FALSE
A730036I17Rik	1	0	0	0	1	0.374897	0.00764193	0.013	0.008	1	0.00036858	0.0167559	0.008	0	1	0.0505142	0.00923824			TRUE	FALSE	FALSE	FALSE
Ckap2l	1	0	0	0	1	0.679976	-0.00273039	0.002	0.003	1	0.0244087	0.00614817	0.003	0	1		0.0930858			TRUE	FALSE	FALSE	FALSE
Il1a	0.470149	0.000623646	0	0	1	0.249183	0.00461891	0.002	0	1	1	0	0	0	1		0.234212			FALSE	FALSE	FALSE	FALSE
F830045P16Rik	2.53181e-07	0.0627961	0.04	0.013	0.00786229	0.609005	0.00481624	0.048	0.043	1	1.29156e-05	0.0677245	0.043	0.013	0.401081	0.0228013	0.0174426		0.0282913	TRUE	TRUE	FALSE	FALSE
Sirpa	0.00123534	-0.0697769	0.425	0.449	1	0.86834	0.0010026	0.369	0.356	1	5.33375e-11	-0.233583	0.356	0.449	1.65634e-06	0.238659	0.134895	0.310476	0.276622	FALSE	FALSE	FALSE	FALSE
Tmc2	1	0	0	0	1	0.102822	0.00738174	0.004	0	1	1	0	0	0	1		0.030283			TRUE	FALSE	FALSE	FALSE
Idh3b	0.000173002	-0.0831953	0.133	0.169	1	0.0481688	0.0689694	0.268	0.222	1	0.0280394	0.0503157	0.222	0.169	1	0.379823	0.25194	0.355155	0.277024	FALSE	FALSE	FALSE	FALSE
Ebf4	0.649751	-0.0013286	0.062	0.058	1	0.129546	0.0351287	0.071	0.052	1	0.520271	-0.024957	0.052	0.058	1	0.136141	0.0799112	0.217991	0.172103	TRUE	FALSE	FALSE	FALSE
Cpxm1	1	0	0	0	1	0.995254	-0.00463353	0.04	0.039	1	1.23891e-15	0.0748085	0.039	0	3.84732e-11	0.0874052	0.0603822			TRUE	FALSE	FALSE	TRUE
Pced1a	0.0905332	0.0141098	0.04	0.03	1	0.618357	0.0102268	0.055	0.049	1	0.0346095	0.0223131	0.049	0.03	1	0.198536	0.121584	0.253721	0.221483	FALSE	FALSE	FALSE	FALSE
Vps16	0.355611	-0.0184011	0.03	0.035	1	0.438739	0.0172481	0.049	0.041	1	0.542848	-0.0037118	0.041	0.035	1	0.470747	0.271662	0.480306	0.319921	FALSE	FALSE	FALSE	FALSE
Ptpra	0.000257955	-0.0754094	0.463	0.486	1	0.663138	0.0130281	0.56	0.555	1	0.895322	0.016511	0.555	0.486	1	0.11642	0.0832939	0.143813	0.152989	TRUE	FALSE	FALSE	FALSE
4930473A02Rik	0.590667	-0.0111658	0.047	0.05	1	0.423538	0.0155747	0.067	0.057	1	0.55223	0.00569351	0.057	0.05	1	0.0541145	0.0336984	0.0520648	0.0603601	TRUE	FALSE	FALSE	FALSE
Mrps26	0.000159182	-0.087991	0.138	0.173	1	0.779156	-0.006677	0.157	0.166	1	0.271326	-0.0586546	0.166	0.173	1	0.45064	0.355471	0.424777	0.366902	FALSE	FALSE	FALSE	FALSE
Ubox5	0.109299	0.0147444	0.036	0.027	1	0.660434	0.00883685	0.056	0.05	1	0.00675387	0.0332537	0.05	0.027	1	0.136323	0.0900148		0.207555	TRUE	FALSE	FALSE	FALSE
Ddrgk1	3.50098e-13	-0.135497	0.069	0.13	1.08719e-08	0.897416	-0.00639107	0.172	0.172	1	0.0427029	0.0368614	0.172	0.13	1	0.460755	0.344396	0.388372	0.391786	FALSE	FALSE	FALSE	FALSE
Slc4a11	0.0765646	0.00358857	0.002	0	1	0.316983	-0.0112163	0.005	0.009	1	9.52016e-05	0.0202132	0.009	0	1	0.041776	0.0867009			TRUE	FALSE	FALSE	FALSE
4930402H24Rik	0.982877	0.000240812	0.837	0.832	1	0.940898	0.0102277	0.971	0.957	1	3.94076e-87	0.337051	0.957	0.832	1.22376e-82	0.0353546	0.0294396	0.0684098	0.0972409	TRUE	FALSE	FALSE	TRUE
Atrn	0.118868	-0.0375469	0.271	0.283	1	0.925472	-0.00537898	0.406	0.393	1	9.58833e-06	0.147655	0.393	0.283	0.297756	0.168987	0.133659	0.342145	0.356106	FALSE	FALSE	FALSE	FALSE
Cdc25b	0.218923	-0.0264583	0.067	0.075	1	0.806447	-0.00831658	0.039	0.041	1	0.00230388	-0.0820453	0.041	0.075	1	0.176987	0.163143	0.168659	0.192308	FALSE	FALSE	FALSE	FALSE
Ap5s1	1	0	0	0	1	0.0886695	-0.0256917	0.023	0.038	1	4.61012e-15	0.0695837	0.038	0	1.43163e-10	0.273066	0.341541			FALSE	FALSE	FALSE	FALSE
Mavs	4.45107e-09	0.0380517	0.021	0	0.000138224	0.939922	-0.00360222	0.073	0.074	1	2.92151e-28	0.141666	0.074	0	9.07245e-24	0.0833545	0.079354			TRUE	TRUE	FALSE	TRUE
Pank2	0.0897251	-0.0415237	0.178	0.193	1	0.736485	-0.0185097	0.319	0.317	1	7.89008e-09	0.180917	0.317	0.193	0.000245019	0.0829521	0.0805714	0.191299	0.250052	TRUE	FALSE	FALSE	TRUE
Rnf24	0.000955701	-0.0760677	0.136	0.167	1	0.482077	0.0194836	0.309	0.289	1	6.84498e-09	0.169697	0.289	0.167	0.000212564	0.105436	0.0771564	0.240099	0.314441	TRUE	FALSE	FALSE	TRUE
Smox	5.04521e-05	0.0909497	0.3	0.237	1	0.000262363	0.128743	0.49	0.399	1	8.91215e-11	0.206162	0.399	0.237	2.76758e-06	0.0672433	0.0432944	0.0554301	0.0530274	TRUE	FALSE	FALSE	TRUE
Adra1d	0.166581	-0.000997712	0	0.001	1	0.359043	-0.00442452	0.002	0.005	1	0.0380233	0.00694098	0.005	0.001	1		0.0928892			TRUE	FALSE	FALSE	FALSE
Gm14285	0.166581	-0.00159061	0	0.001	1	0.0335649	-0.00871715	0	0.005	1	0.0382076	0.00712655	0.005	0.001	1	0.0654847				TRUE	FALSE	FALSE	FALSE
5330413P13Rik	0.306864	0.00158436	0.001	0	1	0.996784	-0.000683658	0.003	0.003	1	0.0244087	0.00595337	0.003	0	1	0.162519				FALSE	FALSE	FALSE	FALSE
Erv3	1	0	0	0	1	0.445001	-0.00481973	0.013	0.017	1	1.22198e-07	0.0289022	0.017	0	0.00379475	0.0287392	0.0380115			TRUE	FALSE	FALSE	TRUE
Prn	1	0	0	0	1	0.836193	0.00183948	0.034	0.032	1	8.81588e-13	0.0594774	0.032	0	2.73768e-08	0.423347	0.263301			FALSE	FALSE	FALSE	FALSE
Rassf2	0.020048	-0.0508526	0.117	0.138	1	0.694045	0.00189982	0.062	0.068	1	7.72661e-07	-0.165043	0.068	0.138	0.0239942	0.501046	0.387027	0.090801	0.150316	TRUE	FALSE	FALSE	TRUE
Slc23a2	0.554609	0.00213644	0.247	0.227	1	0.01182	0.0932608	0.296	0.243	1	0.706614	-0.0400335	0.243	0.227	1	0.175604	0.111883	0.266841	0.275282	FALSE	FALSE	FALSE	FALSE
AV099323	0.134942	0.00874759	0.011	0.007	1	0.446607	0.0148405	0.049	0.041	1	1.07131e-08	0.0653473	0.041	0.007	0.000332685	0.0800626	0.0669025			TRUE	FALSE	FALSE	TRUE
Prokr2	0.470149	0.000561084	0	0	1	0.0680626	0.00911629	0.005	0	1	1	0	0	0	1		0.0241268			TRUE	FALSE	FALSE	FALSE
Gpcpd1	0.133803	0.0397665	0.464	0.426	1	0.0806731	-0.0632491	0.432	0.462	1	0.839291	0.0118659	0.462	0.426	1	0.10311	0.10661	0.11001	0.130335	FALSE	FALSE	FALSE	FALSE
1110034G24Rik	0.00430583	0.0398582	0.122	0.091	1	0.0441132	0.055122	0.195	0.155	1	5.64971e-05	0.0913191	0.155	0.091	1	0.105833	0.0778796	0.129291	0.118688	TRUE	FALSE	FALSE	FALSE
Trmt6	0.00281274	0.0394724	0.081	0.056	1	0.190626	0.0310121	0.075	0.058	1	0.944174	-0.0132965	0.058	0.056	1	0.371538	0.203163	0.462571	0.23249	FALSE	FALSE	FALSE	FALSE
Mcm8	0.0211038	-0.030344	0.02	0.03	1	0.149062	0.0254816	0.044	0.03	1	0.960603	-0.0112759	0.03	0.03	1	0.14885	0.0671585	0.232097	0.158325	TRUE	FALSE	FALSE	FALSE
Gm14104	1	0	0	0	1	0.362674	0.00504421	0.004	0.002	1	0.111702	0.00317917	0.002	0	1		0.00659922			TRUE	FALSE	FALSE	FALSE
Hao1	1	0	0	0	1	0.683438	0.00509215	0.006	0.005	1	0.00582712	0.0083228	0.005	0	1	0.0374705	0.0340502			TRUE	FALSE	FALSE	FALSE
Plcb1	7.63094e-55	0.182371	0.931	0.864	2.36971e-50	3.08012e-14	0.122307	0.99	0.945	9.56501e-10	7.9488e-102	0.367178	0.945	0.864	2.46842e-97	0.0272281	0.0193541	0.174114	0.216544	TRUE	TRUE	TRUE	TRUE
4930545L23Rik	0.00148332	0.0448557	0.073	0.049	1	0.0211063	0.0840136	0.192	0.15	1	1.37661e-15	0.181304	0.15	0.049	4.27493e-11	0.0217128	0.0192542	0.137243	0.111765	TRUE	FALSE	FALSE	TRUE
9630028H03Rik	3.45726e-05	-0.0965382	0.146	0.186	1	0.0304399	0.0819744	0.438	0.382	1	2.83002e-20	0.302613	0.382	0.186	8.78834e-16	0.0192549	0.0147403	0.072069	0.118917	TRUE	FALSE	FALSE	TRUE
Plcb4	2.23755e-10	0.153024	0.461	0.359	6.9485e-06	0.220541	0.0455425	0.702	0.651	1	1.18707e-38	0.439007	0.651	0.359	3.68632e-34	0.124983	0.0884296	0.123109	0.121228	TRUE	TRUE	FALSE	TRUE
Gm14211	2.0954e-07	-0.0576676	0.015	0.039	0.00650704	0.424476	0.025285	0.105	0.093	1	6.55069e-07	0.0847474	0.093	0.039	0.0203425	0.0757232	0.0459179	0.0533857		TRUE	TRUE	FALSE	TRUE
Ankef1	0.111552	0.00526786	0.006	0.002	1	0.100529	-0.021159	0.01	0.021	1	1.00547e-05	0.0337632	0.021	0.002	0.312239	0.0804245	0.240778		0.394958	TRUE	FALSE	FALSE	FALSE
Slx4ip	0.00033603	0.0513416	0.078	0.049	1	0.0769465	0.0476868	0.129	0.099	1	2.43479e-05	0.0776915	0.099	0.049	0.756099	0.109108	0.0948026	0.34415	0.284918	TRUE	FALSE	FALSE	FALSE
Jag1	0.731138	-0.0103666	0.047	0.049	1	0.0825576	0.0248552	0.042	0.025	1	0.0103688	-0.0533281	0.025	0.049	1	0.172975	0.0884919	0.0536779	0.0650331	TRUE	FALSE	FALSE	FALSE
Gm14064	0.65024	0.00180979	0.003	0.002	1	0.336444	-0.00710576	0.004	0.008	1	0.0692967	0.00955835	0.008	0.002	1	0.156126		0.452627	0.308222	FALSE	FALSE	FALSE	FALSE
Btbd3	0.337115	-0.0287321	0.154	0.161	1	0.291209	-0.0348064	0.161	0.183	1	0.524006	-0.00733915	0.183	0.161	1	0.462301	0.308207	0.488709	0.483155	FALSE	FALSE	FALSE	FALSE
Gm14061	0.698395	-0.00363242	0.007	0.007	1	0.0156421	-0.021611	0.004	0.016	1	0.0749414	0.0124576	0.016	0.007	1	0.0786747	0.166357	0.139536	0.560766	TRUE	FALSE	FALSE	FALSE
Sptlc3	1	0	0	0	1	0.60315	0.00426431	0.01	0.008	1	0.00036858	0.0163428	0.008	0	1	0.154606	0.133555			FALSE	FALSE	FALSE	FALSE
Tasp1	0.0036829	0.0518943	0.191	0.151	1	0.488641	0.0163305	0.238	0.222	1	0.000616514	0.0907174	0.222	0.151	1	0.115993	0.101465	0.303633	0.34757	FALSE	FALSE	FALSE	FALSE
Esf1	0.000217631	-0.0854615	0.123	0.157	1	0.647139	0.0102903	0.18	0.167	1	0.842171	-0.0121397	0.167	0.157	1	0.255421	0.187202	0.240428	0.24765	FALSE	FALSE	FALSE	FALSE
Ndufaf5	0.139887	0.0179064	0.047	0.037	1	0.305617	-0.0355631	0.072	0.085	1	4.82356e-06	0.0869841	0.085	0.037	0.149791	0.105938	0.106858	0.20699	0.273811	FALSE	FALSE	FALSE	FALSE
Sel1l2	0.640616	-0.000334874	0	0.001	1	0.682808	-0.00126669	0.002	0.003	1	0.140486	0.00438759	0.003	0.001	1		0.277367			FALSE	FALSE	FALSE	FALSE
Macrod2	2.8065e-14	0.147446	0.766	0.665	8.71529e-10	0.00805737	0.0989219	0.688	0.607	1	0.000781476	-0.107185	0.607	0.665	1	0.153013	0.118249	0.324673	0.450747	FALSE	FALSE	FALSE	FALSE
Macrod2os1	0.00358205	-0.0155106	0.003	0.009	1	0.173999	0.0107104	0.016	0.008	1	0.845972	-0.00211046	0.008	0.009	1	0.483268	0.16091	0.354852		FALSE	FALSE	FALSE	FALSE
Kif16b	1.17641e-05	0.0819298	0.18	0.126	0.365323	0.709599	0.00912477	0.261	0.252	1	1.3888e-11	0.185899	0.252	0.126	4.31279e-07	0.0800059	0.078204	0.205721	0.25487	TRUE	FALSE	FALSE	TRUE
Bfsp1	1	0	0	0	1	0.0140874	-0.0157464	0	0.006	1	0.00144857	0.0157464	0.006	0	1	0.0898385				TRUE	FALSE	FALSE	FALSE
Dstn	0.25428	-0.0252291	0.046	0.053	1	0.10208	-0.0383603	0.061	0.082	1	0.0175752	0.0307778	0.082	0.053	1	0.407254	0.362813	0.413227	0.423282	FALSE	FALSE	FALSE	FALSE
Rrbp1	0.000675783	-0.0851037	0.226	0.26	1	0.03877	-0.0742835	0.48	0.514	1	1.31867e-27	0.363198	0.514	0.26	4.09501e-23	0.0815036	0.0791941	0.105135	0.135453	TRUE	FALSE	FALSE	TRUE
Mgme1	0.717947	0.00419672	0.036	0.034	1	0.00827764	0.0475003	0.057	0.028	1	0.503082	-0.0165354	0.028	0.034	1	0.314861	0.14332	0.126242	0.139158	FALSE	FALSE	FALSE	FALSE
Kat14	0.351628	0.00828996	0.073	0.065	1	0.886845	0.000708041	0.081	0.079	1	0.290717	0.0127273	0.079	0.065	1	0.218984	0.164317	0.324866	0.307242	FALSE	FALSE	FALSE	FALSE
Polr3f	0.120715	0.0182048	0.054	0.043	1	0.353088	0.0152829	0.062	0.05	1	0.476763	0.00745516	0.05	0.043	1	0.251294	0.155763	0.287912	0.23027	FALSE	FALSE	FALSE	FALSE
Sec23b	0.734682	-0.0161707	0.081	0.082	1	0.779357	-0.00882827	0.105	0.109	1	0.0819298	0.0290612	0.109	0.082	1	0.260575	0.200626	0.336802	0.231857	FALSE	FALSE	FALSE	FALSE
Slc24a3	1.33208e-05	0.0934631	0.227	0.167	0.413663	5.66214e-05	0.152674	0.54	0.443	1	3.58372e-40	0.445629	0.443	0.167	1.11289e-35	0.0503323	0.031927	0.363063	0.36006	TRUE	FALSE	FALSE	TRUE
Rin2	4.39884e-14	0.187492	0.398	0.287	1.36602e-09	0.105097	0.0579217	0.266	0.23	1	0.000244021	-0.146102	0.23	0.287	1	0.077908	0.0689584	0.0403981	0.042538	TRUE	TRUE	FALSE	FALSE
Naa20	0.000583528	-0.0798249	0.196	0.231	1	0.212182	-0.0454815	0.277	0.3	1	0.00977904	0.0737231	0.3	0.231	1	0.231493	0.207957	0.2619	0.18209	FALSE	FALSE	FALSE	FALSE
Crnkl1	0.453101	-0.0143223	0.039	0.044	1	0.87382	0.000298685	0.055	0.057	1	0.230164	0.00675115	0.057	0.044	1	0.254242	0.204022	0.204892	0.181708	FALSE	FALSE	FALSE	FALSE
Kiz	0.567064	-0.0167657	0.17	0.172	1	0.536416	-0.0255516	0.291	0.304	1	2.0419e-10	0.1982	0.304	0.172	6.34093e-06	0.0541025	0.0491027	0.0689461	0.109393	TRUE	FALSE	FALSE	TRUE
Xrn2	0.83228	-0.00664205	0.167	0.159	1	0.385367	0.0157728	0.209	0.188	1	0.305468	0.0162133	0.188	0.159	1	0.196978	0.130279	0.207804	0.199888	FALSE	FALSE	FALSE	FALSE
Nkx2-2	0.0685826	0.022078	0.045	0.034	1	0.197162	-0.0241179	0.02	0.03	1	0.645455	-0.00836645	0.03	0.034	1	0.359823	0.446984	0.0890702	0.092273	TRUE	FALSE	FALSE	FALSE
Nkx2-2os	0.934179	-0.00225935	0.098	0.098	1	0.854917	-0.00899248	0.045	0.043	1	1.42501e-05	-0.117154	0.043	0.098	0.442523	0.244182	0.215604	0.0311416	0.0498933	TRUE	FALSE	FALSE	FALSE
Pax1	1	0	0	0	1	0.345094	-0.00280231	0.001	0.003	1	0.0244087	0.00578688	0.003	0	1	0.0923389				TRUE	FALSE	FALSE	FALSE
Nxt1	0.739602	-0.0106565	0.038	0.039	1	0.585872	0.00567179	0.05	0.044	1	0.634917	0.000270548	0.044	0.039	1	0.276305	0.185305	0.242511	0.188859	FALSE	FALSE	FALSE	FALSE
Gzf1	0.171549	-0.024508	0.04	0.048	1	0.553659	-0.00980965	0.029	0.035	1	0.145186	-0.0404276	0.035	0.048	1	0.368844	0.349751	0.352268	0.359922	FALSE	FALSE	FALSE	FALSE
Cst3	1.50725e-138	-0.332041	0.851	0.95	4.6806e-134	0.172364	-0.0175659	0.922	0.905	1	2.73362e-31	-0.206995	0.905	0.95	8.48899e-27	0.197199	0.170563	0.143216	0.144713	FALSE	FALSE	FALSE	FALSE
Zfp120	1	-0.00560034	0.04	0.039	1	0.34497	0.0129321	0.051	0.041	1	0.905414	-0.00549763	0.041	0.039	1	0.29196	0.170485	0.421781	0.353507	FALSE	FALSE	FALSE	FALSE
Zfp937	0.0267346	-0.013608	0.012	0.02	1	0.381989	-0.0101166	0.015	0.021	1	0.949204	-0.00388714	0.021	0.02	1	0.169541	0.194684	0.165151		FALSE	FALSE	FALSE	FALSE
3300002I08Rik	0.00194634	0.0437604	0.092	0.065	1	0.968348	-0.00944647	0.087	0.087	1	0.0935219	0.0256869	0.087	0.065	1	0.1215	0.11058	0.19101	0.182741	FALSE	FALSE	FALSE	FALSE
Gm10130	0.0827148	-0.0247986	0.031	0.04	1	0.292346	-0.0189516	0.041	0.052	1	0.234645	0.0125152	0.052	0.04	1	0.0835056	0.072357	0.0717486	0.100451	TRUE	FALSE	FALSE	FALSE
Zfp442	0.680069	0.00375753	0.03	0.028	1	0.341663	-0.0170238	0.035	0.044	1	0.0572958	0.0263336	0.044	0.028	1	0.07417	0.0912831	0.10876	0.185815	TRUE	FALSE	FALSE	FALSE
Apmap	0.0418099	-0.0394045	0.058	0.072	1	0.945663	0.0042817	0.083	0.082	1	0.554538	-0.00407894	0.082	0.072	1	0.387284	0.250492	0.411403	0.355806	FALSE	FALSE	FALSE	FALSE
Acss1	1.67909e-06	0.0999659	0.636	0.568	0.0521423	0.937434	-0.00321656	0.416	0.424	1	1.77439e-23	-0.335622	0.424	0.568	5.51021e-19	0.0266422	0.022274	0.01837	0.0194839	TRUE	FALSE	FALSE	TRUE
Entpd6	0.233483	0.0143689	0.091	0.08	1	0.535666	-0.0229988	0.109	0.118	1	0.00884798	0.0497946	0.118	0.08	1	0.118315	0.0929575	0.245766	0.175274	TRUE	FALSE	FALSE	FALSE
Pygb	0.000874674	0.0692732	0.655	0.608	1	0.522552	-0.000326369	0.77	0.746	1	3.91587e-07	0.162584	0.746	0.608	0.0121603	0.0397449	0.0323948	0.0471193	0.0428811	TRUE	FALSE	FALSE	TRUE
Abhd12	0.197577	-0.0350385	0.243	0.248	1	0.696872	-0.023045	0.196	0.203	1	0.0010726	-0.129077	0.203	0.248	1	0.499578	0.444911	0.371091	0.304968	FALSE	FALSE	FALSE	FALSE
Gins1	0.664776	-0.00418007	0.008	0.009	1	0.105082	-0.0210049	0.008	0.017	1	0.112244	0.0154639	0.017	0.009	1	0.131637	0.225906	0.136758	0.162171	FALSE	FALSE	FALSE	FALSE
Ninl	0.670261	0.00341815	0.046	0.043	1	0.660745	-0.0167313	0.072	0.077	1	0.00155889	0.0515136	0.077	0.043	1	0.0887357	0.0692625	0.180768	0.188158	TRUE	FALSE	FALSE	FALSE
Gm14167	1	0	0	0	1	0.289896	-0.0134205	0.024	0.033	1	2.37124e-13	0.0598412	0.033	0	7.36366e-09	0.107224	0.124373			FALSE	FALSE	FALSE	FALSE
Sdcbp2	1	0	0	0	1	0.605477	0.00293888	0.01	0.008	1	0.00036858	0.0142743	0.008	0	1	0.136926	0.122356			FALSE	FALSE	FALSE	FALSE
Snph	0.0146374	0.0526095	0.305	0.258	1	0.00272667	0.10315	0.453	0.38	1	1.6856e-05	0.133807	0.38	0.258	0.523447	0.135083	0.100875	0.335492	0.343029	FALSE	FALSE	FALSE	FALSE
Rad21l	0.848106	-0.000833296	0.002	0.002	1	0.999675	0.00175712	0.006	0.006	1	0.0903691	0.00768818	0.006	0.002	1	0.0167296	0.0235369			TRUE	FALSE	FALSE	FALSE
Tmem74b	1	0	0	0	1	0.891147	0.00110443	0.02	0.019	1	3.26364e-08	0.0340197	0.019	0	0.00101349	0.220078	0.204196			FALSE	FALSE	FALSE	FALSE
Psmf1	0.0216305	-0.0376424	0.049	0.064	1	0.969773	-0.0011039	0.077	0.076	1	0.390368	0.00806424	0.076	0.064	1	0.258386	0.203636	0.297127	0.396617	FALSE	FALSE	FALSE	FALSE
Csnk2a1	0.877397	-0.00220924	0.13	0.126	1	0.962646	0.00306434	0.194	0.197	1	0.000182601	0.0847879	0.197	0.126	1	0.176068	0.152665	0.299058	0.313659	FALSE	FALSE	FALSE	FALSE
Sox12	0.50419	-0.0135114	0.034	0.037	1	0.890968	0.00236091	0.041	0.039	1	0.853478	-0.00618747	0.039	0.037	1	0.219661	0.164738	0.324437	0.296246	FALSE	FALSE	FALSE	FALSE
Zcchc3	0.392745	-0.0211459	0.064	0.069	1	0.789023	-0.0020191	0.061	0.065	1	0.550346	-0.0373084	0.065	0.069	1	0.211639	0.153321	0.183182	0.156524	FALSE	FALSE	FALSE	FALSE
6820408C15Rik	0.0167835	0.0154336	0.02	0.011	1	0.984728	0.00704615	0.025	0.025	1	0.0106595	0.0191175	0.025	0.011	1	0.155018	0.128602		0.113039	FALSE	FALSE	FALSE	FALSE
H13	0.701839	-0.013648	0.127	0.128	1	0.0449715	-0.0822776	0.277	0.315	1	3.8492e-23	0.293994	0.315	0.128	1.19533e-18	0.121807	0.112218	0.284154	0.292292	FALSE	FALSE	FALSE	FALSE
Id1	1.32834e-08	-0.129187	0.11	0.164	0.000412503	0.0650241	0.0417161	0.101	0.073	1	2.84295e-09	-0.212235	0.073	0.164	8.82849e-05	0.173725	0.199153	0.0458383	0.10227	TRUE	TRUE	FALSE	TRUE
Bcl2l1	9.09949e-10	0.140463	0.303	0.211	2.82576e-05	0.00193795	0.10622	0.378	0.297	1	0.000360949	0.108218	0.297	0.211	1	0.197668	0.13349	0.242299	0.178691	FALSE	FALSE	FALSE	FALSE
Tpx2	0.318808	-0.0117351	0.006	0.009	1	0.0240291	0.0249025	0.015	0.003	1	0.157592	-0.0181512	0.003	0.009	1		0.254299	0.13619	0.452706	FALSE	FALSE	FALSE	FALSE
Ttll9	0.0319316	0.00775925	0.004	0.001	1	0.261239	0.0133298	0.022	0.014	1	1.41433e-05	0.0271278	0.014	0.001	0.439205	0.224974	0.107639		0.400419	FALSE	FALSE	FALSE	FALSE
Tm9sf4	0.0137461	-0.0595009	0.167	0.189	1	0.867034	-0.0124218	0.269	0.268	1	0.000663878	0.100409	0.268	0.189	1	0.194938	0.155895	0.340057	0.30113	FALSE	FALSE	FALSE	FALSE
Plagl2	0.196633	0.0151815	0.036	0.029	1	0.844719	0.00338571	0.043	0.041	1	0.143839	0.0196276	0.041	0.029	1	0.151207	0.126955	0.262975	0.232501	FALSE	FALSE	FALSE	FALSE
Pofut1	0.271732	0.0135472	0.114	0.101	1	0.0355524	-0.0733123	0.144	0.181	1	1.54215e-06	0.121008	0.181	0.101	0.0478899	0.0737192	0.0731132	0.134493	0.151864	TRUE	FALSE	FALSE	TRUE
Kif3b	0.458408	0.00489579	0.115	0.105	1	0.476625	-0.0263065	0.128	0.14	1	0.0456833	0.0378811	0.14	0.105	1	0.172725	0.146432	0.397674	0.330834	FALSE	FALSE	FALSE	FALSE
Asxl1	0.878804	-0.0122862	0.251	0.241	1	0.340921	-0.0410844	0.384	0.41	1	1.01227e-11	0.225131	0.41	0.241	3.14351e-07	0.0907839	0.0819015	0.201736	0.26176	TRUE	FALSE	FALSE	TRUE
Commd7	0.676176	-0.0144178	0.05	0.052	1	0.582265	0.0117258	0.075	0.068	1	0.188996	0.00779552	0.068	0.052	1	0.300693	0.214089	0.477672	0.335182	FALSE	FALSE	FALSE	FALSE
Dnmt3b	1.08672e-08	0.0508749	0.028	0.004	0.000337471	0.0189521	-0.0383408	0.035	0.06	1	6.30765e-18	0.0985769	0.06	0.004	1.95878e-13	0.0353946	0.0402173		0.0456736	TRUE	TRUE	FALSE	TRUE
Mapre1	0.388636	0.00709703	0.132	0.12	1	0.672849	-0.0229226	0.148	0.153	1	0.0918914	0.0301169	0.153	0.12	1	0.27964	0.249941	0.45351	0.373748	FALSE	FALSE	FALSE	FALSE
Bpifa5	1	0	0	0	1	0.0335649	-0.00953806	0	0.005	1	0.00582712	0.00953806	0.005	0	1	0.0117603				TRUE	FALSE	FALSE	FALSE
Bpifb1	1	0	0	0	1	0.679033	-0.00411077	0.002	0.003	1	0.0244087	0.00746967	0.003	0	1	0.0121369				TRUE	FALSE	FALSE	FALSE
Bpifb5	1	0	0	0	1	0.304743	-0.00943649	0.006	0.011	1	2.48461e-05	0.0228909	0.011	0	0.77157	0.0394613	0.0508246			TRUE	FALSE	FALSE	FALSE
Cdk5rap1	0.639828	-0.00549821	0.067	0.062	1	0.266157	0.0220833	0.126	0.104	1	0.00130258	0.0608839	0.104	0.062	1	0.0905165	0.0735402	0.166841	0.15471	TRUE	FALSE	FALSE	FALSE
Snta1	0.0552343	-0.0454827	0.302	0.316	1	0.581628	0.0195772	0.538	0.528	1	1.45548e-15	0.267921	0.528	0.316	4.51986e-11	0.0376915	0.0288336	0.0879091	0.099922	TRUE	FALSE	FALSE	TRUE
Cbfa2t2	0.00353574	-0.071128	0.327	0.346	1	0.0426671	0.0780594	0.409	0.364	1	0.319747	-0.0401508	0.364	0.346	1	0.105571	0.0711232	0.121906	0.193763	TRUE	FALSE	FALSE	FALSE
1700003F12Rik	0.885659	-0.00235086	0.011	0.012	1	0.344555	0.01211	0.017	0.011	1	0.866211	-0.00494043	0.011	0.012	1	0.136648	0.067033	0.117633	0.193129	TRUE	FALSE	FALSE	FALSE
Pxmp4	0.0977963	-0.0392389	0.089	0.101	1	0.37995	0.0277253	0.145	0.129	1	0.126491	0.0220357	0.129	0.101	1	0.0841406	0.0644413	0.111011	0.129758	TRUE	FALSE	FALSE	FALSE
Zfp341	0.20222	0.0148769	0.05	0.042	1	0.0471696	0.0492802	0.078	0.052	1	0.333837	0.0069631	0.052	0.042	1	0.206479	0.0947958	0.275685	0.218985	TRUE	FALSE	FALSE	FALSE
Chmp4b	0.388946	-0.0260657	0.177	0.182	1	0.950491	-0.0162555	0.191	0.189	1	0.843026	-0.0210093	0.189	0.182	1	0.385668	0.37423	0.342088	0.263139	FALSE	FALSE	FALSE	FALSE
a	0.910389	-0.00651938	0.049	0.047	1	0.659201	-0.00822076	0.047	0.052	1	0.700061	-0.00111285	0.052	0.047	1	0.48281	0.323519	0.275864	0.208953	FALSE	FALSE	FALSE	FALSE
Gm45609	0.534798	-0.00930008	0.02	0.022	1	0.586003	0.00368833	0.034	0.028	1	0.416551	0.00959669	0.028	0.022	1	0.135795	0.0805394	0.121007	0.16583	TRUE	FALSE	FALSE	FALSE
Itch	0.0536218	0.0475892	0.393	0.35	1	0.0453838	0.0715347	0.518	0.467	1	0.000489231	0.120971	0.467	0.35	1	0.128545	0.0946511	0.136154	0.166316	TRUE	FALSE	FALSE	FALSE
Pigu	0.243703	0.0114247	0.113	0.098	1	0.596314	0.0128117	0.165	0.153	1	0.00146281	0.0656506	0.153	0.098	1	0.151768	0.111722	0.220588	0.213494	FALSE	FALSE	FALSE	FALSE
Trp53inp2	0.0122539	0.0444748	0.215	0.176	1	0.485193	-0.0277063	0.184	0.196	1	0.654497	-0.00226054	0.196	0.176	1	0.181695	0.203126	0.188769	0.190638	FALSE	FALSE	FALSE	FALSE
Ncoa6	0.323508	0.0142537	0.217	0.197	1	0.450836	-0.0354926	0.23	0.243	1	0.116233	0.0355371	0.243	0.197	1	0.135496	0.121291	0.205217	0.218617	FALSE	FALSE	FALSE	FALSE
Acss2	4.45234e-28	-0.281303	0.229	0.356	1.38263e-23	0.166537	-0.0499023	0.192	0.218	1	2.78503e-15	-0.33102	0.218	0.356	8.64864e-11	0.18549	0.172145	0.0679034	0.130253	TRUE	TRUE	FALSE	TRUE
Gss	0.331984	-0.0245472	0.035	0.04	1	0.70993	0.00405684	0.065	0.06	1	0.0629551	0.0195687	0.06	0.04	1	0.245104	0.185906		0.240576	FALSE	FALSE	FALSE	FALSE
Gssos1	0.0300247	0.00528532	0.003	0	1	0.15791	0.00593732	0.003	0	1	1	0	0	0	1		0.41235			FALSE	FALSE	FALSE	FALSE
Trpc4ap	0.875294	-0.0102401	0.207	0.199	1	0.281345	-0.0446125	0.234	0.254	1	0.04569	0.0514629	0.254	0.199	1	0.290358	0.259316	0.288569	0.259682	FALSE	FALSE	FALSE	FALSE
Edem2	0.834111	-0.00950407	0.05	0.05	1	0.980712	-0.00189777	0.082	0.08	1	0.00954012	0.0448004	0.08	0.05	1	0.211535	0.185753	0.210119	0.211984	FALSE	FALSE	FALSE	FALSE
Uqcc1	0.0368881	0.0373632	0.153	0.127	1	0.065129	0.0520775	0.244	0.2	1	6.06589e-05	0.107367	0.2	0.127	1	0.145684	0.113626	0.211476	0.188508	FALSE	FALSE	FALSE	FALSE
Cep250	0.888439	-0.00331424	0.109	0.105	1	0.160603	0.034967	0.177	0.147	1	0.0146465	0.0566235	0.147	0.105	1	0.110434	0.0849292	0.159196	0.126701	TRUE	FALSE	FALSE	FALSE
6430550D23Rik	0.000262719	-0.0533973	0.023	0.042	1	0.0419641	0.0510938	0.097	0.068	1	0.0155227	0.0337948	0.068	0.042	1	0.0369666	0.0227091			TRUE	FALSE	FALSE	FALSE
Ergic3	0.0382351	-0.0456568	0.073	0.088	1	0.118796	0.0399625	0.202	0.167	1	3.89352e-07	0.120497	0.167	0.088	0.0120909	0.26649	0.163503	0.332747	0.268973	FALSE	FALSE	FALSE	FALSE
Spag4	6.3956e-07	0.0295254	0.015	0	0.0198609	0.0659016	0.0288433	0.035	0.019	1	3.26364e-08	0.0355377	0.019	0	0.00101349	0.139011	0.0657038		0.118571	TRUE	TRUE	FALSE	TRUE
Gm28036	1	0	0	0	1	0.778368	-0.00388206	0.005	0.006	1	0.00144857	0.0134726	0.006	0	1		0.0506394			TRUE	FALSE	FALSE	FALSE
Nfs1	0.253687	0.0103556	0.112	0.098	1	0.104407	0.0551829	0.159	0.131	1	0.0634332	0.0284526	0.131	0.098	1	0.0996399	0.0687644	0.106164	0.118364	TRUE	FALSE	FALSE	FALSE
Rbm39	0.0169719	0.0438792	0.721	0.691	1	0.417549	0.0273658	0.781	0.752	1	0.495455	0.0429966	0.752	0.691	1	0.141149	0.101874	0.150142	0.141994	FALSE	FALSE	FALSE	FALSE
Phf20	0.0972842	0.037243	0.347	0.311	1	0.080395	0.0674968	0.41	0.371	1	0.224749	0.0336831	0.371	0.311	1	0.165863	0.116496	0.197029	0.203352	FALSE	FALSE	FALSE	FALSE
Cnbd2	0.56279	0.00664938	0.087	0.081	1	0.176634	-0.0503811	0.134	0.156	1	4.49179e-07	0.120281	0.156	0.081	0.0139488	0.095923	0.10297	0.163389	0.161317	TRUE	FALSE	FALSE	TRUE
Gm14252	0.166581	-0.00154436	0	0.001	1	0.996784	-0.00100526	0.003	0.003	1	0.140486	0.00460485	0.003	0.001	1	0.0397977	0.0380533			TRUE	FALSE	FALSE	FALSE
Aar2	0.556082	-0.0140881	0.059	0.062	1	0.298829	-0.0300935	0.078	0.091	1	0.0264735	0.0310997	0.091	0.062	1	0.259042	0.205652	0.330712	0.329885	FALSE	FALSE	FALSE	FALSE
Gm14230	1	0	0	0	1	0.249183	0.00432998	0.002	0	1	1	0	0	0	1		0.0234125			TRUE	FALSE	FALSE	FALSE
Tgif2	1	0	0	0	1	0.0493505	0.0221826	0.018	0.006	1	0.00144857	0.0117501	0.006	0	1	0.275164	0.11032			FALSE	FALSE	FALSE	FALSE
4930518I15Rik	1.52684e-21	-0.063616	0	0.029	4.74145e-17	0.8694	-0.00173927	0.043	0.041	1	0.175559	0.0158806	0.041	0.029	1	0.0630734	0.0826447	0.0697751		TRUE	TRUE	FALSE	FALSE
Dsn1	1	0	0	0	1	0.301775	-0.0163146	0.018	0.025	1	1.6868e-10	0.0469107	0.025	0	5.23819e-06	0.0379302	0.0544074			TRUE	FALSE	FALSE	TRUE
Soga1	0.437046	-0.0183725	0.106	0.112	1	0.175792	-0.0527019	0.225	0.251	1	4.69755e-15	0.216246	0.251	0.112	1.45878e-10	0.145541	0.130997	0.129231	0.16676	FALSE	FALSE	FALSE	FALSE
Samhd1	0.73744	0.000524905	0.06	0.057	1	0.24977	-0.0308702	0.084	0.101	1	0.000502865	0.0651996	0.101	0.057	1	0.136704	0.15601	0.189461	0.198095	FALSE	FALSE	FALSE	FALSE
Rbl1	0.249973	0.00692166	0.012	0.008	1	0.033734	-0.0289822	0.018	0.035	1	5.29259e-06	0.0442544	0.035	0.008	0.164356	0.141063	0.291458	0.23197	0.23677	FALSE	FALSE	FALSE	FALSE
Rpn2	6.8954e-09	-0.128592	0.138	0.197	0.00021413	0.425485	0.022925	0.354	0.331	1	4.66265e-09	0.180445	0.331	0.197	0.000144794	0.192013	0.137412	0.270979	0.260081	FALSE	FALSE	FALSE	FALSE
Ghrh	1	0	0	0	1	0.740868	0.0032762	0.004	0.003	1	0.0244087	0.00529768	0.003	0	1		0.0151643			TRUE	FALSE	FALSE	FALSE
Manbal	0.109078	-0.043346	0.125	0.137	1	0.404288	-0.0290358	0.153	0.167	1	0.212057	0.0165655	0.167	0.137	1	0.213956	0.183435	0.312712	0.240831	FALSE	FALSE	FALSE	FALSE
Src	0.131871	0.0203022	0.138	0.119	1	0.15525	-0.0525461	0.114	0.136	1	0.484104	0.00280488	0.136	0.119	1	0.111843	0.0928897	0.23325	0.239427	TRUE	FALSE	FALSE	FALSE
Gm14286	1.93356e-06	0.0278891	0.014	0	0.0600446	0.66391	-0.00294623	0.019	0.022	1	2.34073e-09	0.0389466	0.022	0	7.26889e-05	0.0285106	0.0170938		0.0664706	TRUE	FALSE	FALSE	TRUE
Blcap	1.11192e-05	-0.100802	0.16	0.203	0.345294	0.262408	-0.0443211	0.235	0.257	1	0.0458236	0.0535334	0.257	0.203	1	0.175912	0.139598	0.310605	0.257751	FALSE	FALSE	FALSE	FALSE
Nnat	2.42539e-23	-0.252251	0.408	0.531	7.53182e-19	0.00113256	-0.12689	0.478	0.544	1	0.610683	-0.00784439	0.544	0.531	1	0.0480575	0.0515603	0.11918	0.107727	TRUE	TRUE	FALSE	FALSE
Ctnnbl1	0.000163583	0.0714206	0.175	0.128	1	0.316966	0.0311155	0.218	0.197	1	0.000447136	0.0839388	0.197	0.128	1	0.108541	0.0736193	0.127564	0.124047	TRUE	FALSE	FALSE	FALSE
Tti1	0.0799012	0.0213143	0.057	0.044	1	0.339375	-0.0149104	0.064	0.077	1	0.0027057	0.0438229	0.077	0.044	1	0.132693	0.127973	0.191376	0.173119	FALSE	FALSE	FALSE	FALSE
Rprd1b	0.349614	0.012332	0.102	0.092	1	0.506784	0.0185247	0.133	0.121	1	0.0734686	0.0312127	0.121	0.092	1	0.175283	0.126481	0.264296	0.256363	FALSE	FALSE	FALSE	FALSE
2010009K17Rik	1	0	0	0	1	0.522045	0.003895	0.007	0.005	1	0.00582712	0.00978591	0.005	0	1	0.428039	0.175195			FALSE	FALSE	FALSE	FALSE
D630003M21Rik	2.75966e-15	0.124153	0.094	0.031	8.56983e-11	0.253013	-0.0157011	0.009	0.016	1	0.0421627	-0.0265784	0.016	0.031	1	0.215214	0.195754		0.0187659	TRUE	TRUE	FALSE	FALSE
Ralgapb	0.00692036	0.0560652	0.238	0.195	1	0.0969609	0.0532196	0.258	0.219	1	0.585384	0.000146114	0.219	0.195	1	0.209742	0.143578	0.26722	0.257654	FALSE	FALSE	FALSE	FALSE
Adig	1	0	0	0	1	0.15791	0.00495959	0.003	0	1	1	0	0	0	1		0.0662644			TRUE	FALSE	FALSE	FALSE
Actr5	0.210244	0.00904255	0.047	0.038	1	0.366259	-0.0251547	0.048	0.058	1	0.0425917	0.0325655	0.058	0.038	1	0.0909483	0.0915031	0.147259	0.117672	TRUE	FALSE	FALSE	FALSE
Dhx35	0.145504	0.0106242	0.07	0.058	1	0.098704	0.0292706	0.1	0.074	1	0.191128	0.0182501	0.074	0.058	1	0.106236	0.0721141	0.14959	0.129315	TRUE	FALSE	FALSE	FALSE
Top1	0.172911	0.0308688	0.375	0.337	1	0.374611	-0.0378183	0.36	0.361	1	0.982076	-0.00160731	0.361	0.337	1	0.170587	0.142842	0.22134	0.247031	FALSE	FALSE	FALSE	FALSE
Plcg1	0.406693	0.0114393	0.282	0.256	1	0.189353	0.04609	0.354	0.325	1	0.0544549	0.0507102	0.325	0.256	1	0.0938762	0.0694607	0.0975761	0.104934	TRUE	FALSE	FALSE	FALSE
Gm27206	1	0	0	0	1	0.218591	0.0169731	0.015	0.008	1	0.00036858	0.0135168	0.008	0	1	0.0373318	0.0178722			TRUE	FALSE	FALSE	FALSE
Zhx3	2.63868e-25	0.228369	0.614	0.489	8.19417e-21	0.227563	0.0442929	0.547	0.513	1	0.488987	-0.0146349	0.513	0.489	1	0.0584674	0.0432595	0.0608974	0.0460004	TRUE	TRUE	FALSE	FALSE
Gm16751	2.81932e-10	0.0448717	0.024	0	8.75513e-06	0.162578	0.0233388	0.056	0.039	1	1.23891e-15	0.0797017	0.039	0	3.84732e-11	0.0108222	0.00910704			TRUE	TRUE	FALSE	TRUE
Lpin3	7.54122e-15	0.0763748	0.037	0	2.34185e-10	0.252844	0.0213033	0.063	0.049	1	4.61936e-19	0.0990077	0.049	0	1.4345e-14	0.0261008	0.0172899		0.0121478	TRUE	TRUE	FALSE	TRUE
Chd6	0.743277	-0.00160477	0.497	0.478	1	0.521334	0.0169192	0.64	0.632	1	7.76911e-07	0.172161	0.632	0.478	0.0241262	0.0854077	0.0701608	0.154036	0.166889	TRUE	FALSE	FALSE	TRUE
Gm45447	5.87235e-07	-0.0167594	0	0.008	0.018236	0.891244	0.00410474	0.023	0.022	1	0.00652023	0.0248195	0.022	0.008	1	0.327038	0.195266	0.499074		FALSE	FALSE	FALSE	FALSE
Ptprt	9.38138e-16	0.0886288	0.929	0.891	2.91329e-11	0.956175	-0.00268316	0.276	0.274	1	7.18502e-205	-1.19515	0.274	0.891	2.23124e-200	0.24089	0.214473	0.0516951	0.068186	TRUE	TRUE	FALSE	TRUE
Srsf6	0.0155621	0.0514181	0.226	0.189	1	3.57827e-05	0.146066	0.309	0.213	1	0.555197	0.00490878	0.213	0.189	1	0.356506	0.172001	0.296132	0.181754	FALSE	FALSE	FALSE	FALSE
Ift52	0.456769	-0.0195372	0.096	0.101	1	0.276873	-0.0354363	0.121	0.139	1	0.0215154	0.0510357	0.139	0.101	1	0.113133	0.11789	0.182588	0.181931	FALSE	FALSE	FALSE	FALSE
Mybl2	0.0557345	0.00556169	0.002	0	1	0.0426132	0.0213146	0.016	0.005	1	0.00582712	0.00881982	0.005	0	1	0.151728	0.0914862			TRUE	FALSE	FALSE	FALSE
Tox2	0.190323	0.0272184	0.236	0.212	1	0.0763857	0.0317348	0.042	0.025	1	4.55942e-28	-0.376705	0.025	0.212	1.41588e-23	0.746	0.338811	0.10485	0.0801885	TRUE	FALSE	FALSE	TRUE
Oser1	0.00506251	0.00883085	0.005	0	1	0.0136526	-0.0319202	0.01	0.027	1	4.53308e-11	0.052147	0.027	0	1.4077e-06	0.139499	0.250887			FALSE	FALSE	FALSE	FALSE
2900093K20Rik	0.0677103	-0.0263574	0.058	0.072	1	0.624979	0.00839688	0.1	0.091	1	0.152205	0.0242526	0.091	0.072	1	0.257053	0.174854	0.202463	0.193695	FALSE	FALSE	FALSE	FALSE
R3hdml	1	0	0	0	1	0.15791	0.00568079	0.003	0	1	1	0	0	0	1		0.0154394			TRUE	FALSE	FALSE	FALSE
Gm16316	1	0	0	0	1	0.520456	0.00493797	0.007	0.005	1	0.00582712	0.00932186	0.005	0	1	0.269617	0.171567			FALSE	FALSE	FALSE	FALSE
Stk4	0.00645405	-0.0613191	0.114	0.138	1	0.611839	-0.0285487	0.137	0.144	1	0.958542	-0.0109669	0.144	0.138	1	0.113064	0.12053	0.150557	0.25077	FALSE	FALSE	FALSE	FALSE
Kcns1	0.0133675	0.00992447	0.005	0.001	1	0.23482	-0.0264355	0.031	0.043	1	8.19997e-16	0.078318	0.043	0.001	2.54642e-11	0.0560752	0.111519		1	TRUE	FALSE	FALSE	TRUE
Matn4	0.587283	-0.00190265	0.106	0.098	1	0.00354395	-0.095159	0.155	0.211	1	4.12956e-11	0.159146	0.211	0.098	1.28239e-06	0.0736558	0.0909382	0.134902	0.08841	TRUE	FALSE	FALSE	TRUE
Rbpjl	0.193713	0.00292273	0.002	0.001	1	0.456094	-0.0162825	0.024	0.03	1	3.00257e-11	0.058846	0.03	0.001	9.32417e-07	0.0179531	0.0282875			TRUE	FALSE	FALSE	TRUE
Sdc4	0.242045	0.0145056	0.279	0.249	1	0.267641	0.0389994	0.575	0.543	1	4.53797e-35	0.408029	0.543	0.249	1.40922e-30	0.0487115	0.0451963	0.0432517	0.0535456	TRUE	FALSE	FALSE	TRUE
Sys1	0.749904	0.000287331	0.002	0.001	1	0.0208658	0.0158785	0.008	0	1	0.37451	-0.00246997	0	0.001	1		0.0607862			TRUE	FALSE	FALSE	FALSE
Gm14302	0.645239	-0.000685271	0.019	0.017	1	0.0317886	0.0364504	0.044	0.024	1	0.300992	0.00589695	0.024	0.017	1	0.0331031	0.0169701		0.0283448	TRUE	FALSE	FALSE	FALSE
Gm20458	0.251572	0.00622449	0.012	0.008	1	0.176614	0.0130553	0.018	0.009	1	0.750498	0.0029374	0.009	0.008	1	0.458295	0.16659	0.465468	0.359494	FALSE	FALSE	FALSE	FALSE
Pigt	0.00108796	-0.0672286	0.1	0.129	1	0.428137	-0.0250657	0.156	0.172	1	0.0333742	0.0406755	0.172	0.129	1	0.326242	0.259381	0.325763	0.308074	FALSE	FALSE	FALSE	FALSE
Wfdc8	1	0	0	0	1	0.249183	0.00313579	0.002	0	1	1	0	0	0	1		0.301491			FALSE	FALSE	FALSE	FALSE
Wfdc3	1	0	0	0	1	0.819043	-0.00240138	0.008	0.009	1	9.52016e-05	0.0159014	0.009	0	1	0.104546	0.0999221			TRUE	FALSE	FALSE	FALSE
Dnttip1	0.991882	-0.00859841	0.081	0.08	1	0.14425	-0.0501286	0.102	0.123	1	0.00273313	0.0646181	0.123	0.08	1	0.191141	0.188902	0.283669	0.22038	FALSE	FALSE	FALSE	FALSE
Gm11457	1	0	0	0	1	0.781485	0.00328263	0.013	0.011	1	2.48461e-05	0.0196281	0.011	0	0.77157	0.147781	0.0763782			TRUE	FALSE	FALSE	FALSE
Snx21	0.162902	0.0235157	0.175	0.154	1	0.0915709	0.054534	0.241	0.205	1	0.0156153	0.0597335	0.205	0.154	1	0.12244	0.0910747	0.168931	0.145267	TRUE	FALSE	FALSE	FALSE
Acot8	0.222132	-0.0212593	0.048	0.056	1	0.674295	-0.00745627	0.071	0.077	1	0.0916804	0.0206726	0.077	0.056	1	0.147725	0.151872	0.189302	0.16944	FALSE	FALSE	FALSE	FALSE
Zswim3	0.536022	-0.0126942	0.031	0.034	1	0.819565	0.00827149	0.043	0.041	1	0.503451	-0.00495273	0.041	0.034	1	0.197469	0.168102	0.311348	0.317906	FALSE	FALSE	FALSE	FALSE
Spata25	1	0	0	0	1	0.082844	-0.00600161	0	0.003	1	0.0244087	0.00600161	0.003	0	1	0.0265541				TRUE	FALSE	FALSE	FALSE
Neurl2	0.166581	-0.00103065	0	0.001	1	0.0403151	-0.02013	0.009	0.022	1	2.03175e-08	0.0384073	0.022	0.001	0.000630938	0.137505	0.225691			FALSE	FALSE	FALSE	FALSE
Ctsa	0.050948	-0.0384834	0.073	0.088	1	0.459039	0.0192708	0.205	0.188	1	3.27762e-10	0.152659	0.188	0.088	1.01783e-05	0.228319	0.162569	0.312471	0.281551	FALSE	FALSE	FALSE	FALSE
Pcif1	0.1483	-0.0427915	0.144	0.153	1	0.0496111	0.056824	0.147	0.114	1	0.00268584	-0.116216	0.114	0.153	1	0.304917	0.170576	0.200972	0.169112	FALSE	FALSE	FALSE	FALSE
Zfp335os	0.950982	-0.0115873	0.08	0.078	1	0.756566	0.0087196	0.108	0.103	1	0.126653	0.0168354	0.103	0.078	1	0.103589	0.0761925	0.14089	0.15259	TRUE	FALSE	FALSE	FALSE
Ncoa5	0.252474	-0.0340328	0.2	0.206	1	0.192844	0.0415513	0.258	0.222	1	0.979469	-0.0146783	0.222	0.206	1	0.145285	0.101044	0.16628	0.226714	FALSE	FALSE	FALSE	FALSE
Gm14397	1	0	0	0	1	0.249183	0.00319524	0.002	0	1	1	0	0	0	1		0.173465			FALSE	FALSE	FALSE	FALSE
Slc35c2	0.190817	-0.0204018	0.039	0.047	1	0.934116	0.000960505	0.058	0.057	1	0.345039	0.0127689	0.057	0.047	1	0.357599	0.277628	0.368142	0.35217	FALSE	FALSE	FALSE	FALSE
Elmo2	0.749351	-0.0193159	0.196	0.192	1	0.888065	-0.00517762	0.211	0.213	1	0.704166	-0.00895552	0.213	0.192	1	0.173127	0.120188	0.20441	0.19294	FALSE	FALSE	FALSE	FALSE
Zfp334	0.64839	-0.00705263	0.017	0.019	1	0.236704	0.00986563	0.03	0.021	1	0.783035	0.00296123	0.021	0.019	1	0.393955	0.193913	0.423952	0.483349	FALSE	FALSE	FALSE	FALSE
Slc13a3	0.0697028	0.0177579	0.055	0.042	1	0.952466	-0.00451609	0.148	0.148	1	1.45914e-17	0.182398	0.148	0.042	4.53122e-13	0.0490356	0.0396341		0.0704867	TRUE	FALSE	FALSE	TRUE
Gm14437	1	0	0	0	1	0.36389	0.000471084	0.004	0.002	1	0.111702	0.00683099	0.002	0	1		0.0932504			TRUE	FALSE	FALSE	FALSE
Trp53rka	5.63854e-16	-0.0478288	0	0.021	1.75099e-11	0.00875504	-0.0400137	0.02	0.043	1	0.00621253	0.0311233	0.043	0.021	1	0.234936	0.402313			FALSE	FALSE	FALSE	FALSE
Slc2a10	1	0	0	0	1	0.0414137	-0.0419814	0.043	0.066	1	2.24185e-25	0.120107	0.066	0	6.96183e-21	0.0192673	0.0204079			TRUE	FALSE	FALSE	TRUE
Eya2	0.436734	-0.00198451	0.002	0.003	1	0.404815	0.0105968	0.045	0.036	1	2.0136e-10	0.0680342	0.036	0.003	6.25303e-06	0.0822486	0.0888693	0.239513	0.490266	TRUE	FALSE	FALSE	TRUE
Zmynd8	0.518125	0.0189313	0.351	0.328	1	0.0179931	0.0855361	0.413	0.352	1	0.742161	-0.0199066	0.352	0.328	1	0.21057	0.149205	0.247319	0.306369	FALSE	FALSE	FALSE	FALSE
Gm11465	1	0	0	0	1	0.811567	0.00116751	0.007	0.006	1	0.00144857	0.0122469	0.006	0	1	0.0953529	0.123415			TRUE	FALSE	FALSE	FALSE
Gm11464	0.0221729	0.00679975	0.003	0	1	0.571095	0.00465381	0.013	0.009	1	9.52016e-05	0.0189214	0.009	0	1	0.0354651	0.0441342			TRUE	FALSE	FALSE	FALSE
Ncoa3	0.771836	-0.00198818	0.1	0.095	1	0.339803	-0.0368379	0.137	0.151	1	0.000515672	0.0781544	0.151	0.095	1	0.23647	0.234654	0.317264	0.413846	FALSE	FALSE	FALSE	FALSE
Prex1	0.000169007	0.0887243	0.398	0.331	1	0.0567003	0.0704362	0.19	0.155	1	1.13519e-20	-0.362107	0.155	0.331	3.52522e-16	0.189523	0.114026	0.0729958	0.0837342	TRUE	FALSE	FALSE	TRUE
Trp53rkb	0.0751606	-0.026951	0.037	0.047	1	0.256619	0.0187508	0.034	0.024	1	0.0086942	-0.0586989	0.024	0.047	1	0.479257	0.256196	0.220801	0.180489	FALSE	FALSE	FALSE	FALSE
Arfgef2	0.0600963	0.0356293	0.245	0.212	1	0.742581	0.010847	0.266	0.254	1	0.177865	0.029138	0.254	0.212	1	0.144644	0.120271	0.1502	0.165446	FALSE	FALSE	FALSE	FALSE
Cse1l	0.220364	0.0134371	0.083	0.072	1	0.856133	-0.00862915	0.096	0.099	1	0.0439004	0.038274	0.099	0.072	1	0.236413	0.164153	0.314552	0.245685	FALSE	FALSE	FALSE	FALSE
Stau1	0.740251	-0.0124712	0.09	0.091	1	0.793597	-0.00613557	0.137	0.142	1	0.0012738	0.0674557	0.142	0.091	1	0.183098	0.151842	0.321025	0.373687	FALSE	FALSE	FALSE	FALSE
Ddx27	0.822685	-0.00553997	0.028	0.029	1	0.64536	0.0133484	0.044	0.039	1	0.248429	0.0053116	0.039	0.029	1	0.448335	0.275007	0.373737	0.346194	FALSE	FALSE	FALSE	FALSE
Znfx1	0.511592	0.00508202	0.053	0.049	1	0.289468	-0.0201415	0.059	0.073	1	0.0363499	0.0255315	0.073	0.049	1	0.293317	0.26493	0.376288	0.445653	FALSE	FALSE	FALSE	FALSE
Slc9a8	0.0068015	0.0404253	0.124	0.095	1	0.822125	0.00216759	0.16	0.155	1	0.000168008	0.0847669	0.155	0.095	1	0.16597	0.117046	0.187518	0.143074	FALSE	FALSE	FALSE	FALSE
Rnf114	0.0294336	-0.0466649	0.113	0.132	1	0.542332	-0.0202247	0.165	0.175	1	0.0429385	0.0371171	0.175	0.132	1	0.204371	0.171851	0.241557	0.285575	FALSE	FALSE	FALSE	FALSE
Gm20431	1	0	0	0	1	0.564899	0.00647245	0.013	0.009	1	9.52016e-05	0.0168775	0.009	0	1	0.124456	0.0645862			TRUE	FALSE	FALSE	FALSE
Tmem189	0.643258	0.00128619	0.023	0.021	1	0.458513	0.0134576	0.037	0.03	1	0.194741	0.0105277	0.03	0.021	1	0.1938	0.33424	0.473624	0.426408	FALSE	FALSE	FALSE	FALSE
Gm14320	1.51246e-09	-0.0253192	0	0.012	4.69681e-05	0.795184	-0.00138544	0.013	0.011	1	0.876985	-0.000738324	0.011	0.012	1	0.0591483	0.136933	0.0752943		TRUE	TRUE	FALSE	FALSE
Cebpb	4.53877e-11	0.11088	0.124	0.061	1.40947e-06	0.130337	0.0316513	0.052	0.036	1	0.0147437	-0.067522	0.036	0.061	1	0.319567	0.22667	0.284629	0.104418	FALSE	FALSE	FALSE	FALSE
A530013C23Rik	0.0313179	0.00982838	0.007	0.002	1	0.0361637	0.0171106	0.01	0.002	1	0.882531	-0.00118704	0.002	0.002	1		0.0759685		0.186456	TRUE	FALSE	FALSE	FALSE
9230111E07Rik	1	0	0	0	1	0.362674	0.00519898	0.004	0.002	1	0.111702	0.00272812	0.002	0	1		0.0895542			TRUE	FALSE	FALSE	FALSE
Ptpn1	0.430315	-0.0267019	0.173	0.174	1	0.365254	0.0240307	0.149	0.132	1	0.00373224	-0.110283	0.132	0.174	1	0.206044	0.175455	0.223708	0.283485	FALSE	FALSE	FALSE	FALSE
Ripor3	1	0	0	0	1	0.817297	-0.00151802	0.002	0.002	1	0.111702	0.00400752	0.002	0	1		0.0979447			TRUE	FALSE	FALSE	FALSE
Gm20716	1	0	0	0	1	0.645004	-0.00434	0.007	0.009	1	9.52016e-05	0.0186527	0.009	0	1	0.220885	0.232025			FALSE	FALSE	FALSE	FALSE
Mocs3	0.000220087	0.016433	0.008	0	1	0.272873	-0.0205179	0.024	0.033	1	2.37124e-13	0.0632614	0.033	0	7.36366e-09	0.28001	0.304487			FALSE	FALSE	FALSE	FALSE
Zfp64	0.000883441	0.0586116	0.132	0.097	1	0.44488	0.0227626	0.138	0.126	1	0.0867278	0.026705	0.126	0.097	1	0.1136	0.0903854	0.149286	0.10495	TRUE	FALSE	FALSE	FALSE
Gm9873	1	0	0	0	1	0.74828	0.00238426	0.009	0.008	1	0.00036858	0.0139261	0.008	0	1	0.0771679	0.037173			TRUE	FALSE	FALSE	FALSE
Zfp217	0.035473	0.0235377	0.066	0.05	1	0.0990606	-0.0300969	0.026	0.041	1	0.336139	-0.0292278	0.041	0.05	1	0.0664355	0.108694	0.0397206	0.0421674	TRUE	FALSE	FALSE	FALSE
Bcas1os2	0.0332795	0.0248332	0.048	0.034	1	0.249183	0.00423651	0.002	0	1	2.40224e-06	-0.07258	0	0.034	0.0745992		1	0.0422109	0.040332	TRUE	FALSE	FALSE	FALSE
Dok5	0.459769	-0.0248961	0.116	0.121	1	0.233677	0.0309954	0.135	0.115	1	0.505901	-0.0370373	0.115	0.121	1	0.142909	0.107214	0.267028	0.332225	FALSE	FALSE	FALSE	FALSE
Fam210b	0.00167823	-0.0496967	0.046	0.067	1	0.929026	-0.0061382	0.039	0.039	1	0.00951962	-0.0683092	0.039	0.067	1	0.196962	0.204536	0.0981432	0.142931	TRUE	FALSE	FALSE	FALSE
Aurka	1	0	0	0	1	0.014231	0.0181227	0.009	0	1	1	0	0	0	1		0.0810993			TRUE	FALSE	FALSE	FALSE
Cstf1	0.0592765	-0.0213058	0.014	0.021	1	0.72535	0.00661936	0.031	0.028	1	0.33517	0.00394115	0.028	0.021	1	0.408502	0.234971			FALSE	FALSE	FALSE	FALSE
Gm14455	9.47858e-10	0.0604373	0.035	0.006	2.94348e-05	0.77553	-0.0038082	0.067	0.071	1	9.01259e-20	0.121708	0.071	0.006	2.79877e-15	0.0360131	0.0321117		0.0928687	TRUE	TRUE	FALSE	TRUE
Rtf2	0.982354	-0.0109652	0.059	0.058	1	0.820859	-0.00483496	0.067	0.063	1	0.721067	-0.00245878	0.063	0.058	1	0.427009	0.3687	0.44451	0.348829	FALSE	FALSE	FALSE	FALSE
Gcnt7	0.0572367	-0.0320364	0.05	0.063	1	0.682746	-0.00706393	0.078	0.084	1	0.136407	0.0134947	0.084	0.063	1	0.0709746	0.0590302	0.0775643	0.0965459	TRUE	FALSE	FALSE	FALSE
Bmp7	9.26868e-05	0.046739	0.067	0.039	1	0.082844	-0.00591377	0	0.003	1	5.57159e-06	-0.0785614	0.003	0.039	0.17302	0.697905		0.0349005	0.0381263	TRUE	FALSE	FALSE	FALSE
Rae1	0.646898	-0.0163869	0.087	0.09	1	0.452972	0.0202318	0.1	0.088	1	0.716428	-0.0292395	0.088	0.09	1	0.279862	0.17564	0.320337	0.213499	FALSE	FALSE	FALSE	FALSE
Rbm38	1	0	0	0	1	0.181422	0.0322684	0.046	0.033	1	2.37124e-13	0.0589668	0.033	0	7.36366e-09	0.0772581	0.0333888			TRUE	FALSE	FALSE	TRUE
Pmepa1os	1	0	0	0	1	0.740073	0.00382113	0.004	0.003	1	0.0244087	0.00570091	0.003	0	1	0.067822	0.0266124			TRUE	FALSE	FALSE	FALSE
Rab22a	0.971301	-0.0124642	0.12	0.117	1	0.882366	-0.0146406	0.146	0.145	1	0.168576	0.0151793	0.145	0.117	1	0.161692	0.169023	0.201459	0.218616	FALSE	FALSE	FALSE	FALSE
Vapb	0.23251	-0.0336647	0.119	0.127	1	0.605751	-0.0161023	0.132	0.14	1	0.706869	-0.0120514	0.14	0.127	1	0.405757	0.396134	0.489979	0.453319	FALSE	FALSE	FALSE	FALSE
Stx16	0.774913	0.0112674	0.446	0.422	1	0.203444	0.0505106	0.49	0.445	1	0.297001	-0.0293119	0.445	0.422	1	0.116683	0.0933223	0.105295	0.117399	TRUE	FALSE	FALSE	FALSE
Npepl1	0.0418719	0.0205574	0.06	0.045	1	0.145005	-0.0401564	0.087	0.109	1	8.37272e-08	0.0999366	0.109	0.045	0.00260007	0.133478	0.112238	0.106924	0.0684814	TRUE	FALSE	FALSE	TRUE
Gm10714	0.508596	-0.0015313	0.001	0.001	1	0.0680626	0.0101803	0.005	0	1	0.37451	-0.00308953	0	0.001	1				0.400832	FALSE	FALSE	FALSE	FALSE
Nespas	3.71558e-10	0.0484557	0.024	0	1.15384e-05	0.939473	-0.00173568	0.029	0.03	1	3.27764e-12	0.0566691	0.03	0	1.01784e-07	0.0201536	0.0187574		0.0271439	TRUE	TRUE	FALSE	TRUE
Gm20721	1.18793e-05	-0.0113997	0	0.006	0.368901	0.0667198	0.0289762	0.045	0.027	1	5.5809e-05	0.0407835	0.027	0.006	1	0.172629	0.0915469			TRUE	FALSE	FALSE	FALSE
Ctsz	8.63812e-06	-0.0818442	0.074	0.111	0.268248	0.535931	0.00723379	0.169	0.155	1	0.0162552	0.0546066	0.155	0.111	1	0.311795	0.245549	0.233555	0.338707	FALSE	FALSE	FALSE	FALSE
Gm14393	1	0	0	0	1	0.336444	-0.00699202	0.004	0.008	1	0.00036858	0.0150562	0.008	0	1	0.119155	0.191984			FALSE	FALSE	FALSE	FALSE
Gm14399	0.370413	0.00663972	0.107	0.097	1	0.0415311	-0.0618568	0.117	0.151	1	0.000900227	0.0676057	0.151	0.097	1	0.143788	0.147366	0.209014	0.247234	FALSE	FALSE	FALSE	FALSE
Gm14443	0.54062	-0.0104945	0.031	0.034	1	0.0349029	-0.0269469	0.018	0.035	1	0.953905	-0.0106764	0.035	0.034	1	0.205819	0.255905	0.190523	0.369518	FALSE	FALSE	FALSE	FALSE
Gm14391	0.598153	0.00464805	0.033	0.031	1	0.278062	-0.0155259	0.029	0.039	1	0.306729	0.0102707	0.039	0.031	1	0.107547	0.110993	0.116465	0.196522	FALSE	FALSE	FALSE	FALSE
Gm14308	0.0555147	0.0182774	0.031	0.021	1	0.720138	0.000360366	0.042	0.038	1	0.0273228	0.0260868	0.038	0.021	1	0.135955	0.116185	0.227827	0.251011	FALSE	FALSE	FALSE	FALSE
Zfp973	0.0702165	0.027354	0.22	0.187	1	0.724836	0.00720989	0.264	0.251	1	0.0114165	0.0615758	0.251	0.187	1	0.0853518	0.0686284	0.104276	0.101952	TRUE	FALSE	FALSE	FALSE
Gm14408	1	0	0	0	1	0.249183	0.003687	0.002	0	1	1	0	0	0	1		0.046968			TRUE	FALSE	FALSE	FALSE
Gm14296	0.012292	0.0418118	0.128	0.101	1	0.583731	0.00508891	0.165	0.151	1	0.00134212	0.0824092	0.151	0.101	1	0.108102	0.0929114	0.195136	0.17497	TRUE	FALSE	FALSE	FALSE
Gm14401	0.0300247	0.00780136	0.003	0	1	0.344336	-0.00439559	0.001	0.003	1	0.0244087	0.00632381	0.003	0	1	0.0993496				TRUE	FALSE	FALSE	FALSE
Gm14410	0.633101	-0.00162998	0.129	0.121	1	0.0692365	0.0504513	0.171	0.136	1	0.60682	-0.00668931	0.136	0.121	1	0.147876	0.119865	0.163858	0.222215	FALSE	FALSE	FALSE	FALSE
Gm14412	0.0227894	0.0153325	0.012	0.005	1	0.285477	-0.0113191	0.007	0.013	1	0.0524736	0.0170616	0.013	0.005	1	0.102342	0.142741		0.173339	FALSE	FALSE	FALSE	FALSE
Zfp970	1	0	0	0	1	0.117928	0.0259058	0.042	0.027	1	4.53308e-11	0.0524874	0.027	0	1.4077e-06	0.212572	0.132606			FALSE	FALSE	FALSE	FALSE
Gm14406	0.0531033	0.00685709	0.006	0.002	1	0.871193	-0.00286525	0.004	0.005	1	0.236607	0.00682339	0.005	0.002	1	0.121896			0.432439	FALSE	FALSE	FALSE	FALSE
Gm14322	0.00488719	-0.0201018	0.006	0.014	1	0.237457	-0.0176841	0.022	0.032	1	0.00862476	0.02477	0.032	0.014	1	0.143249	0.17471			FALSE	FALSE	FALSE	FALSE
Gm14327	1	0	0	0	1	0.170482	0.00809726	0.014	0.006	1	0.00144857	0.0150284	0.006	0	1	0.220397	0.104934			FALSE	FALSE	FALSE	FALSE
Zfp972	0.944392	0.00146396	0.021	0.021	1	0.482964	-0.0144728	0.036	0.043	1	0.00355489	0.0436875	0.043	0.021	1	0.0589004	0.0638204	0.10208	0.200417	TRUE	FALSE	FALSE	FALSE
Gm14326	0.961415	-0.0101733	0.136	0.133	1	0.762368	0.0096893	0.192	0.188	1	0.00637294	0.0583782	0.188	0.133	1	0.213119	0.170193	0.249352	0.256437	FALSE	FALSE	FALSE	FALSE
Zfp971	0.0261824	-0.037156	0.025	0.035	1	0.95059	-0.00319321	0.055	0.054	1	0.0637382	0.0208652	0.054	0.035	1	0.248487	0.235447			FALSE	FALSE	FALSE	FALSE
Gm26869	0.00378829	0.0116919	0.005	0	1	0.0652741	-0.0198158	0.008	0.019	1	3.26364e-08	0.0342679	0.019	0	0.00101349	0.0533769	0.0761851			TRUE	FALSE	FALSE	TRUE
Zfp931	0.237319	-0.0227864	0.038	0.044	1	0.425594	0.0176	0.075	0.065	1	0.0572977	0.025262	0.065	0.044	1	0.303558	0.26502	0.3012	0.294032	FALSE	FALSE	FALSE	FALSE
Phactr3	2.48457e-08	0.120689	0.648	0.555	0.000771557	0.163355	0.0547708	0.413	0.382	1	4.40278e-29	-0.386884	0.382	0.555	1.36724e-24	0.170276	0.110529	0.0879399	0.0926314	TRUE	TRUE	FALSE	TRUE
Sycp2	7.29943e-06	0.103847	0.301	0.232	0.226677	0.496646	0.0162371	0.181	0.166	1	5.47058e-05	-0.154537	0.166	0.232	1	0.0578275	0.0461513	0.0295294	0.0305023	TRUE	FALSE	FALSE	FALSE
Ppp1r3d	1.05372e-32	0.156932	0.084	0	3.27222e-28	0.0674371	-0.0366279	0.032	0.05	1	1.23667e-19	0.095424	0.05	0	3.84037e-15	0.0770708	0.0701575		0.0498814	TRUE	TRUE	FALSE	TRUE
Cdh4	0.00320026	0.0586997	0.283	0.232	1	0.332481	0.0317568	0.125	0.109	1	8.70052e-13	-0.286324	0.109	0.232	2.70186e-08	0.132572	0.0674963	0.0415238	0.0602248	TRUE	FALSE	FALSE	TRUE
Taf4	0.593876	0.00350253	0.049	0.045	1	0.0277666	-0.0527195	0.061	0.09	1	7.53853e-05	0.07226	0.09	0.045	1	0.153996	0.176498	0.223834	0.255892	FALSE	FALSE	FALSE	FALSE
Ss18l1	0.00192275	0.0423252	0.07	0.046	1	0.418349	0.0166024	0.046	0.038	1	0.348913	-0.0291677	0.038	0.046	1	0.405151	0.220621	0.475852	0.301546	FALSE	FALSE	FALSE	FALSE
Mtg2	0.194729	0.0195801	0.137	0.121	1	0.239515	0.0321516	0.16	0.137	1	0.504324	0.00157934	0.137	0.121	1	0.105709	0.0720226	0.0980775	0.0952395	TRUE	FALSE	FALSE	FALSE
Osbpl2	0.952422	-0.011842	0.101	0.1	1	0.331747	-0.0265432	0.117	0.134	1	0.0463849	0.0293826	0.134	0.1	1	0.210653	0.185592	0.191041	0.247169	FALSE	FALSE	FALSE	FALSE
Adrm1	0.444697	0.00353812	0.01	0.008	1	0.29268	-0.0113661	0.014	0.021	1	0.0139746	0.0193448	0.021	0.008	1	0.126871	0.230313	0.281081	0.137932	FALSE	FALSE	FALSE	FALSE
Lama5	0.694452	-0.00515562	0.014	0.012	1	0.762766	-0.000109272	0.027	0.03	1	0.00503217	0.0237247	0.03	0.012	1	0.108766	0.0819245			TRUE	FALSE	FALSE	FALSE
Rps21	0.026122	-0.0264619	0.025	0.037	1	0.0333255	0.0366445	0.055	0.032	1	0.523452	-0.0167069	0.032	0.037	1	0.228733	0.114707	0.134536	0.186527	FALSE	FALSE	FALSE	FALSE
Mrgbp	0.202539	-0.0231215	0.05	0.058	1	0.898875	-0.0113627	0.13	0.129	1	2.58305e-08	0.125484	0.129	0.058	0.000802139	0.142516	0.11584	0.232336	0.24647	FALSE	FALSE	FALSE	FALSE
Ogfr	0.017282	-0.0312296	0.014	0.024	1	0.625706	0.00566131	0.043	0.038	1	0.0738641	0.0171352	0.038	0.024	1	0.416695	0.281207			FALSE	FALSE	FALSE	FALSE
Col9a3	0.628973	-0.00485693	0.065	0.06	1	0.991804	-0.0071302	0.181	0.177	1	7.61007e-17	0.197373	0.177	0.06	2.36323e-12	0.0848643	0.0566439		0.0650205	TRUE	FALSE	FALSE	TRUE
Dido1	0.970876	0.000674877	0.315	0.303	1	0.216768	0.037081	0.357	0.331	1	0.955558	0.00202747	0.331	0.303	1	0.124532	0.0821444	0.138323	0.128625	TRUE	FALSE	FALSE	FALSE
Gid8	0.476866	-0.0139079	0.046	0.05	1	0.789627	0.00255503	0.068	0.065	1	0.229528	0.0106902	0.065	0.05	1	0.347978	0.277823	0.325531	0.267545	FALSE	FALSE	FALSE	FALSE
Ythdf1	0.884166	-0.0127164	0.091	0.09	1	0.283332	-0.0187749	0.08	0.096	1	0.897732	-0.0225787	0.096	0.09	1	0.422052	0.333788	0.419885	0.367925	FALSE	FALSE	FALSE	FALSE
Birc7	1	0	0	0	1	0.708562	0.0161992	0.056	0.052	1	3.30846e-20	0.096149	0.052	0	1.02741e-15	0.0282004	0.0206356			TRUE	FALSE	FALSE	TRUE
Nkain4	1.63888e-12	-0.159345	0.153	0.228	5.08939e-08	0.0317224	-0.0812105	0.357	0.404	1	3.62066e-14	0.246129	0.404	0.228	1.12436e-09	0.050604	0.0455312	0.0894046	0.0746374	TRUE	TRUE	FALSE	TRUE
Gm14341	1	0	0	0	1	0.777013	-0.00695973	0.013	0.014	1	1.72745e-06	0.0299345	0.014	0	0.0536442	0.0183015	0.00989575			TRUE	FALSE	FALSE	FALSE
Arfgap1	0.868816	-0.0122988	0.127	0.125	1	0.602004	0.0117693	0.143	0.134	1	0.934512	-0.00997411	0.134	0.125	1	0.240035	0.151436	0.413114	0.299527	FALSE	FALSE	FALSE	FALSE
Col20a1	0.0129187	0.018946	0.023	0.012	1	0.915169	-0.00548658	0.014	0.014	1	0.747987	0.00268123	0.014	0.012	1	0.354298	0.327231	0.467914	0.303903	FALSE	FALSE	FALSE	FALSE
Helz2	0.0300247	0.00581595	0.003	0	1	0.385428	0.0103349	0.006	0.003	1	0.0244087	0.004537	0.003	0	1		0.265516		0.480549	FALSE	FALSE	FALSE	FALSE
Gmeb2	0.0542717	0.0252755	0.098	0.079	1	0.631616	0.00798017	0.118	0.11	1	0.0355442	0.0355707	0.11	0.079	1	0.143141	0.114264	0.193335	0.231657	FALSE	FALSE	FALSE	FALSE
Rtel1	0.551849	0.00140118	0.034	0.031	1	0.826233	-0.00562854	0.067	0.063	1	0.000508698	0.055764	0.063	0.031	1	0.115376	0.0764992	0.172489	0.146497	TRUE	FALSE	FALSE	FALSE
Arfrp1	0.862865	-0.00627583	0.064	0.062	1	0.0530921	0.0439642	0.088	0.062	1	0.886944	-0.0165209	0.062	0.062	1	0.405769	0.237837	0.347615	0.244889	FALSE	FALSE	FALSE	FALSE
Zgpat	0.528749	-0.0121688	0.041	0.045	1	0.119887	0.0365842	0.073	0.054	1	0.417745	0.00694444	0.054	0.045	1	0.0991574	0.0602164	0.101884	0.186673	TRUE	FALSE	FALSE	FALSE
Zbtb46	0.064787	0.0170132	0.04	0.029	1	0.263268	-0.027508	0.05	0.063	1	0.000265466	0.0591192	0.063	0.029	1	0.372803	0.315897	0.459428	0.35837	FALSE	FALSE	FALSE	FALSE
Tpd52l2	0.000198285	0.0639404	0.13	0.091	1	0.369998	0.0273736	0.153	0.136	1	0.0049567	0.0562465	0.136	0.091	1	0.303686	0.261583	0.35556	0.181899	FALSE	FALSE	FALSE	FALSE
Uckl1	0.644706	-0.0128526	0.041	0.044	1	0.585961	0.00757191	0.067	0.06	1	0.13292	0.0158749	0.06	0.044	1	0.255714	0.183725	0.263227	0.186722	FALSE	FALSE	FALSE	FALSE
Uckl1os	0.09141	0.0193559	0.052	0.04	1	0.190972	0.0261063	0.075	0.058	1	0.0848472	0.0201719	0.058	0.04	1	0.0910111	0.0487665	0.162894	0.0981868	TRUE	FALSE	FALSE	FALSE
Zfp512b	0.148408	0.00719174	0.007	0.004	1	0.762419	-0.0053843	0.02	0.022	1	3.07894e-05	0.0368894	0.022	0.004	0.956135	0.113244	0.0510474			TRUE	FALSE	FALSE	FALSE
Prpf6	0.856223	-0.00696349	0.144	0.138	1	0.702355	0.0127305	0.213	0.207	1	0.000689008	0.0797638	0.207	0.138	1	0.161393	0.132498	0.209213	0.22225	FALSE	FALSE	FALSE	FALSE
Gm29797	1	0	0	0	1	0.817297	-0.000350648	0.002	0.002	1	0.111702	0.00442434	0.002	0	1		0.0698869			TRUE	FALSE	FALSE	FALSE
Pcmtd2	0.181811	0.0187938	0.194	0.171	1	0.467137	0.0177099	0.253	0.232	1	0.00618584	0.0726095	0.232	0.171	1	0.226178	0.172023	0.288959	0.304096	FALSE	FALSE	FALSE	FALSE
Nudt11	4.09669e-21	-0.0639828	0	0.029	1.27219e-16	0.643569	0.0025759	0.043	0.038	1	0.276235	0.0121127	0.038	0.029	1	0.344675	0.240059			FALSE	FALSE	FALSE	FALSE
AU022751	1	0	0	0	1	0.561305	-0.00338852	0.004	0.006	1	0.00144857	0.0114505	0.006	0	1	0.0132492	0.0261457			TRUE	FALSE	FALSE	FALSE
Shroom4	0.118005	-0.035564	0.137	0.151	1	0.679414	0.00371894	0.075	0.069	1	4.67295e-08	-0.181737	0.069	0.151	0.00145114	0.0882996	0.0773523	0.0416717	0.0728876	TRUE	FALSE	FALSE	TRUE
Clcn5	3.70083e-06	0.079493	0.138	0.089	0.114926	0.103283	0.0442836	0.078	0.057	1	0.00711995	-0.0831908	0.057	0.089	1	0.403353	0.222713	0.158802	0.11491	FALSE	FALSE	FALSE	FALSE
Ppp1r3f	0.517999	-0.00743373	0.027	0.031	1	0.862928	-0.000906722	0.04	0.038	1	0.390736	0.0105873	0.038	0.031	1	0.382198	0.270174	0.409076	0.412998	FALSE	FALSE	FALSE	FALSE
Plp2	1	0	0	0	1	0.888401	0.00147185	0.005	0.005	1	0.00582712	0.00829288	0.005	0	1	0.287419				FALSE	FALSE	FALSE	FALSE
Gpkow	0.430835	-0.0232516	0.138	0.141	1	0.700545	-0.00706468	0.15	0.158	1	0.600943	-0.00089915	0.158	0.141	1	0.101883	0.0767104	0.0934083	0.105685	TRUE	FALSE	FALSE	FALSE
Wdr45	1	0	0	0	1	0.679976	-0.00279772	0.002	0.003	1	0.0244087	0.00639493	0.003	0	1	0.141521				FALSE	FALSE	FALSE	FALSE
Tfe3	0.0306466	0.0210175	0.045	0.031	1	0.591757	-0.0120568	0.042	0.047	1	0.0738581	0.020702	0.047	0.031	1	0.236151	0.166281	0.279747	0.208412	FALSE	FALSE	FALSE	FALSE
Gripap1	0.772991	-0.0155048	0.131	0.13	1	0.737318	-0.00864585	0.152	0.159	1	0.191409	0.0200179	0.159	0.13	1	0.263857	0.196461	0.361521	0.289102	FALSE	FALSE	FALSE	FALSE
Otud5	0.016433	0.0394632	0.152	0.123	1	0.286573	0.0282753	0.14	0.121	1	0.621702	-0.0368582	0.121	0.123	1	0.228062	0.14339	0.259147	0.215282	FALSE	FALSE	FALSE	FALSE
Pim2	0.0137209	0.0301308	0.069	0.05	1	0.796699	-0.00151031	0.043	0.046	1	0.592774	-0.0294465	0.046	0.05	1	0.286616	0.213367	0.262763	0.214034	FALSE	FALSE	FALSE	FALSE
Slc35a2	0.098582	-0.0489405	0.121	0.133	1	0.796104	-0.0162822	0.138	0.14	1	0.98107	-0.0243305	0.14	0.133	1	0.16282	0.129108	0.103517	0.102412	FALSE	FALSE	FALSE	FALSE
Hdac6	0.460532	0.00569974	0.044	0.039	1	0.314036	0.0208223	0.061	0.049	1	0.341358	0.0066537	0.049	0.039	1	0.214805	0.119834	0.304068	0.259804	FALSE	FALSE	FALSE	FALSE
Glod5	1	0	0	0	1	0.082844	-0.00542628	0	0.003	1	0.0244087	0.00542628	0.003	0	1	0.225944				FALSE	FALSE	FALSE	FALSE
Suv39h1	0.0174011	0.0163898	0.022	0.012	1	0.855368	0.000401558	0.022	0.021	1	0.127026	0.0103971	0.021	0.012	1	0.364657	0.186125		0.193206	FALSE	FALSE	FALSE	FALSE
Wdr13	0.0663493	0.03053	0.142	0.12	1	0.080229	0.0460826	0.119	0.091	1	0.0266799	-0.0821419	0.091	0.12	1	0.461077	0.252919	0.458103	0.348461	FALSE	FALSE	FALSE	FALSE
Rbm3	9.48609e-05	0.0171787	0.009	0	1	0.0221744	0.0404503	0.063	0.036	1	1.71489e-14	0.0731925	0.036	0	5.32543e-10	0.184976	0.0873656			TRUE	FALSE	FALSE	TRUE
Tbc1d25	0.388138	0.000568694	0.019	0.015	1	0.139349	0.0278486	0.037	0.024	1	0.167071	0.00548405	0.024	0.015	1	0.390649	0.135935	0.433678	0.357126	FALSE	FALSE	FALSE	FALSE
Ftsj1	0.545163	0.00222764	0.054	0.049	1	0.410874	0.0176542	0.081	0.069	1	0.0756643	0.0268973	0.069	0.049	1	0.19898	0.11916	0.197224	0.193809	FALSE	FALSE	FALSE	FALSE
Gm5751	1	0	0	0	1	0.816143	0.00105593	0.002	0.002	1	0.111702	0.00295399	0.002	0	1		0.0422396			TRUE	FALSE	FALSE	FALSE
Srpx	1	0	0	0	1	0.152008	-0.00916509	0.001	0.005	1	0.00582712	0.0111703	0.005	0	1	0.0362772				TRUE	FALSE	FALSE	FALSE
Rpgr	0.334157	0.00896601	0.103	0.092	1	0.986415	-0.00949379	0.202	0.197	1	5.36307e-11	0.172117	0.197	0.092	1.66545e-06	0.0795181	0.0683386	0.200802	0.251642	TRUE	FALSE	FALSE	TRUE
Otc	1.34916e-13	-0.109441	0.025	0.068	4.18969e-09	0.151273	-0.00664159	0.001	0.005	1	4.56054e-10	-0.151302	0.005	0.068	1.41623e-05			0.00275629	0.00362278	TRUE	TRUE	FALSE	TRUE
Tspan7	1.54482e-14	-0.0729094	0.903	0.915	4.79729e-10	0.0195694	0.0902618	0.609	0.533	1	1.54061e-188	-0.886562	0.533	0.915	4.78422e-184	0.310317	0.186865	0.0909926	0.0930821	TRUE	TRUE	FALSE	TRUE
Gm10489	1	0	0	0	1	0.277176	0.00794575	0.007	0.003	1	0.0244087	0.00652874	0.003	0	1		0.10548			FALSE	FALSE	FALSE	FALSE
Bcor	0.00122553	0.0534286	0.167	0.127	1	0.0181132	-0.0874642	0.198	0.248	1	2.1491e-11	0.196088	0.248	0.127	6.6738e-07	0.0671542	0.0686463	0.199562	0.161273	TRUE	FALSE	FALSE	TRUE
Gm14635	1	0	0	0	1	0.082844	-0.00571383	0	0.003	1	0.0244087	0.00571383	0.003	0	1	0.113381				FALSE	FALSE	FALSE	FALSE
1810030O07Rik	0.0433223	0.0227497	0.046	0.033	1	0.896738	0.00470776	0.053	0.052	1	0.0408379	0.0264618	0.052	0.033	1	0.221604	0.170862	0.276124	0.220429	FALSE	FALSE	FALSE	FALSE
Med14	1.71681e-05	0.0861688	0.187	0.134	0.53314	0.102279	0.0401927	0.154	0.123	1	0.291347	-0.0478079	0.123	0.134	1	0.254455	0.166678	0.302698	0.262458	FALSE	FALSE	FALSE	FALSE
Usp9x	0.0725401	0.046963	0.389	0.349	1	0.959371	-0.00295906	0.368	0.355	1	0.321155	-0.0359957	0.355	0.349	1	0.254741	0.211351	0.341806	0.296939	FALSE	FALSE	FALSE	FALSE
2010308F09Rik	2.90619e-14	-0.0451372	0	0.019	9.02489e-10	0.899048	-0.00840541	0.039	0.039	1	0.00507275	0.0341725	0.039	0.019	1	0.0391907	0.0321197			TRUE	TRUE	FALSE	FALSE
Ddx3x	0.0713745	-0.0508295	0.205	0.219	1	0.0607977	-0.0721759	0.261	0.297	1	0.00386931	0.0793555	0.297	0.219	1	0.284712	0.236874	0.431504	0.357503	FALSE	FALSE	FALSE	FALSE
Nyx	1	0	0	0	1	1	0.00205316	0.003	0.003	1	0.0244087	0.00522188	0.003	0	1		0.0742745			TRUE	FALSE	FALSE	FALSE
Cask	0.000753035	0.0771837	0.327	0.266	1	0.315016	0.0330298	0.314	0.289	1	0.940865	-0.0124453	0.289	0.266	1	0.206266	0.150443	0.286682	0.339278	FALSE	FALSE	FALSE	FALSE
Gm14505	1	0	0	0	1	0.682808	-0.000349715	0.002	0.003	1	0.0244087	0.00486123	0.003	0	1	0.0505178				TRUE	FALSE	FALSE	FALSE
Drr1	1	0	0	0	1	0.679976	-0.0026364	0.002	0.003	1	0.0244087	0.00543086	0.003	0	1	0.0165818				TRUE	FALSE	FALSE	FALSE
Maoa	0.90965	-0.0058258	0.106	0.103	1	0.573292	0.00200539	0.223	0.205	1	5.34308e-10	0.173023	0.205	0.103	1.65924e-05	0.0904124	0.0823438	0.159649	0.142024	TRUE	FALSE	FALSE	TRUE
Maob	0.630551	0.0053913	0.168	0.158	1	0.20003	0.0329535	0.237	0.202	1	0.0385444	0.0575649	0.202	0.158	1	0.0275154	0.0231809	0.0248828	0.031361	TRUE	FALSE	FALSE	FALSE
Ndp	1.7989e-09	0.0661742	0.04	0.009	5.58631e-05	0.560194	0.00252731	0.057	0.049	1	8.57595e-10	0.0827114	0.049	0.009	2.66318e-05	0.129097	0.0858041		0.0696412	TRUE	TRUE	FALSE	TRUE
Fundc1	0.134251	-0.027929	0.063	0.074	1	0.136911	0.0388083	0.095	0.074	1	0.842542	-0.0194481	0.074	0.074	1	0.324804	0.219713	0.203539	0.185331	FALSE	FALSE	FALSE	FALSE
Kdm6a	0.622774	-0.0196327	0.197	0.195	1	0.353903	-0.037242	0.27	0.29	1	6.99301e-05	0.112853	0.29	0.195	1	0.146239	0.12876	0.160553	0.226411	FALSE	FALSE	FALSE	FALSE
4930578C19Rik	0.237993	-0.00113083	0	0.001	1	1	0	0	0	1	0.37451	-0.00197595	0	0.001	1			0.354795		FALSE	FALSE	FALSE	FALSE
Slc9a7	0.0445824	0.0302274	0.074	0.058	1	0.892317	-0.00760722	0.123	0.118	1	2.29202e-06	0.101171	0.118	0.058	0.0711765	0.154425	0.131985	0.339465	0.41322	FALSE	FALSE	FALSE	FALSE
Rp2	0.918518	-0.00606189	0.051	0.05	1	0.77265	-0.000731781	0.064	0.06	1	0.373305	0.0109973	0.06	0.05	1	0.223523	0.197067	0.255174	0.274182	FALSE	FALSE	FALSE	FALSE
Rbm10	0.746001	-0.00234103	0.136	0.129	1	0.33555	0.0273446	0.164	0.147	1	0.480122	0.00286171	0.147	0.129	1	0.178112	0.129178	0.206065	0.193003	FALSE	FALSE	FALSE	FALSE
Uba1	0.000997769	-0.0677201	0.086	0.113	1	0.919645	0.00356578	0.144	0.142	1	0.140051	0.0186391	0.142	0.113	1	0.426555	0.287403	0.460597	0.384428	FALSE	FALSE	FALSE	FALSE
Cdk16	0.652279	0.00111546	0.149	0.14	1	0.888409	0.00381713	0.178	0.177	1	0.124771	0.0228423	0.177	0.14	1	0.434631	0.283906	0.379865	0.377747	FALSE	FALSE	FALSE	FALSE
Usp11	0.450191	-0.0254243	0.104	0.108	1	0.578961	-0.0254892	0.159	0.167	1	0.000770472	0.0730351	0.167	0.108	1	0.1151	0.102628	0.282751	0.252881	FALSE	FALSE	FALSE	FALSE
Araf	0.127764	-0.03397	0.238	0.251	1	0.491971	-0.0359211	0.291	0.301	1	0.186589	0.0355471	0.301	0.251	1	0.320975	0.272073	0.344827	0.275025	FALSE	FALSE	FALSE	FALSE
Timp1	1	0	0	0	1	0.389933	0.0039289	0.006	0.003	1	0.0244087	0.00713597	0.003	0	1		0.0510381			TRUE	FALSE	FALSE	FALSE
Cfp	0.00456022	0.0333163	0.047	0.03	1	0.2117	0.0141034	0.058	0.043	1	0.134859	0.0254249	0.043	0.03	1	0.153301	0.0923503	0.103391	0.105578	TRUE	FALSE	FALSE	FALSE
Uxt	0.0443546	-0.0195877	0.01	0.017	1	0.244932	0.0162667	0.026	0.017	1	0.950366	-0.00491472	0.017	0.017	1	0.122345	0.0680233	0.0854887		TRUE	FALSE	FALSE	FALSE
Zfp182	0.65391	-0.0179342	0.194	0.19	1	0.0189086	0.0746485	0.224	0.175	1	0.140129	-0.0653285	0.175	0.19	1	0.124347	0.0991052	0.100896	0.129081	TRUE	FALSE	FALSE	FALSE
Zfp300	1	0	0	0	1	0.556545	-0.00519009	0.014	0.017	1	1.22198e-07	0.0316842	0.017	0	0.00379475	0.202781	0.172664			FALSE	FALSE	FALSE	FALSE
Gm6938	1	0	0	0	1	0.729061	-0.0016698	0.02	0.017	1	1.22198e-07	0.0393653	0.017	0	0.00379475	0.00991004	0.00734232			TRUE	FALSE	FALSE	TRUE
Klhl13	0.294327	0.0146647	0.083	0.073	1	0.612867	0.0176145	0.202	0.194	1	8.8218e-16	0.199474	0.194	0.073	2.73952e-11	0.0789269	0.0716988	0.171138	0.145908	TRUE	FALSE	FALSE	TRUE
Wdr44	0.553323	0.00684359	0.087	0.082	1	0.539622	0.0202385	0.113	0.104	1	0.126827	0.0261933	0.104	0.082	1	0.194825	0.157355	0.293815	0.323738	FALSE	FALSE	FALSE	FALSE
Gm2117	1	0	0	0	1	0.388007	-0.0156272	0.019	0.025	1	1.6868e-10	0.0503646	0.025	0	5.23819e-06	0.0564273	0.0314612			TRUE	FALSE	FALSE	TRUE
Dock11	0.489588	-0.0219752	0.197	0.2	1	0.910087	0.000406372	0.124	0.126	1	4.94578e-06	-0.175826	0.126	0.2	0.153586	0.0712632	0.0752118	0.0512379	0.059104	TRUE	FALSE	FALSE	FALSE
Il13ra1	0.00123354	-0.0259513	0.008	0.019	1	0.0506114	0.0297085	0.031	0.016	1	0.561183	-0.0129613	0.016	0.019	1	0.198021	0.109495	0.139063	0.289299	FALSE	FALSE	FALSE	FALSE
Lonrf3	0.00606406	0.0465856	0.167	0.132	1	0.000506927	0.130935	0.372	0.289	1	2.04943e-16	0.240974	0.289	0.132	6.3643e-12	0.0211229	0.0126632	0.019091	0.0310932	TRUE	FALSE	FALSE	TRUE
Gm14569	1	0	0	0	1	0.632622	0.00921083	0.168	0.158	1	1.50933e-59	0.289357	0.158	0	4.68707e-55	0.0122456	0.00897166			TRUE	FALSE	FALSE	TRUE
Akap17b	0.0780841	0.0205316	0.07	0.055	1	0.946254	-0.00115007	0.101	0.103	1	0.000120093	0.0799555	0.103	0.055	1	0.14228	0.109803	0.48059	0.373644	FALSE	FALSE	FALSE	FALSE
Slc25a43	0.959394	0.000811127	0.001	0.001	1	0.496181	0.00768106	0.009	0.006	1	0.0370219	0.00793133	0.006	0.001	1	0.0872394	0.0382819			TRUE	FALSE	FALSE	FALSE
C330007P06Rik	0.876398	-0.0100722	0.084	0.083	1	0.239866	-0.0334676	0.08	0.096	1	0.428715	0.0089628	0.096	0.083	1	0.240242	0.210267	0.302143	0.288544	FALSE	FALSE	FALSE	FALSE
Upf3b	0.863546	-0.00548532	0.129	0.124	1	0.698372	0.0113216	0.193	0.183	1	0.00157196	0.07406	0.183	0.124	1	0.169086	0.107556	0.151443	0.144885	FALSE	FALSE	FALSE	FALSE
Nkap	0.957008	-0.00872425	0.051	0.05	1	0.606284	0.0147667	0.078	0.071	1	0.0772496	0.0206634	0.071	0.05	1	0.219927	0.134925	0.221809	0.191348	FALSE	FALSE	FALSE	FALSE
Akap14	0.148286	0.00291046	0.001	0	1	0.102822	0.00883188	0.004	0	1	1	0	0	0	1		0.234245			FALSE	FALSE	FALSE	FALSE
Rhox12	1	0	0	0	1	0.362674	0.00450282	0.004	0.002	1	0.111702	0.00298115	0.002	0	1		0.0183318			TRUE	FALSE	FALSE	FALSE
Lamp2	0.00364095	-0.069106	0.317	0.341	1	0.626832	-0.0166889	0.532	0.538	1	7.19882e-14	0.252494	0.538	0.341	2.23552e-09	0.119031	0.0976551	0.110178	0.134013	TRUE	FALSE	FALSE	TRUE
Gm7598	1	0	0	0	1	0.301047	-0.0100306	0.006	0.011	1	2.48461e-05	0.0208481	0.011	0	0.77157	0.0474444	0.0399969			TRUE	FALSE	FALSE	FALSE
Cul4b	0.235118	-0.018886	0.054	0.062	1	0.830771	0.00403923	0.084	0.08	1	0.127976	0.0287755	0.08	0.062	1	0.351248	0.219035	0.269622	0.235008	FALSE	FALSE	FALSE	FALSE
Mcts1	0.206094	-0.024309	0.103	0.113	1	0.881896	-0.00380752	0.133	0.128	1	0.505689	0.00414805	0.128	0.113	1	0.378788	0.290983	0.420296	0.245472	FALSE	FALSE	FALSE	FALSE
6030498E09Rik	0.749904	0.000755632	0.002	0.001	1	0.997703	0.000305954	0.003	0.003	1	0.335336	0.00267439	0.003	0.001	1	0.113757	0.0905419		0.324972	TRUE	FALSE	FALSE	FALSE
Thoc2	0.0828018	0.0382807	0.32	0.281	1	0.491271	0.0281383	0.357	0.342	1	0.152865	0.0415811	0.342	0.281	1	0.121716	0.0928664	0.151801	0.171802	TRUE	FALSE	FALSE	FALSE
Xiap	0.552784	-0.0179006	0.295	0.291	1	0.515894	0.0213174	0.321	0.308	1	0.543185	-0.0316183	0.308	0.291	1	0.160177	0.127359	0.147848	0.174015	FALSE	FALSE	FALSE	FALSE
Stag2	0.0142141	0.0545303	0.305	0.261	1	0.408325	0.025897	0.342	0.315	1	0.117521	0.0394543	0.315	0.261	1	0.158369	0.119846	0.166752	0.169149	FALSE	FALSE	FALSE	FALSE
4930515L19Rik	1	0	0	0	1	0.102822	0.00606004	0.004	0	1	1	0	0	0	1		0.0324154			TRUE	FALSE	FALSE	FALSE
Gm29242	0.00149893	-0.0201084	0.008	0.019	1	0.122719	0.0247772	0.034	0.021	1	0.799961	-0.00293296	0.021	0.019	1	0.113852	0.0443109	0.0607911		TRUE	FALSE	FALSE	FALSE
Ocrl	0.000469979	0.0844722	0.356	0.293	1	0.0104486	0.0951132	0.395	0.323	1	0.911236	-0.00366232	0.323	0.293	1	0.0975902	0.0632281	0.143624	0.129329	TRUE	FALSE	FALSE	FALSE
Apln	2.08752e-13	-0.0377012	0	0.017	6.48259e-09	0.745645	0.00525355	0.026	0.024	1	0.345079	0.00808649	0.024	0.017	1	0.456529	0.34276			FALSE	FALSE	FALSE	FALSE
Utp14a	0.483242	-0.0149929	0.078	0.083	1	0.596506	0.0142111	0.094	0.087	1	0.957228	-0.0152037	0.087	0.083	1	0.162382	0.129123	0.137257	0.155124	FALSE	FALSE	FALSE	FALSE
9530027J09Rik	1	0	0	0	1	0.859195	-0.00256615	0.015	0.016	1	4.58698e-07	0.0297227	0.016	0	0.0142444	0.113275	0.0538725			TRUE	FALSE	FALSE	TRUE
Bcorl1	0.566385	-0.0143303	0.071	0.074	1	0.263675	0.0276009	0.077	0.062	1	0.231736	-0.0417774	0.062	0.074	1	0.21292	0.119825	0.179553	0.274666	FALSE	FALSE	FALSE	FALSE
Aifm1	0.508692	-0.0157918	0.104	0.108	1	0.390336	0.0160261	0.146	0.126	1	0.330246	0.0173203	0.126	0.108	1	0.212087	0.163588	0.165095	0.182548	FALSE	FALSE	FALSE	FALSE
Zfp280c	0.170109	-0.035009	0.263	0.268	1	0.510849	-0.0231793	0.273	0.284	1	0.76572	-0.0184494	0.284	0.268	1	0.0977379	0.102504	0.0708576	0.0974548	TRUE	FALSE	FALSE	FALSE
Enox2	0.0119969	0.0441042	0.185	0.149	1	0.430247	0.0176609	0.206	0.189	1	0.0682582	0.0416365	0.189	0.149	1	0.111731	0.100465	0.138447	0.143859	FALSE	FALSE	FALSE	FALSE
Igsf1	1	0	0	0	1	0.309689	-0.0220612	0.04	0.05	1	1.23667e-19	0.096578	0.05	0	3.84037e-15	0.068704	0.0506602			TRUE	FALSE	FALSE	TRUE
Frmd7	0.306864	0.00143234	0.001	0	1	1	0	0	0	1	1	0	0	0	1				0.449175	FALSE	FALSE	FALSE	FALSE
Rap2c	0.492658	0.0028714	0.033	0.029	1	0.325734	-0.0173047	0.026	0.035	1	0.479879	0.00209425	0.035	0.029	1	0.318155	0.367282	0.424868	0.389803	FALSE	FALSE	FALSE	FALSE
Gpc4	0.735734	-0.00947341	0.065	0.067	1	0.812853	-0.00655442	0.056	0.058	1	0.379033	-0.0304099	0.058	0.067	1	0.0460929	0.0413232	0.14894	0.14638	TRUE	FALSE	FALSE	FALSE
Phf6	0.624635	-0.00238396	0.157	0.146	1	0.951993	0.00580579	0.186	0.186	1	0.0843355	0.030741	0.186	0.146	1	0.121651	0.0999174	0.19329	0.193976	TRUE	FALSE	FALSE	FALSE
Plac1	1	0	0	0	1	0.345094	-0.0031725	0.001	0.003	1	0.0244087	0.00544655	0.003	0	1	0.120385				FALSE	FALSE	FALSE	FALSE
Mospd1	0.369361	0.00683054	0.043	0.037	1	0.833838	-0.00535765	0.058	0.06	1	0.0198841	0.0319674	0.06	0.037	1	0.183164	0.227175	0.299813	0.249119	FALSE	FALSE	FALSE	FALSE
4930502E18Rik	1	0	0	0	1	0.082844	-0.00612316	0	0.003	1	0.0244087	0.00612316	0.003	0	1	0.0676145				TRUE	FALSE	FALSE	FALSE
Zfp449	0.00826827	-0.0333425	0.018	0.03	1	0.685352	0.00929335	0.042	0.038	1	0.356871	0.00657415	0.038	0.03	1	0.139425	0.100186	0.145836		FALSE	FALSE	FALSE	FALSE
Ints6l	0.0712681	0.0324901	0.167	0.143	1	0.452965	0.0218581	0.193	0.178	1	0.110286	0.0291643	0.178	0.143	1	0.206015	0.161613	0.232233	0.25265	FALSE	FALSE	FALSE	FALSE
Slc9a6	0.0309203	-0.0393306	0.062	0.078	1	0.384398	0.0233012	0.103	0.09	1	0.481242	-0.00382703	0.09	0.078	1	0.369438	0.220541	0.444437	0.464177	FALSE	FALSE	FALSE	FALSE
Fhl1	0.035903	0.0349658	0.095	0.076	1	0.891652	-0.0125701	0.134	0.136	1	2.30711e-05	0.100003	0.136	0.076	0.716449	0.239647	0.182565	0.321867	0.230016	FALSE	FALSE	FALSE	FALSE
Map7d3	0.0408117	0.00502854	0.003	0	1	0.887016	-0.000922971	0.017	0.016	1	4.58698e-07	0.0354611	0.016	0	0.0142444	0.00502322	0.00714946			TRUE	FALSE	FALSE	TRUE
Adgrg4	0.694841	0.000773344	0.001	0.001	1	0.0668543	-0.00981022	0.001	0.006	1	0.0102036	0.0105633	0.006	0.001	1	0.0367308			0.358147	TRUE	FALSE	FALSE	FALSE
Arhgef6	0.144511	-0.018821	0.022	0.029	1	0.0850065	-0.0629861	0.152	0.181	1	3.62369e-35	0.268492	0.181	0.029	1.1253e-30	0.0514872	0.0649248	0.316485	0.357035	TRUE	FALSE	FALSE	TRUE
Rbmx	0.80307	-0.00628155	0.151	0.151	1	0.764756	-0.0127187	0.256	0.259	1	1.95097e-08	0.16355	0.259	0.151	0.000605855	0.0779443	0.0608054	0.122712	0.0894647	TRUE	FALSE	FALSE	TRUE
Zic3	0.0165329	-0.00449782	0	0.002	1	0.215225	0.0253213	0.077	0.06	1	2.96048e-20	0.110117	0.06	0.002	9.19348e-16	0.0837808	0.05983			TRUE	FALSE	FALSE	TRUE
Atp11c	0.602911	-0.000833932	0.149	0.14	1	0.00800043	0.0879071	0.197	0.145	1	0.922883	-0.0248025	0.145	0.14	1	0.307588	0.178691	0.364033	0.259742	FALSE	FALSE	FALSE	FALSE
Gm14661	1.59562e-06	-0.0165152	0	0.007	0.0495503	0.249183	0.00517231	0.002	0	1	0.0291399	-0.0165152	0	0.007	1			0.0270586		TRUE	TRUE	FALSE	FALSE
Sox3	1	0	0	0	1	0.613747	-0.00363366	0.003	0.005	1	0.00582712	0.00949808	0.005	0	1	0.252098				FALSE	FALSE	FALSE	FALSE
Gm14662	1	0	0	0	1	0.334941	-0.0080362	0.012	0.017	1	1.22198e-07	0.0316274	0.017	0	0.00379475	0.0164187	0.0162325			TRUE	FALSE	FALSE	TRUE
Gm14664	1	0	0	0	1	0.472966	0.00793441	0.012	0.008	1	0.00036858	0.0123302	0.008	0	1	0.0468977				TRUE	FALSE	FALSE	FALSE
Slitrk2	0.226325	0.0251765	0.208	0.19	1	0.561842	0.0237761	0.146	0.136	1	0.000375765	-0.132125	0.136	0.19	1	0.124696	0.092049	0.078237	0.06799	TRUE	FALSE	FALSE	FALSE
Fmr1	0.0165345	0.0382265	0.161	0.13	1	0.704526	-0.0172843	0.153	0.159	1	0.170359	0.0220656	0.159	0.13	1	0.231599	0.171577	0.327913	0.290445	FALSE	FALSE	FALSE	FALSE
Gm14698	0.00122724	-0.0191606	0.005	0.014	1	0.522818	0.00108829	0.017	0.013	1	0.844789	-0.00125561	0.013	0.014	1	0.294665	0.156646			FALSE	FALSE	FALSE	FALSE
1700111N16Rik	0.0408117	0.00462284	0.003	0	1	0.411559	-0.00778703	0.014	0.019	1	3.26364e-08	0.0341532	0.019	0	0.00101349	0.0376952	0.0627776			TRUE	FALSE	FALSE	TRUE
Mtm1	0.52128	-0.0167134	0.091	0.096	1	0.725123	0.0111495	0.148	0.14	1	0.00505666	0.0620075	0.14	0.096	1	0.131369	0.1043	0.149119	0.23914	FALSE	FALSE	FALSE	FALSE
Mtmr1	0.0520074	0.0337375	0.159	0.134	1	0.857142	0.00248258	0.161	0.158	1	0.34144	0.0104138	0.158	0.134	1	0.163235	0.116672	0.219046	0.251992	FALSE	FALSE	FALSE	FALSE
Cd99l2	0.00218763	0.0546212	0.15	0.115	1	0.119571	0.0353711	0.151	0.121	1	0.898821	-0.011185	0.121	0.115	1	0.295332	0.201944	0.353663	0.252479	FALSE	FALSE	FALSE	FALSE
Gm16189	0.994488	-0.00315864	0.043	0.042	1	0.900766	-0.00321766	0.057	0.058	1	0.126533	0.0207357	0.058	0.042	1	0.186172	0.101755	0.16124	0.159389	FALSE	FALSE	FALSE	FALSE
Gm1141	1	0	0	0	1	0.543531	0.00218554	0.003	0.002	1	0.111702	0.0031693	0.002	0	1		0.128853			FALSE	FALSE	FALSE	FALSE
Fate1	1	0	0	0	1	0.082844	-0.00829947	0	0.003	1	0.0244087	0.00829947	0.003	0	1	0.0397977				TRUE	FALSE	FALSE	FALSE
Gabre	1	0	0	0	1	0.249183	0.00359164	0.002	0	1	1	0	0	0	1		0.0711731			TRUE	FALSE	FALSE	FALSE
Nsdhl	4.65181e-07	-0.118873	0.186	0.242	0.0144457	0.792003	-0.0104967	0.116	0.12	1	3.26188e-12	-0.261163	0.12	0.242	1.01294e-07	0.140013	0.127773	0.0541277	0.0802219	TRUE	TRUE	FALSE	TRUE
Zfp185	0.210665	0.00177734	0.001	0	1	0.0455569	0.0117296	0.006	0	1	1	0	0	0	1		0.0658356			TRUE	FALSE	FALSE	FALSE
Xlr5a	0.912245	-0.00186369	0.008	0.008	1	0.291284	-0.0115801	0.014	0.021	1	0.0140203	0.0171404	0.021	0.008	1	0.201236	0.190926	0.194067	0.284038	FALSE	FALSE	FALSE	FALSE
Xlr3b	0.644928	-0.00262549	0.013	0.014	1	0.564005	0.0128314	0.023	0.019	1	0.448423	-6.47761e-05	0.019	0.014	1	0.235132	0.107238			FALSE	FALSE	FALSE	FALSE
Xlr4b	0.789034	-0.000260378	0.001	0.001	1	0.0455569	0.0131932	0.006	0	1	0.37451	-0.00355939	0	0.001	1		0.053056			TRUE	FALSE	FALSE	FALSE
Zfp275	0.201396	0.00577868	0.006	0.003	1	0.0722844	-0.0269723	0.019	0.033	1	2.23368e-09	0.0550242	0.033	0.003	6.93648e-05	0.273059	0.433863			FALSE	FALSE	FALSE	FALSE
Bgn	0.535189	0.00268876	0.007	0.006	1	0.719236	-0.00895011	0.041	0.044	1	1.15616e-10	0.0770068	0.044	0.006	3.59034e-06	0.124851	0.115119		0.396359	FALSE	FALSE	FALSE	FALSE
Bcap31	0.00137096	-0.0649089	0.093	0.121	1	0.948102	0.00603581	0.183	0.183	1	0.000967365	0.0732018	0.183	0.121	1	0.376789	0.291044	0.343864	0.298602	FALSE	FALSE	FALSE	FALSE
Abcd1	0.0245225	0.0214969	0.043	0.029	1	0.174265	-0.040158	0.061	0.077	1	6.88966e-07	0.083519	0.077	0.029	0.0213952	0.0993433	0.0989934	0.230907	0.140062	TRUE	FALSE	FALSE	TRUE
Ssr4	0.0413634	-0.0466483	0.089	0.105	1	0.281099	-0.0280452	0.148	0.17	1	0.000229408	0.0762826	0.17	0.105	1	0.294559	0.241414	0.248437	0.159537	FALSE	FALSE	FALSE	FALSE
Arhgap4	0.421968	0.00284096	0.018	0.014	1	0.34815	0.0141036	0.017	0.011	1	0.537717	-0.0101936	0.011	0.014	1	0.275695	0.123373	0.169487	0.179498	FALSE	FALSE	FALSE	FALSE
Renbp	0.234877	-0.0100433	0.008	0.011	1	0.0242016	0.0477326	0.062	0.036	1	7.50472e-05	0.0425247	0.036	0.011	1	0.040315	0.034677	0.10644		TRUE	FALSE	FALSE	FALSE
Hcfc1	0.227492	-0.0176677	0.051	0.059	1	0.742397	0.0077566	0.062	0.058	1	0.837881	-0.0159382	0.058	0.059	1	0.400148	0.264512	0.425983	0.425247	FALSE	FALSE	FALSE	FALSE
Irak1	0.174842	0.0141426	0.108	0.093	1	0.508083	0.0182632	0.148	0.136	1	0.00856031	0.0501946	0.136	0.093	1	0.15147	0.108353	0.181132	0.162379	FALSE	FALSE	FALSE	FALSE
Mecp2	3.35718e-05	0.0885205	0.3	0.229	1	0.747678	0.00713107	0.314	0.298	1	0.0213897	0.0599428	0.298	0.229	1	0.176709	0.142579	0.27747	0.268403	FALSE	FALSE	FALSE	FALSE
Flna	0.0195762	0.0280684	0.07	0.052	1	0.54657	-0.0179236	0.075	0.084	1	0.0076216	0.0411043	0.084	0.052	1	0.171844	0.127232	0.174656	0.109521	FALSE	FALSE	FALSE	FALSE
Emd	2.04167e-15	0.173824	0.204	0.11	6.34021e-11	0.720997	-0.00310465	0.039	0.043	1	2.18797e-07	-0.167208	0.043	0.11	0.00679454	0.538946	0.439198	0.163579	0.0615409	TRUE	TRUE	FALSE	TRUE
Rpl10	0.953028	-0.00577649	0.028	0.027	1	0.862405	0.001534	0.028	0.027	1	0.900011	-0.0109016	0.027	0.027	1	0.0875639	0.0592451	0.0478416	0.0568125	TRUE	FALSE	FALSE	FALSE
Dnase1l1	1.93356e-06	0.0251321	0.014	0	0.0600446	0.0631617	0.0292953	0.049	0.03	1	3.27764e-12	0.0615392	0.03	0	1.01784e-07	0.0746405	0.0354341			TRUE	FALSE	FALSE	TRUE
Taz	0.435246	0.00181625	0.132	0.12	1	0.00242262	0.0903468	0.251	0.18	1	0.00086609	0.0834897	0.18	0.12	1	0.161234	0.0894078	0.199594	0.170388	TRUE	FALSE	FALSE	FALSE
Plxna3	0.0611987	-0.0165994	0.017	0.025	1	0.6294	0.0073911	0.043	0.038	1	0.106532	0.0180229	0.038	0.025	1	0.232317	0.1538	0.330466		FALSE	FALSE	FALSE	FALSE
Lage3	0.00565249	-0.0571879	0.082	0.104	1	0.320494	-0.036201	0.135	0.151	1	0.00538205	0.0591099	0.151	0.104	1	0.206125	0.180915	0.23478	0.205599	FALSE	FALSE	FALSE	FALSE
Slc10a3	1	0	0	0	1	0.535022	0.00646097	0.015	0.011	1	2.48461e-05	0.0203878	0.011	0	0.77157	0.077409	0.0233903			TRUE	FALSE	FALSE	FALSE
Fam3a	0.000653345	-0.0324866	0.01	0.022	1	0.767335	0.000863082	0.038	0.035	1	0.107064	0.0181158	0.035	0.022	1	0.36435	0.22769	0.433113		FALSE	FALSE	FALSE	FALSE
Ikbkg	0.661874	-0.00444817	0.044	0.04	1	0.844534	-0.00737909	0.073	0.076	1	0.00101953	0.0499504	0.076	0.04	1	0.151453	0.151702	0.443245	0.286228	FALSE	FALSE	FALSE	FALSE
G6pdx	0.5172	-0.0132244	0.033	0.037	1	0.813386	-0.00180111	0.068	0.065	1	0.00519041	0.0437298	0.065	0.037	1	0.222205	0.15513	0.155118	0.184568	FALSE	FALSE	FALSE	FALSE
Dkc1	0.0363861	-0.0360319	0.044	0.057	1	0.0510495	-0.04442	0.044	0.066	1	0.50691	0.00308252	0.066	0.057	1	0.311958	0.324501	0.410484	0.353401	FALSE	FALSE	FALSE	FALSE
Mpp1	0.243497	-0.0231796	0.041	0.047	1	0.74216	-0.00863401	0.051	0.055	1	0.505915	-0.000475207	0.055	0.047	1	0.387508	0.29609	0.412979	0.319991	FALSE	FALSE	FALSE	FALSE
F8	0.051549	-0.024681	0.024	0.034	1	0.0184833	-0.049984	0.032	0.057	1	0.0143531	0.0384364	0.057	0.034	1	0.0610415	0.0897713	0.0806421	0.168503	TRUE	FALSE	FALSE	FALSE
Cmc4	0.845721	-0.00472972	0.038	0.039	1	0.114607	-0.0392487	0.062	0.082	1	5.55413e-05	0.0693402	0.082	0.039	1	0.207692	0.228931	0.301958	0.243493	FALSE	FALSE	FALSE	FALSE
Tbl1x	0.000140548	0.0906241	0.435	0.364	1	0.447301	0.026527	0.372	0.353	1	0.0360618	-0.0791327	0.353	0.364	1	0.119125	0.0980691	0.13063	0.138098	TRUE	FALSE	FALSE	FALSE
Prrg1	0.0320388	-0.0278738	0.041	0.055	1	0.0652347	0.0538208	0.182	0.145	1	5.00964e-12	0.156102	0.145	0.055	1.55569e-07	0.152001	0.122645	0.189832	0.447697	FALSE	FALSE	FALSE	FALSE
Gm7173	0.892179	-0.00388264	0.024	0.025	1	0.937971	-0.00562251	0.089	0.087	1	7.41572e-11	0.118921	0.087	0.025	2.30288e-06	0.0337868	0.0363093	0.0966806	0.179433	TRUE	FALSE	FALSE	TRUE
Gm26775	4.43862e-06	0.0245234	0.013	0	0.137837	0.914378	-0.0130582	0.06	0.06	1	4.48274e-23	0.123546	0.06	0	1.39207e-18	0.011769	0.00786142			TRUE	FALSE	FALSE	TRUE
Tmem47	7.6348e-43	-0.319121	0.367	0.533	2.37091e-38	0.250252	-0.0416559	0.614	0.644	1	0.0322578	0.0889475	0.644	0.533	1	0.0633336	0.0535988	0.0481488	0.0634707	TRUE	TRUE	FALSE	FALSE
Dmd	4.27821e-06	0.0666996	0.841	0.806	0.132856	0.0276164	0.0548396	0.838	0.803	1	1.58589e-07	-0.0929155	0.803	0.806	0.00492483	0.0791369	0.064822	0.207093	0.331109	TRUE	FALSE	FALSE	TRUE
Tab3	0.559255	-0.0145582	0.058	0.061	1	0.85329	-0.00617193	0.066	0.068	1	0.619062	-0.000161693	0.068	0.061	1	0.187261	0.151965	0.281466	0.351276	FALSE	FALSE	FALSE	FALSE
Gk	0.00037608	0.0889128	0.363	0.303	1	0.189515	0.041386	0.466	0.438	1	9.91303e-07	0.170807	0.438	0.303	0.0307839	0.0499127	0.0428738	0.0670568	0.0729663	TRUE	FALSE	FALSE	TRUE
Gm14764	1	0	0	0	1	0.0656125	0.025091	0.017	0.006	1	0.00144857	0.0098407	0.006	0	1	0.042686	0.0114717			TRUE	FALSE	FALSE	FALSE
Gm14762	1	0	0	0	1	0.480288	-0.00224444	0.006	0.009	1	9.52016e-05	0.0150714	0.009	0	1	0.0313402				TRUE	FALSE	FALSE	FALSE
5430427O19Rik	0.0165329	-0.00399409	0	0.002	1	0.543531	0.00233877	0.003	0.002	1	0.884097	-0.000399679	0.002	0.002	1		0.480363			FALSE	FALSE	FALSE	FALSE
Il1rapl1	1.30284e-33	0.202758	0.859	0.738	4.04584e-29	7.52046e-05	0.106452	0.844	0.785	1	0.000118152	0.0999373	0.785	0.738	1	0.103811	0.0722695	0.358762	0.451039	TRUE	TRUE	FALSE	FALSE
Mageb18	0.00477169	0.0183755	0.016	0.006	1	0.536777	0.00562711	0.027	0.022	1	0.00104563	0.029574	0.022	0.006	1	0.111512	0.126801	0.290928	0.228664	FALSE	FALSE	FALSE	FALSE
Arx	0.125202	-0.0312759	0.054	0.064	1	0.0335649	-0.00883883	0	0.005	1	2.81779e-09	-0.128978	0.005	0.064	8.75037e-05			0.193134	0.198415	FALSE	FALSE	FALSE	FALSE
Pola1	0.00269478	0.0503534	0.09	0.065	1	0.18938	0.0441067	0.139	0.118	1	4.74962e-05	0.0872484	0.118	0.065	1	0.129589	0.0880908	0.238213	0.30097	TRUE	FALSE	FALSE	FALSE
Pcyt1b	0.762224	-0.0162377	0.108	0.108	1	0.212168	0.033424	0.183	0.156	1	0.00452169	0.0689436	0.156	0.108	1	0.112907	0.108745	0.141339	0.171401	FALSE	FALSE	FALSE	FALSE
Gm14798	0.0506785	-0.0263411	0.03	0.04	1	0.687885	-0.0146659	0.039	0.043	1	0.849697	0.000360724	0.043	0.04	1	0.105318	0.0799164	0.0860398	0.0914842	TRUE	FALSE	FALSE	FALSE
Zfx	0.703717	-0.000457096	0.157	0.148	1	0.533698	-0.0214113	0.168	0.18	1	0.197215	0.0215613	0.18	0.148	1	0.129788	0.111702	0.164085	0.192962	FALSE	FALSE	FALSE	FALSE
Eif2s3x	0.764581	0.000864256	0.06	0.057	1	0.536432	-0.0168831	0.059	0.066	1	0.466904	0.00882897	0.066	0.057	1	0.408478	0.339626	0.429896	0.422188	FALSE	FALSE	FALSE	FALSE
Klhl15	0.554789	0.00544577	0.085	0.078	1	0.560013	0.0129459	0.086	0.077	1	0.773113	-0.0234508	0.077	0.078	1	0.208106	0.16143	0.290729	0.366637	FALSE	FALSE	FALSE	FALSE
Apoo	0.149537	-0.0301214	0.079	0.09	1	0.815847	-0.0241869	0.148	0.147	1	0.000246464	0.0889746	0.147	0.09	1	0.188896	0.163262	0.276358	0.256585	FALSE	FALSE	FALSE	FALSE
Gm14827	0.125835	0.0122808	0.021	0.015	1	0.338261	0.0128027	0.036	0.027	1	0.0633191	0.0156722	0.027	0.015	1	0.203357	0.128086	0.230043	0.267978	FALSE	FALSE	FALSE	FALSE
Gspt2	0.0316439	-0.0272689	0.029	0.04	1	0.159007	-0.0269115	0.028	0.041	1	0.978265	-0.0104954	0.041	0.04	1	0.349183	0.355762	0.469806	0.412167	FALSE	FALSE	FALSE	FALSE
Zxdb	0.00563821	-0.00494206	0	0.002	1	0.568816	0.000842912	0.025	0.021	1	9.63708e-06	0.0375893	0.021	0.002	0.29927	0.467118	0.269124			FALSE	FALSE	FALSE	FALSE
Gm39526	1	0	0	0	1	0.0760045	0.0224519	0.021	0.009	1	9.52016e-05	0.0171899	0.009	0	1	0.084926	0.0330298			TRUE	FALSE	FALSE	FALSE
Spin4	1	0	0	0	1	0.739279	0.00267679	0.004	0.003	1	0.0244087	0.00517207	0.003	0	1		0.220395			FALSE	FALSE	FALSE	FALSE
Amer1	0.00049647	-0.0391883	0.015	0.029	1	0.567957	-0.0105774	0.044	0.05	1	0.0180842	0.0270078	0.05	0.029	1	0.248356	0.184181	0.260481		FALSE	FALSE	FALSE	FALSE
Zc4h2	0.310126	-0.0135794	0.025	0.03	1	0.771334	-0.00279188	0.026	0.024	1	0.410474	-0.0156965	0.024	0.03	1	0.371311	0.219905	0.272377	0.298171	FALSE	FALSE	FALSE	FALSE
Zc3h12b	0.280376	0.0274679	0.305	0.282	1	0.199389	0.0562444	0.369	0.334	1	0.155052	0.043242	0.334	0.282	1	0.303876	0.215562	0.39042	0.235687	FALSE	FALSE	FALSE	FALSE
Las1l	0.18115	0.0158084	0.082	0.07	1	0.717293	0.00733433	0.121	0.115	1	0.00112575	0.0592469	0.115	0.07	1	0.24292	0.163644	0.269496	0.178887	FALSE	FALSE	FALSE	FALSE
Hsf3	0.419169	-0.00600911	0.006	0.007	1	0.930998	-0.00379848	0.029	0.03	1	4.30631e-05	0.0448498	0.03	0.007	1	0.0132024	0.0281896			TRUE	FALSE	FALSE	FALSE
Eda2r	1	0	0	0	1	0.817297	0.000125779	0.002	0.002	1	0.111702	0.00365916	0.002	0	1		0.321625			FALSE	FALSE	FALSE	FALSE
Ophn1	0.0613042	-0.0427715	0.335	0.344	1	0.0447458	0.065261	0.369	0.311	1	0.00878834	-0.0957169	0.311	0.344	1	0.117613	0.0947507	0.133176	0.158935	TRUE	FALSE	FALSE	FALSE
Yipf6	0.884541	-0.00716311	0.049	0.049	1	0.945401	0.00445014	0.056	0.055	1	0.661966	-0.00795406	0.055	0.049	1	0.312561	0.236507	0.223098	0.238127	FALSE	FALSE	FALSE	FALSE
Stard8	0.724284	0.000930765	0.122	0.116	1	0.00527508	0.055968	0.091	0.052	1	2.83941e-06	-0.134428	0.052	0.116	0.0881751	0.0980059	0.0545609	0.0521189	0.0733508	TRUE	FALSE	FALSE	FALSE
Gm14808	1	0	0	0	1	0.249183	0.00335832	0.002	0	1	1	0	0	0	1		0.0140545			TRUE	FALSE	FALSE	FALSE
Eda	0.150129	-0.0466838	0.296	0.303	1	0.486448	-0.0421146	0.252	0.262	1	0.00927726	-0.105439	0.262	0.303	1	0.018415	0.0173154	0.0387128	0.0697162	TRUE	FALSE	FALSE	FALSE
Awat2	1	0	0	0	1	0.135172	0.0149488	0.019	0.009	1	9.52016e-05	0.0187476	0.009	0	1	0.0241378	0.0189624			TRUE	FALSE	FALSE	FALSE
Igbp1	0.750967	-0.0107188	0.055	0.057	1	0.149899	-0.0353338	0.07	0.09	1	0.00760936	0.0427054	0.09	0.057	1	0.28285	0.304412	0.319033	0.24971	FALSE	FALSE	FALSE	FALSE
Pdzd11	0.000603192	-0.0527937	0.046	0.068	1	0.762516	0.0133114	0.06	0.057	1	0.231361	-0.0437004	0.057	0.068	1	0.458487	0.335394	0.303715	0.266492	FALSE	FALSE	FALSE	FALSE
Kif4	0.0300247	0.0065755	0.003	0	1	0.38032	0.00606475	0.013	0.008	1	0.00036858	0.0164501	0.008	0	1	0.229732	0.0851642		0.157672	TRUE	FALSE	FALSE	FALSE
Gdpd2	0.0785438	0.0235957	0.082	0.067	1	0.107273	0.0467524	0.174	0.142	1	7.41345e-08	0.121604	0.142	0.067	0.00230217	0.0248064	0.0172311		0.0244015	TRUE	FALSE	FALSE	TRUE
Gm14902	1	0	0	0	1	0.593424	0.00777149	0.01	0.008	1	0.00036858	0.0135833	0.008	0	1	0.0558476	0.0197271			TRUE	FALSE	FALSE	FALSE
Tex11	6.64445e-05	0.0276329	0.018	0.004	1	0.132505	-0.0461001	0.067	0.087	1	1.63111e-27	0.167348	0.087	0.004	5.06524e-23	0.00530569	0.00725158			TRUE	FALSE	FALSE	TRUE
Snx12	0.284523	-0.0275631	0.146	0.154	1	0.788186	0.0107689	0.21	0.207	1	0.0188191	0.05436	0.207	0.154	1	0.175273	0.130707	0.354856	0.362642	FALSE	FALSE	FALSE	FALSE
Foxo4	1	0	0	0	1	0.8086	-0.00800242	0.019	0.021	1	8.73364e-09	0.0402345	0.021	0	0.000271214	0.19821	0.221808			FALSE	FALSE	FALSE	FALSE
Med12	0.107038	0.0239374	0.024	0.017	1	0.979735	-0.0075594	0.131	0.129	1	4.78996e-29	0.208953	0.129	0.017	1.48747e-24	0.0721548	0.0505178			TRUE	FALSE	FALSE	TRUE
Nlgn3	0.693419	-0.00212976	0.184	0.173	1	0.984885	-0.00604731	0.115	0.115	1	0.000167486	-0.132396	0.115	0.173	1	0.235596	0.151915	0.329717	0.263274	FALSE	FALSE	FALSE	FALSE
Zmym3	0.163932	-0.0211174	0.056	0.066	1	0.814619	-0.00356805	0.056	0.052	1	0.185085	-0.0364177	0.052	0.066	1	0.483848	0.275494	0.476494	0.404723	FALSE	FALSE	FALSE	FALSE
Nono	0.00046742	-0.0756902	0.092	0.121	1	0.889713	0.0028104	0.136	0.134	1	0.714986	-0.0123639	0.134	0.121	1	0.379796	0.265261	0.374447	0.351159	FALSE	FALSE	FALSE	FALSE
Itgb1bp2	1	0	0	0	1	0.102822	0.00718498	0.004	0	1	1	0	0	0	1		0.253371			FALSE	FALSE	FALSE	FALSE
Taf1	0.487158	-0.0198933	0.219	0.22	1	0.316158	0.0373337	0.199	0.18	1	0.00393964	-0.116699	0.18	0.22	1	0.203601	0.139155	0.205422	0.195029	FALSE	FALSE	FALSE	FALSE
Ogt	0.000693222	-0.0566716	0.677	0.702	1	0.883576	0.00924011	0.777	0.748	1	0.410497	0.00426552	0.748	0.702	1	0.100574	0.0794307	0.115612	0.123396	TRUE	FALSE	FALSE	FALSE
Pin4	0.970283	-0.00151659	0.006	0.006	1	0.367892	0.00660632	0.015	0.009	1	0.31272	0.00940553	0.009	0.006	1	0.124672	0.090939			TRUE	FALSE	FALSE	FALSE
Hdac8	0.0106965	0.0409612	0.815	0.788	1	0.282866	0.0317212	0.927	0.904	1	4.58097e-20	0.20079	0.904	0.788	1.42258e-15	0.0229198	0.0179416	0.0289796	0.0437508	TRUE	FALSE	FALSE	TRUE
Phka1	8.80385e-13	0.163742	0.591	0.487	2.73395e-08	0.00171413	0.0982244	0.676	0.629	1	2.32275e-06	0.168821	0.629	0.487	0.0721308	0.0332286	0.0228569	0.0260197	0.0267726	TRUE	TRUE	FALSE	FALSE
Chic1	0.187137	0.0194976	0.163	0.144	1	0.363883	0.0328797	0.233	0.213	1	0.00110691	0.0777763	0.213	0.144	1	0.118648	0.0965693	0.190145	0.243057	TRUE	FALSE	FALSE	FALSE
Gm26952	1	0	0	0	1	0.543531	0.00322732	0.003	0.002	1	0.111702	0.00348372	0.002	0	1		0.0329866			TRUE	FALSE	FALSE	FALSE
Tsx	1	0	0	0	1	0.352115	-0.00807392	0.003	0.006	1	0.00144857	0.0142803	0.006	0	1	0.0336373	0.0380533			TRUE	FALSE	FALSE	FALSE
Jpx	0.436756	-0.019901	0.041	0.045	1	0.894677	-0.00391337	0.043	0.044	1	0.80804	-0.0204161	0.044	0.045	1	0.175852	0.15774	0.143347	0.176576	FALSE	FALSE	FALSE	FALSE
Slc16a2	0.0510771	-0.0577885	0.149	0.165	1	0.449506	-0.0417509	0.301	0.309	1	1.20344e-12	0.227467	0.309	0.165	3.73715e-08	0.109337	0.0983141	0.263922	0.311174	TRUE	FALSE	FALSE	TRUE
Rlim	0.294905	-0.028683	0.122	0.129	1	0.147793	0.0387327	0.164	0.136	1	0.984645	-0.016732	0.136	0.129	1	0.168583	0.130269	0.196621	0.210583	FALSE	FALSE	FALSE	FALSE
Abcb7	0.000295226	-0.0780879	0.166	0.203	1	0.24759	0.0332459	0.251	0.227	1	0.578466	0.00656431	0.227	0.203	1	0.278494	0.21491	0.371948	0.285681	FALSE	FALSE	FALSE	FALSE
Zdhhc15	0.240863	0.00656035	0.02	0.015	1	0.768976	-0.00359767	0.02	0.022	1	0.242176	0.0125738	0.022	0.015	1	0.133018	0.100082	0.419752	0.433947	FALSE	FALSE	FALSE	FALSE
Magee2	1	0	0	0	1	0.180532	-0.010271	0.002	0.006	1	0.00144857	0.0140689	0.006	0	1	0.369916				FALSE	FALSE	FALSE	FALSE
Pbdc1	0.820867	-0.0125367	0.065	0.066	1	0.972685	-0.0213488	0.078	0.076	1	0.445806	0.0142253	0.076	0.066	1	0.198098	0.225461	0.284511	0.313259	FALSE	FALSE	FALSE	FALSE
Atrx	0.0273917	0.0546461	0.489	0.439	1	0.885683	0.00479628	0.411	0.401	1	9.2193e-05	-0.136707	0.401	0.439	1	0.252232	0.180349	0.313628	0.245412	FALSE	FALSE	FALSE	FALSE
Magt1	0.181972	0.0178321	0.114	0.099	1	0.573896	-0.0274488	0.148	0.156	1	0.000583089	0.0781648	0.156	0.099	1	0.164592	0.152457	0.110821	0.149501	FALSE	FALSE	FALSE	FALSE
Atp7a	0.755588	-0.00152358	0.154	0.146	1	0.0104536	-0.101514	0.188	0.235	1	5.0906e-06	0.132774	0.235	0.146	0.158083	0.060207	0.0832707	0.0753677	0.111504	TRUE	FALSE	FALSE	FALSE
Gm5127	0.75112	-0.0016834	0.003	0.003	1	0.501179	0.00604797	0.009	0.006	1	0.281695	0.0069463	0.006	0.003	1	0.218581	0.185958	0.188532	0.327806	FALSE	FALSE	FALSE	FALSE
Lpar4	5.32569e-31	-0.101927	0	0.043	1.65384e-26	0.370639	0.0183192	0.094	0.08	1	0.000747353	0.0542878	0.08	0.043	1	0.0329145	0.0235537			TRUE	TRUE	FALSE	FALSE
Fam46d	0.534163	-0.00452398	0.007	0.008	1	0.0629725	-0.0229182	0.01	0.022	1	0.00672742	0.0238737	0.022	0.008	1	0.06588	0.122507		0.212354	TRUE	FALSE	FALSE	FALSE
Brwd3	0.219732	0.0188784	0.111	0.098	1	0.540721	-0.0270137	0.147	0.155	1	0.000462508	0.0832053	0.155	0.098	1	0.08957	0.0755413	0.153593	0.222828	TRUE	FALSE	FALSE	FALSE
Sh3bgrl	0.25649	0.0180292	0.194	0.176	1	0.289698	0.0361629	0.176	0.156	1	0.0979515	-0.0726006	0.156	0.176	1	0.184275	0.13495	0.198701	0.137535	FALSE	FALSE	FALSE	FALSE
Gm44593	0.709552	-0.00849758	0.052	0.054	1	0.0010985	-0.0883127	0.061	0.106	1	2.6878e-05	0.0883256	0.106	0.054	0.83467	0.0359742	0.0970895	0.0466977	0.0910874	TRUE	FALSE	FALSE	FALSE
Pou3f4	1	0	0	0	1	0.711841	-0.00462728	0.028	0.032	1	8.81588e-13	0.0544605	0.032	0	2.73768e-08	0.0471341	0.0641571			TRUE	FALSE	FALSE	TRUE
Rps6ka6	0.315492	0.00268707	0.01	0.007	1	0.862103	-0.00203242	0.015	0.016	1	0.0497373	0.0136357	0.016	0.007	1	0.157963	0.249817	0.440848	0.384556	FALSE	FALSE	FALSE	FALSE
Hdx	0.0130361	0.027535	0.061	0.043	1	0.904833	-0.00656315	0.056	0.057	1	0.178255	0.023513	0.057	0.043	1	0.231609	0.219136	0.43611	0.442225	FALSE	FALSE	FALSE	FALSE
Apool	5.31986e-07	0.0581181	0.039	0.013	0.0165203	0.574523	-0.0215839	0.072	0.079	1	8.60338e-16	0.129554	0.079	0.013	2.67169e-11	0.0874217	0.0928776		0.106646	TRUE	TRUE	FALSE	TRUE
Satl1	1	0	0	0	1	0.614486	-0.00264311	0.003	0.005	1	0.00582712	0.00906819	0.005	0	1	0.0154888				TRUE	FALSE	FALSE	FALSE
Chm	0.567283	0.00535836	0.204	0.191	1	0.310992	-0.0390401	0.241	0.263	1	0.0025029	0.0822696	0.263	0.191	1	0.159044	0.140752	0.300813	0.336417	FALSE	FALSE	FALSE	FALSE
Pcdh11x	1.02784e-06	0.118877	0.423	0.343	0.0319186	0.0079145	0.113638	0.319	0.259	1	2.05445e-05	-0.167616	0.259	0.343	0.637988	0.0729733	0.052198	0.118762	0.128367	TRUE	TRUE	FALSE	FALSE
Cldn34c1	0.0508549	0.0269366	0.102	0.083	1	0.848123	-0.00134201	0.123	0.118	1	0.0154274	0.0507189	0.118	0.083	1	0.137605	0.107806	0.0790204	0.089221	TRUE	FALSE	FALSE	FALSE
Cldn34c2	1	0	0	0	1	0.283078	-0.0117394	0.007	0.013	1	6.53313e-06	0.0242299	0.013	0	0.20288	0.0195141	0.0342359			TRUE	FALSE	FALSE	FALSE
Cldn34c4	1	0	0	0	1	0.180532	-0.00731578	0.002	0.006	1	0.00144857	0.0112437	0.006	0	1	0.0152106				TRUE	FALSE	FALSE	FALSE
Diaph2	8.79805e-11	0.150945	0.527	0.414	2.73215e-06	0.0238249	0.0811701	0.525	0.454	1	0.542101	0.0236833	0.454	0.414	1	0.128576	0.110343	0.197158	0.235619	FALSE	FALSE	FALSE	FALSE
Gm26851	1	0	0	0	1	0.362068	0.00577644	0.004	0.002	1	0.111702	0.0028238	0.002	0	1		0.0662268			TRUE	FALSE	FALSE	FALSE
Tspan6	1	0	0	0	1	0.250209	0.0251194	0.066	0.052	1	3.30846e-20	0.0937899	0.052	0	1.02741e-15	0.143501	0.0978392			TRUE	FALSE	FALSE	TRUE
Sytl4	1	0	0	0	1	0.18619	-0.0127685	0.006	0.013	1	6.53313e-06	0.0252979	0.013	0	0.20288	0.0291795	0.0360978			TRUE	FALSE	FALSE	FALSE
Nox1	0.507246	-0.00489096	0.072	0.065	1	0.384501	-0.0150024	0.087	0.101	1	0.00736598	0.0399222	0.101	0.065	1	0.0430049	0.0401607	0.0470386	0.0784981	TRUE	FALSE	FALSE	FALSE
Arl13a	0.00378829	0.0092037	0.005	0	1	0.242291	-0.0118362	0.01	0.017	1	1.22198e-07	0.0320274	0.017	0	0.00379475	0.0335708	0.0455815			TRUE	FALSE	FALSE	TRUE
Trmt2b	0.0122611	0.0291491	0.073	0.052	1	0.115621	0.0377398	0.103	0.079	1	0.0259859	0.0333429	0.079	0.052	1	0.136414	0.100501	0.138491	0.117371	FALSE	FALSE	FALSE	FALSE
Drp2	0.43671	0.00617285	0.084	0.076	1	0.484662	-0.0256079	0.221	0.238	1	2.14881e-24	0.262116	0.238	0.076	6.67291e-20	0.0387833	0.0343385	0.254397	0.23845	TRUE	FALSE	FALSE	TRUE
Taf7l	0.000848541	-0.0296233	0.012	0.026	1	0.0105476	-0.0497764	0.048	0.08	1	6.28701e-09	0.0951025	0.08	0.026	0.000195237	0.00951168	0.0100269	0.0570517	0.105185	TRUE	FALSE	FALSE	TRUE
Rpl36a	1	0	0	0	1	0.291154	0.00728728	0.009	0.005	1	0.00582712	0.00847994	0.005	0	1		0.0895083			TRUE	FALSE	FALSE	FALSE
Gla	0.747134	-0.00774202	0.021	0.022	1	0.994917	-0.0024076	0.022	0.022	1	0.937091	-0.00639334	0.022	0.022	1	0.382504	0.423398	0.231646	0.221606	FALSE	FALSE	FALSE	FALSE
Armcx6	0.0503741	-0.00272878	0	0.001	1	0.353221	-0.0149132	0.029	0.038	1	3.25864e-13	0.0680379	0.038	0.001	1.01194e-08	0.0935574	0.108684			TRUE	FALSE	FALSE	TRUE
Zmat1	0.0994987	0.0242407	0.114	0.097	1	0.800467	-0.0102554	0.196	0.2	1	2.34709e-10	0.163453	0.2	0.097	7.28866e-06	0.0889895	0.0851301	0.189822	0.211177	TRUE	FALSE	FALSE	TRUE
Gprasp1	3.94002e-07	0.109197	0.223	0.157	0.0122353	0.307136	0.0351567	0.241	0.221	1	0.002298	0.0749387	0.221	0.157	1	0.141412	0.117605	0.246817	0.357261	FALSE	FALSE	FALSE	FALSE
Arxes2	5.18163e-09	-0.0960628	0.055	0.1	0.00016091	0.191678	-0.0483971	0.19	0.216	1	1.41903e-11	0.167023	0.216	0.1	4.40664e-07	0.190878	0.169329	0.361731	0.389405	FALSE	FALSE	FALSE	FALSE
Kir3dl2	0.470149	0.00085558	0	0	1	0.680919	-0.00418521	0.002	0.003	1	0.0244087	0.00763714	0.003	0	1	0.0993496				TRUE	FALSE	FALSE	FALSE
Kir3dl1	1	0	0	0	1	0.889841	0.000575512	0.005	0.005	1	0.00582712	0.00920311	0.005	0	1	0.0414184	0.049282			TRUE	FALSE	FALSE	FALSE
Glra4	1	0	0	0	1	0.249183	0.00362601	0.002	0	1	1	0	0	0	1		0.0711731			TRUE	FALSE	FALSE	FALSE
Slc25a53	0.0042487	0.0375341	0.08	0.056	1	0.973743	-0.0038786	0.077	0.076	1	0.105905	0.0241739	0.076	0.056	1	0.130075	0.117667	0.218119	0.162566	FALSE	FALSE	FALSE	FALSE
Fam199x	0.197053	0.00564614	0.056	0.046	1	0.604859	-0.0131475	0.06	0.066	1	0.0704736	0.0204407	0.066	0.046	1	0.24697	0.255298	0.436036	0.400199	FALSE	FALSE	FALSE	FALSE
Esx1	1	0	0	0	1	0.500724	0.00531813	0.009	0.006	1	0.00144857	0.0115908	0.006	0	1	0.0302319	0.0094194			TRUE	FALSE	FALSE	FALSE
Mum1l1	0.0446559	0.0142558	0.011	0.005	1	0.844069	-0.00288249	0.012	0.013	1	0.0538809	0.0137059	0.013	0.005	1	0.275468	0.194045			FALSE	FALSE	FALSE	FALSE
Rbm41	0.000211088	0.0527728	0.093	0.06	1	0.344204	0.0241638	0.097	0.084	1	0.0666134	0.0287798	0.084	0.06	1	0.166322	0.125933	0.189487	0.229337	FALSE	FALSE	FALSE	FALSE
Nup62cl	1	0	0	0	1	0.249183	0.00445279	0.002	0	1	1	0	0	0	1		0.0687482			TRUE	FALSE	FALSE	FALSE
Frmpd3	0.729829	0.00191212	0.023	0.022	1	0.164104	0.0490383	0.104	0.084	1	1.39362e-11	0.116831	0.084	0.022	4.32775e-07	0.08592	0.0437221	0.770708	0.890757	TRUE	FALSE	FALSE	TRUE
Tsc22d3	2.77164e-07	0.120073	0.325	0.244	0.00860704	0.000697505	0.122489	0.298	0.219	1	0.0436069	-0.0848147	0.219	0.244	1	0.292693	0.224246	0.135033	0.104699	FALSE	FALSE	FALSE	FALSE
Mid2	0.0236803	0.0322928	0.121	0.097	1	0.0757086	0.0472315	0.17	0.134	1	0.0190589	0.0507522	0.134	0.097	1	0.0888692	0.057876	0.140644	0.162823	TRUE	FALSE	FALSE	FALSE
Atg4a	0.0238057	0.0253312	0.05	0.035	1	0.672168	0.00629206	0.064	0.058	1	0.0206048	0.0307273	0.058	0.035	1	0.128416	0.108508	0.145941	0.184448	FALSE	FALSE	FALSE	FALSE
Col4a6	0.0517043	-0.021158	0.01	0.016	1	0.627146	-0.0169773	0.026	0.03	1	0.0387241	0.0248858	0.03	0.016	1	0.0486257	0.0704705		0.0892807	TRUE	FALSE	FALSE	FALSE
Col4a5	0.22598	0.0152787	0.1	0.087	1	0.232554	0.0376895	0.276	0.246	1	1.79172e-22	0.266016	0.246	0.087	5.564e-18	0.018475	0.0146005	0.0168666	0.0269018	TRUE	FALSE	FALSE	TRUE
Gucy2f	0.0495322	-0.0139782	0.007	0.012	1	0.741662	0.00195461	0.004	0.003	1	0.0439302	-0.0233126	0.003	0.012	1	0.113376	0.08419	0.0361187	0.160957	TRUE	FALSE	FALSE	FALSE
Kcne1l	1	0	0	0	1	0.774416	-0.00583804	0.034	0.036	1	1.71489e-14	0.067485	0.036	0	5.32543e-10	0.382532	0.353229			FALSE	FALSE	FALSE	FALSE
Acsl4	9.35231e-08	-0.128581	0.145	0.198	0.00290427	0.902657	0.00521998	0.097	0.096	1	6.22447e-10	-0.226493	0.096	0.198	1.93295e-05	0.276405	0.221245	0.256081	0.409957	FALSE	FALSE	FALSE	FALSE
Tmem164	1.16095e-09	0.130549	0.638	0.553	3.6052e-05	0.025879	0.0804967	0.524	0.464	1	3.04224e-09	-0.201654	0.464	0.553	9.44738e-05	0.0407976	0.0301628	0.0343139	0.0425487	TRUE	TRUE	FALSE	TRUE
Ammecr1	0.000168655	-0.086895	0.128	0.163	1	0.189883	0.0418712	0.165	0.14	1	0.0568901	-0.0822565	0.14	0.163	1	0.0996074	0.0639363	0.11332	0.277888	TRUE	FALSE	FALSE	FALSE
Chrdl1	5.24558e-07	0.102273	0.19	0.129	0.0162896	0.249183	0.00372847	0.002	0	1	2.75086e-21	-0.280481	0	0.129	8.54253e-17			0.0130442	0.0155174	TRUE	TRUE	FALSE	TRUE
Alg13	0.430226	0.00481082	0.043	0.037	1	0.242904	0.0221173	0.072	0.057	1	0.0489841	0.0308143	0.057	0.037	1	0.204458	0.134903	0.322655	0.331691	FALSE	FALSE	FALSE	FALSE
Amot	0.734856	-0.0102901	0.159	0.16	1	0.0282824	0.0720997	0.299	0.241	1	4.15942e-05	0.118073	0.241	0.16	1	0.0386878	0.0328059	0.0421313	0.0503906	TRUE	FALSE	FALSE	FALSE
Lrch2	0.339033	0.00861717	0.082	0.072	1	0.579351	0.0137778	0.105	0.096	1	0.0920911	0.0237214	0.096	0.072	1	0.212684	0.158691	0.356574	0.364209	FALSE	FALSE	FALSE	FALSE
Gm15091	0.0503741	-0.00220008	0	0.001	1	0.004486	-0.0215179	0.002	0.014	1	7.84325e-05	0.0240997	0.014	0.001	1	0.0277422				TRUE	FALSE	FALSE	FALSE
Gm15104	0.0765646	0.00484835	0.002	0	1	0.362068	0.00553222	0.004	0.002	1	0.111702	0.00268365	0.002	0	1		0.0375248			TRUE	FALSE	FALSE	FALSE
Tmem29	0.758554	8.88573e-05	0.108	0.103	1	0.0494439	0.0523238	0.089	0.063	1	0.0014818	-0.0996706	0.063	0.103	1	0.25198	0.132836	0.161919	0.196933	FALSE	FALSE	FALSE	FALSE
Apex2	0.270996	0.0113681	0.141	0.126	1	0.31549	-0.0304632	0.13	0.148	1	0.324932	0.00953211	0.148	0.126	1	0.0846428	0.0780376	0.14926	0.301122	TRUE	FALSE	FALSE	FALSE
Alas2	0.000141191	-0.0186923	0.002	0.01	1	0.156736	0.0133261	0.012	0.005	1	0.223114	-0.0134387	0.005	0.01	1	0.373565	0.190053			FALSE	FALSE	FALSE	FALSE
Pfkfb1	0.00908328	0.0101157	0.004	0	1	0.513284	0.00962084	0.022	0.017	1	1.22198e-07	0.0316459	0.017	0	0.00379475	0.083948	0.05171			TRUE	FALSE	FALSE	TRUE
Fgd1	0.0323453	-0.0361904	0.053	0.068	1	0.771571	-0.016435	0.088	0.091	1	0.0852422	0.0281927	0.091	0.068	1	0.106807	0.0914393	0.166305	0.240279	TRUE	FALSE	FALSE	FALSE
Gm15138	1	0	0	0	1	0.998622	0.000495439	0.003	0.003	1	0.0244087	0.00544698	0.003	0	1		0.130031			FALSE	FALSE	FALSE	FALSE
Wnk3	9.53601e-05	-0.08687	0.138	0.176	1	0.526867	0.0192835	0.253	0.24	1	0.00714167	0.0731622	0.24	0.176	1	0.079461	0.0639574	0.185399	0.211315	TRUE	FALSE	FALSE	FALSE
A230072E10Rik	0.740937	0.000703618	0.023	0.022	1	0.634515	-0.0154619	0.074	0.08	1	1.2387e-10	0.10682	0.08	0.022	3.84665e-06	0.0644572	0.0591737	0.140786	0.177944	TRUE	FALSE	FALSE	TRUE
Fam120c	4.20923e-07	0.118879	0.282	0.211	0.0130713	0.157977	0.0485194	0.349	0.317	1	7.3759e-06	0.14243	0.317	0.211	0.229051	0.0628452	0.0494791	0.125419	0.143005	TRUE	TRUE	FALSE	FALSE
Phf8	5.01114e-05	0.0760132	0.167	0.12	1	0.548885	0.0181569	0.182	0.17	1	0.00568998	0.0577924	0.17	0.12	1	0.128066	0.103125	0.192181	0.200427	FALSE	FALSE	FALSE	FALSE
Huwe1	0.623883	0.0128287	0.42	0.393	1	0.909192	0.00456103	0.476	0.457	1	0.188277	0.0504328	0.457	0.393	1	0.14647	0.11252	0.198251	0.190226	FALSE	FALSE	FALSE	FALSE
Ribc1	1	0	0	0	1	0.286682	-0.0108318	0.007	0.013	1	6.53313e-06	0.0251189	0.013	0	0.20288	0.0617565	0.136686			TRUE	FALSE	FALSE	FALSE
Smc1a	0.0277966	-0.048883	0.087	0.105	1	0.188598	-0.0480922	0.134	0.155	1	0.00275034	0.0684865	0.155	0.105	1	0.440335	0.357807	0.432649	0.308582	FALSE	FALSE	FALSE	FALSE
Iqsec2	0.391985	0.00929471	0.233	0.212	1	0.0286822	-0.0869715	0.292	0.331	1	1.7219e-07	0.167173	0.331	0.212	0.00534719	0.100674	0.0919918	0.35161	0.423936	TRUE	FALSE	FALSE	TRUE
Kdm5c	0.241906	0.0203637	0.198	0.178	1	0.731628	0.00596369	0.231	0.219	1	0.111446	0.0381401	0.219	0.178	1	0.117407	0.0893203	0.128106	0.155392	TRUE	FALSE	FALSE	FALSE
Kantr	0.306331	0.0189365	0.233	0.211	1	0.878858	-0.00623303	0.213	0.216	1	0.511456	-0.0404532	0.216	0.211	1	0.152096	0.129028	0.17935	0.187512	FALSE	FALSE	FALSE	FALSE
Tspyl2	0.84714	-0.00133271	0.132	0.128	1	0.919432	-0.00785685	0.1	0.101	1	0.0434214	-0.0681446	0.101	0.128	1	0.256048	0.155198	0.213956	0.16369	FALSE	FALSE	FALSE	FALSE
Gpr173	0.759869	-0.00486086	0.041	0.043	1	0.939592	0.00343352	0.055	0.054	1	0.335008	0.00595031	0.054	0.043	1	0.223425	0.120166	0.197621	0.285421	FALSE	FALSE	FALSE	FALSE
Shroom2	0.00203766	-0.0786332	0.213	0.242	1	0.0408837	0.0633875	0.263	0.218	1	0.0388859	-0.0836274	0.218	0.242	1	0.0939728	0.0616094	0.110076	0.121272	TRUE	FALSE	FALSE	FALSE
Usp51	6.45281e-10	0.0433273	0.023	0	2.00386e-05	0.994469	-0.00225481	0.006	0.006	1	0.00144857	0.0131727	0.006	0	1	0.202729	0.153066			FALSE	FALSE	FALSE	FALSE
Mageh1	6.62326e-05	0.0924083	0.262	0.205	1	0.829064	-0.00159699	0.109	0.114	1	9.18019e-09	-0.221167	0.114	0.205	0.000285082	0.419757	0.351591	0.126193	0.056031	TRUE	FALSE	FALSE	TRUE
Rragb	7.35019e-05	0.0778619	0.157	0.113	1	0.257426	0.029527	0.139	0.118	1	0.9007	-0.0120365	0.118	0.113	1	0.206189	0.16031	0.158119	0.125419	FALSE	FALSE	FALSE	FALSE
Klf8	0.110002	0.0173692	0.041	0.032	1	0.0429337	0.0308656	0.043	0.024	1	0.301001	-0.0211155	0.024	0.032	1	0.278274	0.134491	0.370449	0.495485	FALSE	FALSE	FALSE	FALSE
Kctd12b	5.62174e-10	-0.0284484	0	0.012	1.74577e-05	0.422751	-0.0102546	0.022	0.028	1	0.0098103	0.0237732	0.028	0.012	1	0.0660282	0.102543			TRUE	TRUE	FALSE	FALSE
Gm45022	0.000305295	-0.0402474	0.026	0.045	1	0.625202	-0.0161896	0.081	0.087	1	0.00026721	0.0602079	0.087	0.045	1	0.0138051	0.0133845	0.010562		TRUE	FALSE	FALSE	FALSE
Sat1	2.62366e-10	0.138199	0.66	0.56	8.14752e-06	0.000461525	0.125909	0.535	0.434	1	4.42812e-19	-0.307692	0.434	0.56	1.37511e-14	0.0789649	0.0602306	0.021488	0.0200998	TRUE	TRUE	FALSE	TRUE
Acot9	0.687024	0.00180207	0.052	0.049	1	0.917493	0.000640684	0.063	0.062	1	0.283757	0.00896837	0.062	0.049	1	0.147591	0.138968	0.226527	0.159262	FALSE	FALSE	FALSE	FALSE
Prdx4	0.807051	-0.00907097	0.042	0.043	1	0.476293	0.0157686	0.064	0.055	1	0.252196	0.0120998	0.055	0.043	1	0.138998	0.0849672	0.0760528	0.0737197	TRUE	FALSE	FALSE	FALSE
Phex	0.0681213	0.00753735	0.007	0.002	1	0.475667	-0.00562265	0.006	0.009	1	0.0256327	0.0140135	0.009	0.002	1	0.216303	0.235769		0.36067	FALSE	FALSE	FALSE	FALSE
Mbtps2	0.0756904	-0.0379665	0.108	0.123	1	0.840553	0.00354498	0.147	0.142	1	0.383875	0.0102222	0.142	0.123	1	0.151841	0.110908	0.175205	0.220066	FALSE	FALSE	FALSE	FALSE
Gm15169	0.00159904	0.0124315	0.006	0	1	0.014231	0.0148007	0.009	0	1	1	0	0	0	1		0.0403684		0.112782	TRUE	FALSE	FALSE	FALSE
Rps6ka3	1.16765e-07	0.126396	0.261	0.188	0.00362601	0.796494	-0.0119424	0.289	0.292	1	9.06048e-07	0.155856	0.292	0.188	0.0281364	0.151885	0.123736	0.371113	0.454821	FALSE	FALSE	FALSE	FALSE
Bclaf3	0.887654	-0.00913348	0.113	0.109	1	0.208047	-0.0458679	0.123	0.144	1	0.0494924	0.04187	0.144	0.109	1	0.0977195	0.114254	0.151597	0.205407	TRUE	FALSE	FALSE	FALSE
Sh3kbp1	1.60781e-05	0.0803349	0.195	0.138	0.49929	0.5991	-0.0173907	0.134	0.144	1	0.842931	-0.0326796	0.144	0.138	1	0.305083	0.306653	0.302114	0.3327	FALSE	FALSE	FALSE	FALSE
Map3k15	0.149351	-0.0113805	0.006	0.01	1	0.416595	0.0100956	0.018	0.013	1	0.594076	0.000174129	0.013	0.01	1	0.0934098	0.0646237			TRUE	FALSE	FALSE	FALSE
Adgrg2	0.632968	-0.00160663	0.001	0.002	1	0.998622	0.000762928	0.003	0.003	1	0.562663	0.00179496	0.003	0.002	1		0.298624			FALSE	FALSE	FALSE	FALSE
Phka2	0.732786	-0.0121683	0.081	0.083	1	0.18115	-0.038008	0.105	0.126	1	0.00411304	0.0587756	0.126	0.083	1	0.137933	0.129364	0.336527	0.353647	FALSE	FALSE	FALSE	FALSE
Gm15243	1	0	0	0	1	0.997703	-4.37231e-05	0.003	0.003	1	0.0244087	0.00610201	0.003	0	1	0.148484	0.130031			FALSE	FALSE	FALSE	FALSE
Ppef1	0.105993	0.00279632	0.002	0	1	0.359043	-0.00490469	0.002	0.005	1	0.00582712	0.0087353	0.005	0	1	0.142975				FALSE	FALSE	FALSE	FALSE
Rs1	0.210665	0.00250272	0.001	0	1	0.391138	0.00649913	0.008	0.005	1	0.00582712	0.0096031	0.005	0	1	0.42486	0.174008			FALSE	FALSE	FALSE	FALSE
Scml2	0.808318	7.86084e-05	0.005	0.004	1	0.00626321	-0.0360668	0.007	0.024	1	3.21426e-05	0.0379035	0.024	0.004	0.998156	0.0346286	0.0891292		0.272205	TRUE	FALSE	FALSE	FALSE
Rai2	0.0237732	-0.0159372	0.007	0.014	1	0.402555	-0.0158244	0.047	0.057	1	1.91884e-08	0.0806988	0.057	0.014	0.000595876	0.0610888	0.0648801	0.857217	1	TRUE	FALSE	FALSE	TRUE
Rbbp7	0.00183873	-0.0630139	0.11	0.138	1	0.833188	-0.0126197	0.117	0.12	1	0.147295	-0.0550161	0.12	0.138	1	0.414681	0.328921	0.482302	0.378929	FALSE	FALSE	FALSE	FALSE
Txlng	0.0099527	0.0528485	0.168	0.136	1	0.00287526	0.0960387	0.191	0.136	1	0.633248	-0.0318758	0.136	0.136	1	0.182096	0.109374	0.207425	0.264809	FALSE	FALSE	FALSE	FALSE
Syap1	0.0148828	0.0323716	0.074	0.055	1	0.48995	-0.0235291	0.09	0.099	1	0.00028185	0.0679501	0.099	0.055	1	0.168746	0.158526	0.252156	0.164395	FALSE	FALSE	FALSE	FALSE
Ctps2	0.785026	-0.00261065	0.095	0.09	1	0.519261	0.0122681	0.124	0.112	1	0.176059	0.0253902	0.112	0.09	1	0.189536	0.135702	0.25436	0.298816	FALSE	FALSE	FALSE	FALSE
Grpr	0.520817	-0.0021661	0.002	0.002	1	1	0	0	0	1	0.208768	-0.0056227	0	0.002	1			0.327315	0.359894	FALSE	FALSE	FALSE	FALSE
Car5b	0.00200875	-0.0383312	0.016	0.029	1	0.352906	-0.0224569	0.028	0.036	1	0.376199	0.00550274	0.036	0.029	1	0.0384859	0.0328475			TRUE	FALSE	FALSE	FALSE
Siah1b	1	0	0	0	1	0.522045	0.00327147	0.007	0.005	1	0.00582712	0.0107965	0.005	0	1	0.444621	0.22269			FALSE	FALSE	FALSE	FALSE
Pir	0.232466	0.0165762	0.114	0.101	1	0.0589726	0.0430144	0.084	0.058	1	0.000964738	-0.0989396	0.058	0.101	1	0.0885828	0.0790823	0.0663804	0.0651218	TRUE	FALSE	FALSE	FALSE
Vegfd	0.111337	-0.0302279	0.058	0.069	1	0.302185	-0.0243554	0.031	0.041	1	0.00961696	-0.068217	0.041	0.069	1	0.0452251	0.0521559	0.0771658	0.0907485	TRUE	FALSE	FALSE	FALSE
Mospd2	0.326056	-0.0255994	0.077	0.083	1	0.360683	-0.0246455	0.086	0.099	1	0.326063	0.00770826	0.099	0.083	1	0.15008	0.154366	0.171735	0.218884	FALSE	FALSE	FALSE	FALSE
Fancb	0.0300247	0.0057314	0.003	0	1	0.35844	-0.00673009	0.002	0.005	1	0.00582712	0.0107032	0.005	0	1				0.39167	FALSE	FALSE	FALSE	FALSE
Gemin8	0.000154462	0.0529294	0.109	0.072	1	0.00435886	0.0871926	0.157	0.107	1	0.0134507	0.0378141	0.107	0.072	1	0.0702024	0.0473249	0.116173	0.0897969	TRUE	FALSE	FALSE	FALSE
Gpm6b	3.44165e-06	0.0310054	0.953	0.957	0.106877	0.121666	-0.00886751	0.933	0.913	1	5.60328e-37	-0.189276	0.913	0.957	1.74004e-32	0.177467	0.144164	0.105284	0.0897513	TRUE	FALSE	FALSE	TRUE
Ofd1	0.289502	0.0104504	0.057	0.049	1	0.37142	-0.0254705	0.062	0.073	1	0.0352694	0.033745	0.073	0.049	1	0.08789	0.0834912	0.122154	0.0914608	TRUE	FALSE	FALSE	FALSE
Rab9	2.22892e-07	-0.0988404	0.073	0.116	0.0069217	0.348517	-0.0321786	0.113	0.128	1	0.699042	-0.00860597	0.128	0.116	1	0.282283	0.280103	0.305754	0.281871	FALSE	FALSE	FALSE	FALSE
Tceanc	1	0	0	0	1	0.482177	0.00589263	0.012	0.008	1	0.00036858	0.0164169	0.008	0	1	0.40134	0.210326			FALSE	FALSE	FALSE	FALSE
Egfl6	0.0655137	-0.0170247	0.018	0.026	1	0.249183	0.00366899	0.002	0	1	4.92483e-05	-0.0535017	0	0.026	1			0.0599995	0.0652404	TRUE	FALSE	FALSE	FALSE
Prps2	0.237793	0.00979134	0.023	0.018	1	0.284888	0.0223369	0.062	0.049	1	5.39933e-05	0.0544925	0.049	0.018	1	0.21795	0.143598		0.451155	FALSE	FALSE	FALSE	FALSE
Arhgap6	0.182776	-0.0302685	0.06	0.069	1	0.0567203	0.0668228	0.176	0.139	1	2.84287e-07	0.133838	0.139	0.069	0.00882824	0.0616217	0.0411197	0.241111	0.414193	TRUE	FALSE	FALSE	TRUE
Gm15261	0.0118713	-0.0121018	0.004	0.009	1	0.506835	0.0067569	0.04	0.033	1	5.86367e-05	0.0472018	0.033	0.009	1	0.0428543	0.0246584	0.243731	0.646255	TRUE	FALSE	FALSE	FALSE
Amelx	0.166581	-0.00141346	0	0.001	1	0.817297	0.000844528	0.002	0.002	1	0.496576	0.00213433	0.002	0.001	1		0.0374504			TRUE	FALSE	FALSE	FALSE
Mid1	1.88865e-07	0.128245	0.384	0.3	0.00586501	0.0671754	-0.0282727	0.036	0.055	1	1.54295e-37	-0.519173	0.055	0.3	4.79147e-33	0.17397	0.183426	0.033098	0.0222571	TRUE	TRUE	FALSE	TRUE
Gm15726	0.00126627	0.0194124	0.01	0.002	1	0.0073	0.0343303	0.024	0.006	1	0.0895163	0.0102646	0.006	0.002	1	0.134283	0.01844		0.0584452	TRUE	FALSE	FALSE	FALSE
Gm15247	1	0	0	0	1	0.745144	0.00351449	0.009	0.008	1	0.00036858	0.0145416	0.008	0	1		0.0666379			TRUE	FALSE	FALSE	FALSE
Gm21887	1	0	0	0	1	0.215393	0.0143736	0.021	0.013	1	6.53313e-06	0.0240201	0.013	0	0.20288	0.0612997	0.0316804			TRUE	FALSE	FALSE	FALSE
Asmt	1	0	0	0	1	0.344336	-0.00406533	0.001	0.003	1	0.0244087	0.00576481	0.003	0	1	0.032647				TRUE	FALSE	FALSE	FALSE
2700069I18Rik	0.496133	0.0052214	0.009	0.007	1	0.772412	-0.000721973	0.001	0.002	1	0.0975969	-0.0135366	0.002	0.007	1				0.0666193	TRUE	FALSE	FALSE	FALSE
Zfhx4	0.694145	0.00260169	0.148	0.141	1	0.207287	-0.022311	0.029	0.041	1	4.67985e-12	-0.232165	0.041	0.141	1.45328e-07	0.3283	0.479231	0.0521507	0.0716029	TRUE	FALSE	FALSE	TRUE
Pex2	0.264967	-0.0268416	0.086	0.094	1	0.333305	0.0166444	0.177	0.153	1	0.000147732	0.094916	0.153	0.094	1	0.211651	0.152591	0.227904	0.184861	FALSE	FALSE	FALSE	FALSE
Zc2hc1a	0.52429	0.00456545	0.133	0.124	1	0.689453	0.017656	0.153	0.148	1	0.263601	0.011858	0.148	0.124	1	0.26829	0.217231	0.432559	0.377325	FALSE	FALSE	FALSE	FALSE
Il7	1	0	0	0	1	0.0680626	0.010825	0.005	0	1	1	0	0	0	1		0.0148629			TRUE	FALSE	FALSE	FALSE
Hey1	1.47467e-12	0.0623989	0.031	0	4.57945e-08	0.428903	0.0173828	0.063	0.054	1	8.84468e-21	0.0992749	0.054	0	2.74663e-16	0.307588	0.229969		0.37795	FALSE	FALSE	FALSE	FALSE
Mrps28	0.450412	-0.0191559	0.096	0.101	1	0.602563	-0.0271527	0.165	0.172	1	1.91134e-05	0.109457	0.172	0.101	0.593548	0.174852	0.158481	0.227975	0.218099	FALSE	FALSE	FALSE	FALSE
4930539M17Rik	1	0	0	0	1	0.81499	0.00159857	0.002	0.002	1	0.111702	0.00244194	0.002	0	1		0.0374654			TRUE	FALSE	FALSE	FALSE
C030034L19Rik	0.0900483	-0.00921282	0.004	0.008	1	0.224765	0.0113106	0.017	0.009	1	0.75327	0.00217117	0.009	0.008	1	0.373839	0.300016	0.456278		FALSE	FALSE	FALSE	FALSE
Pag1	0.196451	0.0325423	0.345	0.308	1	0.645391	0.0124441	0.436	0.415	1	0.000319475	0.126557	0.415	0.308	1	0.0795739	0.120611	0.108509	0.179101	TRUE	FALSE	FALSE	FALSE
Gm16337	0.0085348	-0.0418851	0.038	0.054	1	0.993259	-0.00080689	0.068	0.068	1	0.259464	0.015333	0.068	0.054	1	0.0534232	0.0698573	0.0520355	0.121128	TRUE	FALSE	FALSE	FALSE
Gm38303	1	0	0	0	1	0.249183	0.00330925	0.002	0	1	1	0	0	0	1		0.0131984			TRUE	FALSE	FALSE	FALSE
Zfand1	0.023103	0.0274047	0.054	0.039	1	0.26439	-0.0306315	0.069	0.084	1	2.17493e-05	0.0750868	0.084	0.039	0.675403	0.184527	0.190021	0.362014	0.191785	FALSE	FALSE	FALSE	FALSE
Chmp4c	1	0	0	0	1	0.00801391	0.0326273	0.021	0.005	1	0.00582712	0.00806895	0.005	0	1	0.326108	0.0671279			TRUE	FALSE	FALSE	FALSE
Snx16	0.259751	-0.0237427	0.078	0.086	1	0.832924	-0.00284085	0.105	0.109	1	0.144928	0.0206994	0.109	0.086	1	0.219367	0.188795	0.374384	0.352871	FALSE	FALSE	FALSE	FALSE
Lrrcc1	0.420207	0.00745824	0.08	0.072	1	0.527634	-0.0236965	0.106	0.115	1	0.00192706	0.0672899	0.115	0.072	1	0.159529	0.139885	0.202786	0.203852	FALSE	FALSE	FALSE	FALSE
E2f5	0.0429842	-0.0353815	0.059	0.073	1	0.359756	-0.0309859	0.102	0.115	1	0.0020969	0.0636183	0.115	0.073	1	0.0919425	0.0786206	0.112728	0.144719	TRUE	FALSE	FALSE	FALSE
1810022K09Rik	0.454082	0.00420296	0.197	0.179	1	0.00318293	0.089709	0.198	0.14	1	0.00608161	-0.104577	0.14	0.179	1	0.137221	0.100055	0.0860354	0.090167	TRUE	FALSE	FALSE	FALSE
Car13	0.470149	0.000807496	0	0	1	0.784607	0.00574285	0.044	0.041	1	3.32809e-16	0.074743	0.041	0	1.03351e-11	0.037531	0.0370169			TRUE	FALSE	FALSE	TRUE
Car3	1	0	0	0	1	0.151273	-0.0069239	0.001	0.005	1	0.00582712	0.00883267	0.005	0	1	0.0586808				TRUE	FALSE	FALSE	FALSE
A930001A20Rik	0.0221729	0.00717808	0.003	0	1	0.540972	0.0055157	0.003	0.002	1	0.111702	0.0029261	0.002	0	1		0.0397553			TRUE	FALSE	FALSE	FALSE
Gm33819	0.148286	0.00370315	0.001	0	1	0.771021	-0.00113771	0.001	0.002	1	0.111702	0.00269542	0.002	0	1				0.300739	FALSE	FALSE	FALSE	FALSE
Sirpb1b	1	0	0	0	1	0.0335649	-0.0106821	0	0.005	1	0.00582712	0.0106821	0.005	0	1	0.0242269				TRUE	FALSE	FALSE	FALSE
Gm5150	1	0	0	0	1	0.681863	-0.00169746	0.002	0.003	1	0.0244087	0.00598844	0.003	0	1	0.053652	0.108293			TRUE	FALSE	FALSE	FALSE
Ythdf3	0.0220933	0.0455714	0.272	0.232	1	0.0506829	0.0767763	0.282	0.243	1	0.565065	-0.0416084	0.243	0.232	1	0.222968	0.141728	0.242586	0.272381	FALSE	FALSE	FALSE	FALSE
Cyp7b1	0.00183019	-0.0755991	0.311	0.347	1	0.00700757	-0.0979399	0.471	0.524	1	7.98344e-12	0.234625	0.524	0.347	2.47918e-07	0.0182935	0.0200294	0.0561952	0.081404	TRUE	FALSE	FALSE	TRUE
[truncated: 9,644 more rows]

## Sheet: DE-test AST2
Gene	EC_p_val	EC_avg_log2FC	EC_pct.1	EC_pct.2	EC_p_val_adj	DCN_p_val	DCN_avg_log2FC	DCN_pct.1	DCN_pct.2	DCN_p_val_adj	WT_p_val	WT_avg_log2FC	WT_pct.1	WT_pct.2	WT_p_val_adj	Amb_DCNWT	Amb_DCNAP	Amb_ECWT	Amb_ECAP	Amb_min10	EC_sig	DCN_sig	WT_sig
Rp1	0.116491	-0.00424378	0	0.002	1	0.397662	0.00385864	0.006	0.004	1	0.28457	0.00197764	0.004	0.002	1	0.204688	0.204862	0.379661		FALSE	FALSE	FALSE	FALSE
Mrpl15	0.00753785	-0.0544119	0.061	0.085	1	0.375371	0.0158388	0.132	0.119	1	0.0252015	0.0177576	0.119	0.085	1	0.28275	0.236184	0.47932	0.323201	FALSE	FALSE	FALSE	FALSE
Lypla1	1	0	0	0	1	0.352785	0.00336132	0.004	0.002	1	0.117341	0.0036619	0.002	0	1	0.0498853	0.0321044			TRUE	FALSE	FALSE	FALSE
Gm37988	0.00186534	0.0222032	0.015	0.004	1	0.936562	0.00256504	0.029	0.029	1	5.99562e-07	0.037012	0.029	0.004	0.0186188	0.232361	0.189796		0.193013	FALSE	FALSE	FALSE	FALSE
Tcea1	0.0534948	0.0304564	0.132	0.105	1	0.557728	-0.0117459	0.139	0.147	1	0.0178856	0.0163057	0.147	0.105	1	0.0957765	0.0822044	0.121742	0.0992123	TRUE	FALSE	FALSE	FALSE
Rgs20	2.62149e-13	0.088755	0.956	0.925	8.14079e-09	0.00151008	-0.0714151	0.652	0.68	1	5.06506e-168	-0.595868	0.68	0.925	1.5729e-163	0.0136966	0.015671	0.0129527	0.0180089	TRUE	TRUE	FALSE	TRUE
Gm16041	1	0	0	0	1	0.160964	0.00574103	0.009	0.005	1	0.0132041	0.0082652	0.005	0	1	0.0108222	0.00986005			TRUE	FALSE	FALSE	FALSE
Atp6v1h	0.212076	0.0227814	0.224	0.195	1	0.349548	-0.0201297	0.295	0.32	1	1.32915e-06	0.092762	0.32	0.195	0.0412753	0.186874	0.170621	0.395556	0.340025	FALSE	FALSE	FALSE	FALSE
Rb1cc1	0.931787	-0.000211622	0.375	0.351	1	0.0756724	-0.0419774	0.433	0.462	1	0.124618	0.0337048	0.462	0.351	1	0.131333	0.116829	0.265283	0.239629	FALSE	FALSE	FALSE	FALSE
4732440D04Rik	0.0410013	-0.0538185	0.115	0.136	1	0.719656	0.00886336	0.218	0.21	1	0.000205689	0.0609863	0.21	0.136	1	0.0410509	0.0394427	0.0656866	0.0932177	TRUE	FALSE	FALSE	FALSE
Pcmtd1	0.57479	-0.00508737	0.493	0.46	1	0.823385	0.00257681	0.602	0.6	1	0.123146	0.0645824	0.6	0.46	1	0.0729319	0.0695738	0.166041	0.17931	TRUE	FALSE	FALSE	FALSE
Rrs1	0.496298	-0.0257663	0.092	0.097	1	0.942423	0.0021918	0.102	0.101	1	0.840281	-0.040287	0.101	0.097	1	0.137087	0.116994	0.162507	0.115015	FALSE	FALSE	FALSE	FALSE
Adhfe1	0.638713	0.0214442	0.465	0.425	1	0.00562061	0.0626233	0.48	0.439	1	0.00010188	-0.115429	0.439	0.425	1	0.0200004	0.0162792	0.0182276	0.017772	TRUE	FALSE	FALSE	FALSE
Mybl1	0.268429	0.00472228	0.012	0.008	1	0.0689161	-0.0163226	0.013	0.021	1	0.00422181	0.0225615	0.021	0.008	1	0.201954	0.316944		0.246665	FALSE	FALSE	FALSE	FALSE
Vcpip1	0.373876	0.00916512	0.177	0.158	1	0.489002	0.0123613	0.178	0.167	1	0.730388	-0.0414541	0.167	0.158	1	0.214311	0.184855	0.341676	0.275467	FALSE	FALSE	FALSE	FALSE
1700034P13Rik	0.17952	-0.0148015	0.017	0.023	1	0.00876393	-0.0442811	0.037	0.057	1	2.3632e-05	0.0601559	0.057	0.023	0.733869	0.190948	0.206182	0.212214	0.193097	FALSE	FALSE	FALSE	FALSE
Sgk3	0.0224325	0.0419575	0.153	0.119	1	0.251904	-0.0304143	0.23	0.245	1	2.57883e-12	0.144576	0.245	0.119	8.00829e-08	0.0673169	0.0892052	0.167457	0.211331	TRUE	FALSE	FALSE	TRUE
Snhg6	0.645794	-0.00780546	0.015	0.017	1	0.200667	0.0128976	0.036	0.027	1	0.124963	0.00721828	0.027	0.017	1	0.225534	0.16389	0.412795	0.236297	FALSE	FALSE	FALSE	FALSE
Ppp1r42	0.0342814	0.0142534	0.013	0.005	1	0.505694	0.00351306	0.008	0.006	1	0.928202	0.000716372	0.006	0.005	1	0.0718606	0.0873572		0.184356	TRUE	FALSE	FALSE	FALSE
Gm15818	0.00759852	-0.032001	0.02	0.035	1	0.424599	-0.0128167	0.068	0.077	1	1.80035e-05	0.0525163	0.077	0.035	0.55908	0.0581298	0.0431707	0.0819463	0.198735	TRUE	FALSE	FALSE	FALSE
Cops5	0.0559047	-0.0535448	0.14	0.158	1	0.677645	0.0112353	0.164	0.158	1	0.272909	-0.0607739	0.158	0.158	1	0.276788	0.209276	0.29063	0.18293	FALSE	FALSE	FALSE	FALSE
Cspp1	0.697597	0.0116791	0.45	0.416	1	0.00921305	-0.0665789	0.422	0.473	1	0.130684	-0.0489968	0.473	0.416	1	0.0753376	0.0727111	0.0972374	0.142171	TRUE	FALSE	FALSE	FALSE
Arfgef1	0.777049	-0.0107669	0.309	0.295	1	0.843136	0.00542921	0.385	0.379	1	0.151662	0.0196136	0.379	0.295	1	0.136136	0.116986	0.229	0.243804	FALSE	FALSE	FALSE	FALSE
Prex2	5.43468e-25	0.124473	0.969	0.928	1.68769e-20	0.0386738	0.0395938	0.855	0.832	1	2.35903e-116	-0.381455	0.832	0.928	7.32574e-112	0.0159247	0.0133616	0.0115636	0.0143312	TRUE	TRUE	FALSE	TRUE
Sulf1	0.210097	0.0063761	0.012	0.008	1	0.0822432	0.0301785	0.096	0.077	1	2.57072e-18	0.120971	0.077	0.008	7.98311e-14	0.0932344	0.0494655		0.905623	TRUE	FALSE	FALSE	TRUE
Ncoa2	0.0107837	0.0706727	0.525	0.449	1	0.831153	0.00985797	0.575	0.562	1	0.445935	0.0302975	0.562	0.449	1	0.0760445	0.0690062	0.14522	0.199527	TRUE	FALSE	FALSE	FALSE
Gm29570	0.027232	0.00803294	0.004	0	1	0.221691	0.00590491	0.006	0.003	1	0.0550314	0.00538993	0.003	0	1		0.185645		0.421383	FALSE	FALSE	FALSE	FALSE
Tram1	0.896558	-0.0149257	0.099	0.097	1	0.830917	0.00535564	0.144	0.142	1	0.00707809	0.027516	0.142	0.097	1	0.134808	0.129876	0.199558	0.213873	FALSE	FALSE	FALSE	FALSE
Lactb2	0.817173	-0.00156049	0.1	0.096	1	0.633831	-0.0204041	0.151	0.155	1	9.118e-05	0.0638419	0.155	0.096	1	0.0636784	0.0726761	0.1069	0.145413	TRUE	FALSE	FALSE	FALSE
Eya1	1.05657e-07	0.14999	0.449	0.339	0.00328108	0.000245917	0.0962317	0.501	0.433	1	0.0594103	0.042934	0.433	0.339	1	0.0121354	0.0107398	0.0191888	0.0242761	TRUE	TRUE	FALSE	FALSE
Gm9947	0.716093	-0.00210916	0.004	0.005	1	0.253597	-0.00455085	0.002	0.005	1	0.974835	-0.00183799	0.005	0.005	1	0.0935597	0.329739		0.844098	TRUE	FALSE	FALSE	FALSE
Msc	1	0	0	0	1	0.382171	0.00346964	0.005	0.003	1	0.0550314	0.00567686	0.003	0	1	0.191872	0.0840961			TRUE	FALSE	FALSE	FALSE
Terf1	0.566996	-0.00255829	0.138	0.125	1	0.683548	-0.0127418	0.171	0.177	1	0.00768297	0.0318701	0.177	0.125	1	0.0926189	0.0906132	0.143467	0.184645	TRUE	FALSE	FALSE	FALSE
Sbspon	1	0	0	0	1	0.517271	-0.000822144	0.002	0.003	1	0.0550314	0.00366394	0.003	0	1	0.102327	0.268576			FALSE	FALSE	FALSE	FALSE
Rdh10	0.295489	-0.0294143	0.047	0.054	1	0.0599	-0.0310817	0.081	0.102	1	5.52286e-05	0.0473476	0.102	0.054	1	0.0745054	0.0826316	0.162564	0.244636	TRUE	FALSE	FALSE	FALSE
Gm28095	1	0	0	0	1	0.890764	5.78245e-05	0.001	0.001	1	0.268422	0.00154337	0.001	0	1		0.126365			FALSE	FALSE	FALSE	FALSE
Gm7568	1	0	0	0	1	0.89657	-0.000361667	0.002	0.002	1	0.117341	0.00292755	0.002	0	1	0.139333	0.212671			FALSE	FALSE	FALSE	FALSE
Ube2w	0.0908573	0.040928	0.252	0.216	1	0.595608	-0.0139527	0.263	0.273	1	0.165232	0.00770518	0.273	0.216	1	0.177695	0.159773	0.352197	0.376962	FALSE	FALSE	FALSE	FALSE
Ly96	0.530198	-0.0038283	0.011	0.014	1	0.129921	0.011615	0.024	0.016	1	0.675408	0.000851651	0.016	0.014	1	0.144238	0.0972015	0.0775387	0.15038	TRUE	FALSE	FALSE	FALSE
Gm28153	0.00832	-0.0859534	0.198	0.23	1	0.00188621	-0.0893614	0.258	0.311	1	0.0014887	0.0798865	0.311	0.23	1	0.29764	0.246849	0.251864	0.213023	FALSE	FALSE	FALSE	FALSE
Pkhd1	0.00843682	-0.0200312	0.006	0.015	1	0.290192	0.0160095	0.038	0.031	1	0.0119724	0.0176542	0.031	0.015	1	0.052655	0.0305588	0.088612		TRUE	FALSE	FALSE	FALSE
Gm28653	1	0	0	0	1	0.890764	-0.000140318	0.001	0.001	1	0.268422	0.00144034	0.001	0	1		0.162762			FALSE	FALSE	FALSE	FALSE
Mcm3	1	0	0	0	1	0.954215	0.000296451	0.004	0.004	1	0.0266887	0.00582377	0.004	0	1	0.424124	0.330109			FALSE	FALSE	FALSE	FALSE
6720483E21Rik	1	0	0	0	1	0.896842	0.00045651	0.019	0.019	1	6.60976e-07	0.0317427	0.019	0	0.020526	0.0436292	0.0522942			TRUE	FALSE	FALSE	TRUE
Paqr8	2.87307e-23	0.159149	0.904	0.821	8.92204e-19	6.2138e-42	0.149099	0.971	0.942	1.92963e-37	3.67424e-14	0.155689	0.942	0.821	1.141e-09	0.0212019	0.0178201	0.0251429	0.0243051	TRUE	TRUE	TRUE	TRUE
Efhc1	0.906862	-0.00208974	0.012	0.012	1	0.000160831	-0.0538361	0.037	0.068	1	1.09525e-12	0.0887981	0.068	0.012	3.4012e-08	0.0156723	0.0307532	0.050979	0.0807691	TRUE	FALSE	FALSE	TRUE
Tram2	0.0805736	-0.0279029	0.031	0.043	1	0.362353	-0.0119158	0.035	0.042	1	0.761321	-0.0224108	0.042	0.043	1	0.0322006	0.0579149	0.027093	0.0549378	TRUE	FALSE	FALSE	FALSE
Gsta3	0.166926	0.0132715	0.026	0.018	1	0.252704	-0.0201425	0.072	0.083	1	1.57585e-13	0.0973461	0.083	0.018	4.89364e-09	0.034723	0.0321225	0.128513	0.093603	TRUE	FALSE	FALSE	TRUE
Gm28836	0.0124724	0.018183	0.016	0.006	1	0.617218	0.00799626	0.073	0.068	1	6.48225e-17	0.0993365	0.068	0.006	2.013e-12	0.0141988	0.0180864	0.197404	0.119761	TRUE	FALSE	FALSE	TRUE
Gm29107	4.6299e-07	0.0400603	0.019	0	0.0143777	0.192199	0.01759	0.053	0.043	1	3.39362e-14	0.0693422	0.043	0	1.05385e-09	0.0947531	0.062924			TRUE	TRUE	FALSE	TRUE
B3gat2	0.0504811	-0.0318653	0.033	0.047	1	0.166639	-0.0172562	0.033	0.043	1	0.60127	-0.0263422	0.043	0.047	1	0.162725	0.153557	0.230548	0.279856	FALSE	FALSE	FALSE	FALSE
Smap1	0.36797	0.0174401	0.242	0.216	1	0.4374	0.0128947	0.307	0.294	1	0.0170588	0.0352308	0.294	0.216	1	0.108425	0.10124	0.246953	0.275644	FALSE	FALSE	FALSE	FALSE
Fam135a	0.377442	0.0205109	0.348	0.312	1	0.765396	-0.00708049	0.433	0.439	1	0.000583029	0.0877901	0.439	0.312	1	0.0669295	0.053501	0.126548	0.165683	TRUE	FALSE	FALSE	FALSE
Lmbrd1	0.43857	-0.0254255	0.266	0.261	1	0.001566	0.0733533	0.365	0.307	1	0.832535	-0.0168994	0.307	0.261	1	0.263892	0.176724	0.371037	0.332718	FALSE	FALSE	FALSE	FALSE
Adgrb3	1.21017e-34	0.0791199	0.995	0.991	3.75806e-30	6.64454e-05	0.0187953	0.999	0.998	1	4.36757e-79	0.132223	0.998	0.991	1.3563e-74	0.0295064	0.0250876	0.135561	0.195665	TRUE	TRUE	FALSE	TRUE
Phf3	0.000827506	-0.0795328	0.419	0.439	1	0.888854	-0.000155341	0.508	0.506	1	0.148594	-0.0280245	0.506	0.439	1	0.102169	0.0921812	0.163606	0.217352	TRUE	FALSE	FALSE	FALSE
Ptp4a1	0.239323	0.00603718	0.069	0.057	1	0.198958	-0.0148751	0.045	0.056	1	0.798836	-0.0305636	0.056	0.057	1	0.311512	0.291269	0.237549	0.272541	FALSE	FALSE	FALSE	FALSE
Gm29669	1	0	0	0	1	0.29062	-0.00228544	0.001	0.002	1	0.117341	0.00319257	0.002	0	1	0.0731666				TRUE	FALSE	FALSE	FALSE
4931428L18Rik	0.202766	0.00248912	0.001	0	1	0.276549	0.00210617	0.001	0	1	1	0	0	0	1		0.0508721			TRUE	FALSE	FALSE	FALSE
Prim2	0.437368	0.00639784	0.061	0.054	1	0.844408	-0.00452349	0.095	0.097	1	0.000145153	0.0488588	0.097	0.054	1	0.105581	0.110482	0.273666	0.357385	FALSE	FALSE	FALSE	FALSE
Rab23	0.593767	-0.014144	0.052	0.056	1	0.198702	-0.0192753	0.083	0.098	1	0.000366827	0.0362557	0.098	0.056	1	0.144598	0.125531	0.223464	0.277456	FALSE	FALSE	FALSE	FALSE
Zfp451	0.000169543	0.0770476	0.185	0.128	1	0.320801	0.021992	0.202	0.186	1	0.00383771	0.0324591	0.186	0.128	1	0.141964	0.111803	0.353245	0.2853	FALSE	FALSE	FALSE	FALSE
Dst	1.36552e-08	0.133997	0.78	0.676	0.000424048	0.158299	-0.0217494	0.774	0.781	1	0.0190239	0.00147176	0.781	0.676	1	0.166123	0.167166	0.215113	0.19522	FALSE	FALSE	FALSE	FALSE
Gm28306	1	0	0	0	1	0.276549	0.00137404	0.001	0	1	1	0	0	0	1		0.0416876			TRUE	FALSE	FALSE	FALSE
Imp4	0.0569058	0.0184499	0.017	0.009	1	0.67308	0.00416752	0.044	0.041	1	3.58539e-07	0.0487858	0.041	0.009	0.0111341	0.442363	0.285026			FALSE	FALSE	FALSE	FALSE
Arhgef4	1.70635e-05	0.12069	0.659	0.558	0.529891	0.336143	-0.0272993	0.729	0.764	1	1.631e-10	0.201841	0.764	0.558	5.0649e-06	0.0298236	0.029438	0.0826178	0.0631728	TRUE	FALSE	FALSE	TRUE
Gm38336	1	0	0	0	1	0.381974	-0.00512181	0.007	0.01	1	0.00023261	0.0176344	0.01	0	1	0.0258058	0.0345113			TRUE	FALSE	FALSE	FALSE
Fam168b	0.303504	-0.0216584	0.403	0.385	1	0.983932	-0.00567103	0.396	0.394	1	0.00113209	-0.101509	0.394	0.385	1	0.1121	0.10646	0.206691	0.198737	FALSE	FALSE	FALSE	FALSE
Hs6st1	0.365727	-0.0209361	0.061	0.069	1	0.0434042	-0.027764	0.07	0.092	1	0.0978891	-0.00174222	0.092	0.069	1	0.24735	0.258086	0.36254	0.355319	FALSE	FALSE	FALSE	FALSE
Uggt1	0.000744201	0.0637435	0.129	0.087	1	0.475674	-0.0171761	0.159	0.167	1	1.6829e-07	0.082527	0.167	0.087	0.00522608	0.118414	0.120115	0.380866	0.266317	FALSE	FALSE	FALSE	FALSE
Neurl3	0.116491	-0.00285237	0	0.002	1	0.194076	-0.00148019	0	0.001	1	0.687073	-0.00137218	0.001	0.002	1			0.452583		FALSE	FALSE	FALSE	FALSE
Arid5a	0.440343	0.00182243	0.1	0.088	1	0.180151	0.0252132	0.134	0.117	1	0.0854441	0.00320259	0.117	0.088	1	0.0394044	0.032204	0.050859	0.0752201	TRUE	FALSE	FALSE	FALSE
4930403P22Rik	1	0	0	0	1	0.0336805	0.0131251	0.013	0.005	1	0.0132041	0.00834549	0.005	0	1	0.0181282	0.024631			TRUE	FALSE	FALSE	FALSE
Kansl3	0.0827062	0.0360211	0.225	0.189	1	0.918484	-0.00363571	0.31	0.311	1	1.66613e-07	0.111646	0.311	0.189	0.005174	0.0696964	0.0599753	0.122789	0.122906	TRUE	FALSE	FALSE	TRUE
Lman2l	0.993864	-0.0069971	0.097	0.095	1	0.255623	0.0240455	0.153	0.138	1	0.00869916	0.026291	0.138	0.095	1	0.108731	0.0875943	0.204105	0.234716	TRUE	FALSE	FALSE	FALSE
Cnnm4	0.388641	-0.0127008	0.019	0.023	1	0.889337	-0.00265344	0.03	0.031	1	0.308279	0.00250961	0.031	0.023	1	0.277661	0.213808	0.455054	0.436293	FALSE	FALSE	FALSE	FALSE
Cnnm3	0.240846	0.0136285	0.123	0.106	1	0.967682	-0.00700285	0.179	0.176	1	2.42098e-05	0.0702013	0.176	0.106	0.751811	0.121337	0.0795251	0.135323	0.128759	TRUE	FALSE	FALSE	FALSE
Gm38033	1	0	0	0	1	0.165945	0.00673563	0.007	0.003	1	0.0550314	0.00390735	0.003	0	1		0.0248045			TRUE	FALSE	FALSE	FALSE
Gm42417	1	0	0	0	1	0.977257	-0.000514574	0.007	0.006	1	0.00335042	0.0110242	0.006	0	1	0.0699865	0.0263683			TRUE	FALSE	FALSE	FALSE
Ankrd39	1	0	0	0	1	0.848926	-0.000644539	0.011	0.01	1	0.00023261	0.0180367	0.01	0	1	0.157229	0.146213			FALSE	FALSE	FALSE	FALSE
4933424G06Rik	0.331324	-0.00575511	0.002	0.005	1	0.0687568	-0.0112641	0.003	0.007	1	0.358415	0.00587829	0.007	0.005	1	0.0724832	0.49811		0.798072	TRUE	FALSE	FALSE	FALSE
Tmem131	0.247605	0.0261016	0.277	0.244	1	0.643208	0.00664361	0.361	0.348	1	0.000829538	0.0702585	0.348	0.244	1	0.0963212	0.0878516	0.196213	0.186742	TRUE	FALSE	FALSE	FALSE
4930439A04Rik	1	0	0	0	1	0.0661598	-0.00340954	0	0.002	1	0.117341	0.00340954	0.002	0	1	0.0206314				TRUE	FALSE	FALSE	FALSE
Coa5	2.65528e-06	-0.0799462	0.028	0.063	0.082457	0.563178	0.0104099	0.068	0.063	1	0.814218	-0.0286842	0.063	0.063	1	0.307954	0.21673	0.297027		FALSE	FALSE	FALSE	FALSE
Unc50	0.0001279	-0.0866042	0.072	0.11	1	0.00358085	0.0562276	0.175	0.132	1	0.282175	-0.00347924	0.132	0.11	1	0.404462	0.281665	0.371491	0.319771	FALSE	FALSE	FALSE	FALSE
Tsga10	0.89268	-0.0125924	0.127	0.121	1	0.350909	0.0234561	0.168	0.156	1	0.0971652	-0.00216013	0.156	0.121	1	0.0687759	0.0656858	0.145568	0.223725	TRUE	FALSE	FALSE	FALSE
Gm26805	0.116491	-0.00315016	0	0.002	1	0.138106	-0.00453744	0.002	0.005	1	0.158333	0.00373106	0.005	0.002	1	0.0916694	0.338379			TRUE	FALSE	FALSE	FALSE
Lipt1	1	0	0	0	1	0.516786	-0.0041544	0.017	0.02	1	1.81467e-07	0.0317148	0.02	0	0.00563527	0.113993	0.11278			FALSE	FALSE	FALSE	FALSE
Mitd1	0.984879	-0.00677343	0.069	0.068	1	0.745253	-0.0101788	0.108	0.112	1	0.000671558	0.0421351	0.112	0.068	1	0.0922726	0.0858036	0.113324	0.110736	TRUE	FALSE	FALSE	FALSE
Txndc9	0.240046	-0.041875	0.119	0.127	1	0.176664	0.0233624	0.151	0.131	1	0.632104	-0.0457431	0.131	0.127	1	0.254149	0.186924	0.328259	0.168019	FALSE	FALSE	FALSE	FALSE
Eif5b	0.147191	-0.0462459	0.184	0.195	1	0.785722	-0.00642173	0.207	0.212	1	0.579653	-0.0507992	0.212	0.195	1	0.28801	0.211846	0.378302	0.355182	FALSE	FALSE	FALSE	FALSE
Rev1	0.0128614	0.0485755	0.207	0.161	1	0.874156	-0.00812971	0.242	0.245	1	0.000138222	0.0660989	0.245	0.161	1	0.105669	0.096299	0.181656	0.204034	TRUE	FALSE	FALSE	FALSE
Aff3	4.46985e-05	0.0896811	0.16	0.106	1	6.72244e-06	-0.123263	0.279	0.355	0.208759	1.85528e-45	0.384429	0.355	0.106	5.76139e-41	0.0653048	0.0928313	0.771985	0.910887	TRUE	FALSE	FALSE	TRUE
Gm16150	1	0	0	0	1	0.638122	0.000482772	0.003	0.002	1	0.117341	0.00378315	0.002	0	1		0.0748053			TRUE	FALSE	FALSE	FALSE
Gm16152	0.935673	-0.000158335	0.006	0.005	1	0.201896	-0.0115853	0.016	0.023	1	0.000154872	0.0284661	0.023	0.005	1	0.02736	0.065667		0.596662	TRUE	FALSE	FALSE	FALSE
Chst10	0.241119	-0.0395433	0.24	0.243	1	0.0545491	-0.049478	0.358	0.398	1	7.3812e-08	0.126022	0.398	0.243	0.00229216	0.0408168	0.0386271	0.109277	0.111172	TRUE	FALSE	FALSE	TRUE
Gm37707	1	0	0	0	1	0.352047	0.00292007	0.004	0.002	1	0.117341	0.00278332	0.002	0	1		0.00719287			TRUE	FALSE	FALSE	FALSE
Npas2	1.84278e-09	0.170105	0.583	0.455	5.72257e-05	0.0294407	0.053121	0.732	0.69	1	1.21647e-17	0.253778	0.69	0.455	3.77764e-13	0.0113079	0.00850388	0.0754853	0.0965276	TRUE	TRUE	FALSE	TRUE
Rpl31	0.739532	-0.00833072	0.023	0.025	1	0.304456	0.0111536	0.038	0.031	1	0.442568	-0.00102347	0.031	0.025	1	0.195467	0.151968	0.318095	0.306889	FALSE	FALSE	FALSE	FALSE
Cnot11	0.565203	-0.00122925	0.061	0.054	1	0.850704	-0.00298581	0.071	0.073	1	0.10936	0.00472421	0.073	0.054	1	0.15122	0.143922	0.304315	0.203272	FALSE	FALSE	FALSE	FALSE
Rnf149	0.442258	0.00232158	0.097	0.086	1	0.396362	-0.0159964	0.087	0.096	1	0.660455	-0.0196269	0.096	0.086	1	0.272075	0.277152	0.3982	0.375575	FALSE	FALSE	FALSE	FALSE
Rfx8	1	0	0	0	1	0.466413	-0.00482909	0.006	0.008	1	0.000875136	0.0136982	0.008	0	1		0.0187558			TRUE	FALSE	FALSE	FALSE
Map4k4	0.283129	-0.0177929	0.554	0.549	1	0.571491	-0.0148395	0.62	0.627	1	0.137249	-0.00840963	0.627	0.549	1	0.071071	0.0621686	0.0678926	0.0871411	TRUE	FALSE	FALSE	FALSE
Il1r2	0.765008	-0.00235759	0.002	0.003	1	0.442815	-0.00613534	0.016	0.02	1	4.50778e-05	0.0270022	0.02	0.003	1	0.0437211	0.0629061			TRUE	FALSE	FALSE	FALSE
Gm37915	1	0	0	0	1	0.596872	-0.000997551	0.001	0.002	1	0.117341	0.00338099	0.002	0	1	0.0433647				TRUE	FALSE	FALSE	FALSE
Mfsd9	1	0	0	0	1	0.102157	0.0117189	0.021	0.013	1	3.25253e-05	0.0214538	0.013	0	1	0.170097	0.0954224			TRUE	FALSE	FALSE	FALSE
Gm29260	0.574504	-0.00671991	0.009	0.011	1	0.0189621	-0.0132207	0.004	0.012	1	0.747377	-0.00400412	0.012	0.011	1	0.0585801	0.0704608	0.0551482	0.112865	TRUE	FALSE	FALSE	FALSE
Pantr1	0.635068	-0.0148207	0.332	0.323	1	0.349895	0.0244453	0.182	0.17	1	1.8491e-25	-0.343666	0.17	0.323	5.74219e-21	0.174239	0.163099	0.13336	0.113128	FALSE	FALSE	FALSE	FALSE
Pou3f3	0.450108	-0.020676	0.283	0.28	1	0.138526	-0.0388281	0.183	0.203	1	1.22754e-09	-0.201658	0.203	0.28	3.81199e-05	0.16816	0.191231	0.165416	0.158726	FALSE	FALSE	FALSE	FALSE
Dalir	1	0	0	0	1	0.000158175	-0.0203074	0.002	0.014	1	1.6944e-05	0.0239724	0.014	0	0.526178	0.0294835	0.17168			TRUE	FALSE	FALSE	FALSE
Mrps9	0.656864	0.00412868	0.124	0.115	1	0.857478	-0.0117624	0.177	0.177	1	0.000355687	0.0587483	0.177	0.115	1	0.141107	0.131251	0.26677	0.25356	FALSE	FALSE	FALSE	FALSE
Tgfbrap1	0.0426062	0.0366409	0.113	0.088	1	0.267419	-0.0233747	0.141	0.156	1	5.12736e-06	0.0708931	0.156	0.088	0.159225	0.106406	0.102019	0.254565	0.194917	FALSE	FALSE	FALSE	FALSE
8430432A02Rik	1	0	0	0	1	0.288365	0.00340626	0.012	0.007	1	0.00170769	0.0138057	0.007	0	1	0.187901	0.135821			FALSE	FALSE	FALSE	FALSE
Nck2	0.0435084	0.0377919	0.13	0.103	1	0.499463	-0.0168847	0.197	0.207	1	3.63981e-10	0.121253	0.207	0.103	1.13031e-05	0.0869491	0.0774188	0.312199	0.416264	TRUE	FALSE	FALSE	TRUE
1500015O10Rik	0.116491	-0.00324924	0	0.002	1	0.479456	-0.00622434	0.011	0.014	1	0.000317956	0.0202741	0.014	0.002	1	0.237744	0.343961			FALSE	FALSE	FALSE	FALSE
Tpp2	0.512695	0.00307015	0.16	0.146	1	0.779135	-0.0131195	0.242	0.244	1	8.16205e-07	0.0931961	0.244	0.146	0.0253464	0.115917	0.103051	0.213779	0.22166	FALSE	FALSE	FALSE	FALSE
Kdelc1	0.399668	-0.0199192	0.05	0.057	1	0.556499	-0.0148365	0.099	0.105	1	5.31181e-05	0.0515206	0.105	0.057	1	0.0558998	0.0498936	0.0527769	0.0647563	TRUE	FALSE	FALSE	FALSE
Bivm	0.384111	0.00830237	0.064	0.055	1	0.443222	0.00812384	0.077	0.068	1	0.255347	0.000383346	0.068	0.055	1	0.167113	0.12992	0.257602	0.195271	FALSE	FALSE	FALSE	FALSE
Ercc5	0.226371	0.0145077	0.145	0.124	1	0.950947	0.00335465	0.18	0.183	1	0.00325665	0.0297467	0.183	0.124	1	0.0713942	0.0559983	0.0956353	0.102645	TRUE	FALSE	FALSE	FALSE
Gulp1	0.000839988	0.0962592	0.382	0.305	1	0.000880873	0.0822358	0.547	0.494	1	3.2572e-10	0.173772	0.494	0.305	1.01149e-05	0.0113332	0.0109434	0.0153437	0.0211544	TRUE	FALSE	FALSE	TRUE
Col5a2	0.931569	-0.00690058	0.026	0.025	1	0.555262	0.0110311	0.057	0.052	1	0.000735085	0.0367536	0.052	0.025	1	0.0317426	0.0268438	0.0919315	0.0862445	TRUE	FALSE	FALSE	FALSE
Wdr75	0.071997	-0.0345049	0.05	0.064	1	0.686033	-0.00638717	0.076	0.08	1	0.240396	0.000448199	0.08	0.064	1	0.138231	0.10481	0.187313	0.190668	FALSE	FALSE	FALSE	FALSE
Dnah7b	0.100034	-0.0513858	0.143	0.157	1	0.471566	-0.0193806	0.639	0.66	1	6.53542e-126	0.69227	0.66	0.157	2.02951e-121	0.0104781	0.0108272	0.0272164	0.0390033	TRUE	FALSE	FALSE	TRUE
Dnah7c	0.951642	-0.00258236	0.027	0.026	1	0.380409	-0.0179689	0.105	0.116	1	8.57072e-18	0.139353	0.116	0.026	2.66155e-13	0.0189122	0.0246763	0.107117	0.151894	TRUE	FALSE	FALSE	TRUE
C230029F24Rik	1	0	0	0	1	0.425716	0.0019627	0.002	0.001	1	0.268422	0.00136512	0.001	0	1		0.0868585			TRUE	FALSE	FALSE	FALSE
9330175M20Rik	0.544018	-0.00840472	0.02	0.023	1	0.0438833	-0.0208818	0.025	0.038	1	0.0462611	0.0120564	0.038	0.023	1	0.129371	0.336439	0.202346	0.476196	FALSE	FALSE	FALSE	FALSE
Gm17767	0.797146	-0.00147954	0.002	0.002	1	0.0243941	-0.00541871	0	0.003	1	0.804013	0.000322369	0.003	0.002	1	0.096344				TRUE	FALSE	FALSE	FALSE
Gm28055	0.446781	-0.00148803	0.001	0.002	1	0.291371	-0.00127077	0.001	0.002	1	0.838084	0.000284328	0.002	0.002	1	0.153647		0.306777		FALSE	FALSE	FALSE	FALSE
Stat4	0.426463	0.00114228	0.002	0.001	1	0.274342	-0.00438935	0.002	0.004	1	0.114652	0.00549254	0.004	0.001	1	0.190787	0.387894			FALSE	FALSE	FALSE	FALSE
Gm31812	1	0	0	0	1	0.838699	-0.00501364	0.008	0.008	1	0.000875136	0.01712	0.008	0	1	0.105614	0.0861467			TRUE	FALSE	FALSE	FALSE
Stat1	0.00809637	0.0371932	0.063	0.041	1	0.317608	0.0223463	0.126	0.114	1	3.57391e-11	0.108213	0.114	0.041	1.10984e-06	0.100748	0.0916799	0.193285	0.168493	TRUE	FALSE	FALSE	TRUE
Nab1	0.576212	-0.024457	0.089	0.092	1	0.226077	-0.0218078	0.058	0.068	1	0.0164183	-0.0741228	0.068	0.092	1	0.408067	0.426428	0.238603	0.342252	FALSE	FALSE	FALSE	FALSE
Nemp2	0.340118	-0.0136922	0.017	0.022	1	6.87983e-05	-0.0488188	0.024	0.052	1	0.000110166	0.0400287	0.052	0.022	1	0.102374	0.198383	0.192212	0.30597	FALSE	FALSE	FALSE	FALSE
Inpp1	0.0872075	0.0260937	0.132	0.107	1	0.00108267	-0.0698379	0.142	0.189	1	1.47118e-06	0.0781626	0.189	0.107	0.0456861	0.145239	0.127027	0.245241	0.16458	FALSE	FALSE	FALSE	FALSE
Hibch	0.363489	0.00860793	0.179	0.159	1	0.180926	-0.0349404	0.27	0.29	1	6.50008e-10	0.125297	0.29	0.159	2.01853e-05	0.0583768	0.0574701	0.073092	0.079507	TRUE	FALSE	FALSE	TRUE
1700019D03Rik	0.00505723	0.0457389	0.105	0.073	1	0.749799	0.000247202	0.122	0.117	1	0.000927045	0.0419916	0.117	0.073	1	0.0877497	0.0848149	0.150228	0.135273	TRUE	FALSE	FALSE	FALSE
1700019A02Rik	0.829335	0.000684913	0.002	0.002	1	0.176255	-0.00734535	0.007	0.012	1	0.00113075	0.016219	0.012	0.002	1	0.176297	0.209538			FALSE	FALSE	FALSE	FALSE
Pms1	0.000465823	0.0575035	0.085	0.051	1	0.164923	0.0293007	0.136	0.119	1	9.45091e-09	0.0876147	0.119	0.051	0.000293489	0.0884333	0.0590691	0.128881	0.120068	TRUE	FALSE	FALSE	TRUE
Gm28777	1	0	0	0	1	0.845693	-0.000407859	0.002	0.002	1	0.117341	0.00366356	0.002	0	1		0.0694498			TRUE	FALSE	FALSE	FALSE
Gm28778	1	0	0	0	1	0.571122	-0.00155686	0.003	0.005	1	0.0132041	0.00667557	0.005	0	1		0.135581			FALSE	FALSE	FALSE	FALSE
Osgepl1	0.00174739	0.0338793	0.045	0.023	1	0.208876	-0.018189	0.055	0.067	1	4.14591e-07	0.0544069	0.067	0.023	0.0128747	0.104523	0.101637	0.29936	0.11576	FALSE	FALSE	FALSE	FALSE
Gm28551	0.00328511	-0.0113434	0	0.005	1	0.0136827	-0.0142937	0.009	0.019	1	0.00138505	0.0186119	0.019	0.005	1	0.0435055	0.0997668			TRUE	FALSE	FALSE	FALSE
Asnsd1	1	0	0	0	1	0.453401	-0.00249713	0.002	0.004	1	0.0266887	0.00621059	0.004	0	1	0.385007				FALSE	FALSE	FALSE	FALSE
Dnah7a	0.442336	-0.00974269	0.009	0.011	1	0.866778	0.0018829	0.01	0.009	1	0.606501	-0.0105998	0.009	0.011	1	0.133829	0.221871	0.447236	0.382516	FALSE	FALSE	FALSE	FALSE
Stk17b	0.660208	0.00164475	0.08	0.074	1	0.975987	-0.00138182	0.048	0.047	1	0.00374104	-0.0697159	0.047	0.074	1	0.188955	0.0775427	0.049767	0.0555729	TRUE	FALSE	FALSE	FALSE
Ccdc150	0.260511	0.00261594	0.004	0.002	1	0.526169	0.00506619	0.016	0.013	1	0.000603627	0.0180445	0.013	0.002	1	0.070068	0.0884654		0.367676	TRUE	FALSE	FALSE	FALSE
Gtf3c3	0.923693	-0.0131524	0.095	0.091	1	0.8007	-0.00343272	0.146	0.151	1	0.000115446	0.048465	0.151	0.091	1	0.144916	0.123165	0.227609	0.241894	FALSE	FALSE	FALSE	FALSE
Pgap1	0.512464	-0.00119507	0.105	0.095	1	0.0405919	-0.048632	0.104	0.127	1	0.0461199	0.0153465	0.127	0.095	1	0.130856	0.155935	0.322562	0.366943	FALSE	FALSE	FALSE	FALSE
4930444A19Rik	0.0462613	-0.00988155	0.001	0.005	1	0.0198442	0.00916605	0.007	0.001	1	0.0649386	-0.0103234	0.001	0.005	1		0.337909			FALSE	FALSE	FALSE	FALSE
Sf3b1	0.00377793	-0.0746018	0.362	0.376	1	0.400002	0.0179134	0.475	0.453	1	0.628644	-0.0107194	0.453	0.376	1	0.144438	0.119967	0.206566	0.190559	FALSE	FALSE	FALSE	FALSE
Coq10b	0.00299416	0.0653954	0.192	0.144	1	0.0575513	0.0340805	0.139	0.114	1	0.00341473	-0.110637	0.114	0.144	1	0.16004	0.120197	0.156058	0.141987	FALSE	FALSE	FALSE	FALSE
Mob4	0.018868	-0.0736775	0.218	0.241	1	0.55911	0.0105654	0.278	0.266	1	0.458364	-0.0616137	0.266	0.241	1	0.239714	0.209453	0.315357	0.279202	FALSE	FALSE	FALSE	FALSE
Rftn2	0.76443	0.012563	0.354	0.33	1	0.39138	0.0203935	0.351	0.329	1	0.0138083	-0.0876218	0.329	0.33	1	0.0305931	0.0288462	0.0217182	0.0237132	TRUE	FALSE	FALSE	FALSE
Gm10561	0.112114	-0.0448628	0.366	0.369	1	0.0741922	0.0414036	0.131	0.11	1	3.84554e-57	-0.543582	0.11	0.369	1.19419e-52	0.0227346	0.0191052	0.00772345	0.00949452	TRUE	FALSE	FALSE	TRUE
Mars2	0.00316354	-0.0379072	0.021	0.04	1	0.777807	-0.00527384	0.028	0.03	1	0.141354	-0.0357708	0.03	0.04	1	0.21969	0.223419	0.247225		FALSE	FALSE	FALSE	FALSE
Boll	0.116491	-0.00249109	0	0.002	1	0.74835	-0.00126529	0.004	0.005	1	0.158333	0.00493207	0.005	0.002	1	0.151292	0.0788158			TRUE	FALSE	FALSE	FALSE
Plcl1	6.62939e-05	0.112796	0.558	0.456	1	0.926066	0.0049776	0.639	0.627	1	5.36981e-07	0.151145	0.627	0.456	0.0166754	0.180567	0.204027	0.19911	0.266453	FALSE	FALSE	FALSE	FALSE
BC055402	0.0544835	-0.00450812	0	0.002	1	0.162337	0.0196997	0.048	0.037	1	1.65062e-10	0.0554168	0.037	0.002	5.12584e-06	0.00901104	0.00666275			TRUE	FALSE	FALSE	TRUE
1700066M21Rik	5.08237e-17	-0.0878989	0	0.042	1.57828e-12	0.420517	-0.0103916	0.032	0.038	1	0.525191	-0.0231057	0.038	0.042	1	0.246343	0.331834	0.334265		FALSE	FALSE	FALSE	FALSE
Tyw5	0.205577	0.0182274	0.087	0.073	1	0.0601611	0.0362642	0.126	0.104	1	0.0247446	0.0163908	0.104	0.073	1	0.0970463	0.0705895	0.172543	0.136275	TRUE	FALSE	FALSE	FALSE
Maip1	0.925019	-0.00460051	0.037	0.036	1	0.467056	-0.00951058	0.054	0.06	1	0.00983751	0.0206443	0.06	0.036	1	0.205939	0.220861	0.34386	0.259126	FALSE	FALSE	FALSE	FALSE
Spats2l	0.988099	-0.0127767	0.076	0.074	1	0.469872	-0.0151912	0.158	0.169	1	3.26021e-11	0.110363	0.169	0.074	1.01243e-06	0.0561533	0.0627109	0.306603	0.419822	TRUE	FALSE	FALSE	TRUE
Kctd18	0.844084	-0.0148613	0.075	0.075	1	0.644886	0.00857482	0.136	0.13	1	9.24682e-05	0.0521436	0.13	0.075	1	0.0675677	0.0586146	0.134936	0.130795	TRUE	FALSE	FALSE	FALSE
Sgo2a	1	0	0	0	1	0.568203	-0.00282044	0.003	0.005	1	0.0132041	0.00828531	0.005	0	1	0.183328	0.17513			FALSE	FALSE	FALSE	FALSE
Aox1	8.13378e-07	0.137045	0.308	0.217	0.0252586	0.0142805	-0.0615628	0.372	0.406	1	5.40485e-16	0.221689	0.406	0.217	1.67842e-11	0.010024	0.00927136	0.0104056	0.0119687	TRUE	TRUE	FALSE	TRUE
Clk1	0.836301	0.0085712	0.332	0.311	1	0.720778	-0.011852	0.448	0.451	1	2.11102e-05	0.115132	0.451	0.311	0.655557	0.090787	0.0843199	0.138856	0.127364	TRUE	FALSE	FALSE	FALSE
Ppil3	0.797069	-0.0130392	0.051	0.052	1	0.17649	0.0268683	0.093	0.08	1	0.0145429	0.0162476	0.08	0.052	1	0.119325	0.0924029	0.184921	0.151922	TRUE	FALSE	FALSE	FALSE
Nif3l1	0.599637	-0.010854	0.034	0.037	1	0.917696	0.000742955	0.064	0.063	1	0.00520037	0.0290484	0.063	0.037	1	0.158091	0.147246	0.356721	0.260013	FALSE	FALSE	FALSE	FALSE
Orc2	0.920473	-0.00716468	0.14	0.134	1	0.877525	-0.00951606	0.214	0.214	1	3.07946e-05	0.0760764	0.214	0.134	0.956295	0.106483	0.0933791	0.189829	0.219753	TRUE	FALSE	FALSE	FALSE
Gm15834	0.666963	-0.00962747	0.038	0.041	1	0.0150264	-0.0367212	0.053	0.075	1	0.000618384	0.0364109	0.075	0.041	1	0.0804623	0.0863021	0.155482	0.188044	TRUE	FALSE	FALSE	FALSE
Als2cr12	1	0	0	0	1	0.0564606	0.0114302	0.014	0.006	1	0.00335042	0.0110709	0.006	0	1	0.0757631	0.0478336			TRUE	FALSE	FALSE	FALSE
Cflar	0.117311	0.0266121	0.198	0.167	1	0.0804393	-0.0449664	0.193	0.219	1	0.0434272	0.0194105	0.219	0.167	1	0.0525107	0.0660744	0.0652505	0.0643462	TRUE	FALSE	FALSE	FALSE
Trak2	0.0166943	0.041451	0.168	0.13	1	0.641416	-0.0116335	0.182	0.187	1	0.00496975	0.0257489	0.187	0.13	1	0.136232	0.122426	0.378545	0.276347	FALSE	FALSE	FALSE	FALSE
Stradb	0.363608	-0.0213414	0.048	0.054	1	0.00620894	-0.0483591	0.055	0.08	1	0.0237236	0.02262	0.08	0.054	1	0.149301	0.193819	0.311168	0.370401	FALSE	FALSE	FALSE	FALSE
Gm29018	0.0263546	-0.00686377	0	0.003	1	0.0673386	-0.00592047	0.002	0.006	1	0.339565	0.00174772	0.006	0.003	1	0.0287388	0.0689607			TRUE	FALSE	FALSE	FALSE
C2cd6	0.202766	0.00211756	0.001	0	1	0.0661598	-0.00385813	0	0.002	1	0.117341	0.00385813	0.002	0	1	0.0849679				TRUE	FALSE	FALSE	FALSE
Tmem237	0.148982	-0.0396169	0.077	0.09	1	0.790517	-0.00734385	0.094	0.096	1	0.943552	-0.0284804	0.096	0.09	1	0.166949	0.150921	0.278776	0.203956	FALSE	FALSE	FALSE	FALSE
G730003C15Rik	1	0	0	0	1	0.58128	0.00146502	0.01	0.008	1	0.000875136	0.0161091	0.008	0	1	0.161757	0.120745			FALSE	FALSE	FALSE	FALSE
Gm29017	1	0	0	0	1	0.298479	0.00245151	0.003	0.001	1	0.268422	0.00172041	0.001	0	1		0.0883369			TRUE	FALSE	FALSE	FALSE
Als2	0.917699	-0.00939113	0.113	0.109	1	0.358043	-0.0213451	0.144	0.155	1	0.00520829	0.0351379	0.155	0.109	1	0.22209	0.182136	0.155093	0.238211	FALSE	FALSE	FALSE	FALSE
Gm973	0.00012506	0.110501	0.562	0.459	1	0.0234973	-0.0590035	0.381	0.42	1	3.03292e-09	-0.184498	0.42	0.459	9.41843e-05	0.0116442	0.0143029	0.00845337	0.00990419	TRUE	FALSE	FALSE	TRUE
Gm28411	0.000127671	-0.109794	0.169	0.213	1	0.484736	-0.0134588	0.11	0.118	1	9.11346e-13	-0.224142	0.118	0.213	2.83009e-08	0.00615556	0.00630214	0.00278388	0.00455096	TRUE	FALSE	FALSE	TRUE
Sumo1	5.69991e-11	-0.167777	0.39	0.466	1.77005e-06	0.521531	-0.016319	0.426	0.438	1	1.25099e-10	-0.182542	0.438	0.466	3.88484e-06	0.197896	0.186631	0.223708	0.209356	FALSE	FALSE	FALSE	FALSE
Nop58	0.45478	0.00451839	0.058	0.051	1	0.0641811	-0.0328932	0.067	0.085	1	0.00144402	0.0371728	0.085	0.051	1	0.187764	0.170671	0.397264	0.35431	FALSE	FALSE	FALSE	FALSE
Bmpr2	0.180941	0.0383155	0.382	0.333	1	0.212406	-0.0310359	0.411	0.431	1	0.153308	0.0327215	0.431	0.333	1	0.12057	0.130067	0.271247	0.268592	FALSE	FALSE	FALSE	FALSE
Fam117b	0.0479068	0.0333564	0.154	0.123	1	0.139437	-0.033875	0.14	0.158	1	0.0938838	0.00352049	0.158	0.123	1	0.212273	0.214012	0.402095	0.475669	FALSE	FALSE	FALSE	FALSE
Wdr12	0.954659	-0.00833696	0.081	0.078	1	0.542602	0.0110626	0.118	0.111	1	0.02441	0.0122782	0.111	0.078	1	0.157528	0.145043	0.313432	0.268838	FALSE	FALSE	FALSE	FALSE
Carf	0.0466694	0.0266085	0.086	0.065	1	0.372158	-0.0204393	0.127	0.139	1	1.86426e-08	0.0906442	0.139	0.065	0.000578926	0.0886577	0.0713754	0.244994	0.219178	TRUE	FALSE	FALSE	TRUE
Nbeal1	0.000157734	0.107241	0.438	0.355	1	0.0609728	0.0463675	0.548	0.517	1	2.84754e-05	0.121844	0.517	0.355	0.884274	0.0611697	0.0596947	0.101177	0.117679	TRUE	FALSE	FALSE	FALSE
Cyp20a1	0.411608	-0.0267177	0.084	0.091	1	0.678859	-0.0143601	0.087	0.091	1	0.679113	-0.0338123	0.091	0.091	1	0.202632	0.200516	0.109944	0.125604	FALSE	FALSE	FALSE	FALSE
Pard3b	0.0283536	0.0681545	0.621	0.551	1	0.431952	-0.00417868	0.808	0.793	1	2.29745e-20	0.261598	0.793	0.551	7.13449e-16	0.014574	0.0159024	0.0277302	0.0276926	TRUE	FALSE	FALSE	TRUE
Pard3bos1	0.124969	-0.0241162	0.031	0.041	1	0.101875	0.0242711	0.093	0.075	1	0.000866485	0.0364358	0.075	0.041	1	0.0115505	0.00906268	0.00992663	0.0232842	TRUE	FALSE	FALSE	FALSE
Pard3bos3	1	0	0	0	1	0.524353	0.00386466	0.017	0.014	1	1.6944e-05	0.0237596	0.014	0	0.526178	0.00889849	0.00970665			TRUE	FALSE	FALSE	FALSE
Ino80d	0.1061	0.0397666	0.297	0.256	1	0.594046	-0.0118349	0.421	0.43	1	5.42381e-10	0.155546	0.43	0.256	1.68431e-05	0.0600379	0.0593385	0.130025	0.150279	TRUE	FALSE	FALSE	TRUE
Ino80dos	0.310983	-0.0307978	0.252	0.256	1	0.000581593	-0.0883477	0.344	0.404	1	1.26701e-07	0.132601	0.404	0.256	0.00393456	0.0344058	0.0330579	0.0472003	0.0677809	TRUE	FALSE	FALSE	TRUE
Ndufs1	0.00146252	-0.0926035	0.244	0.277	1	0.629527	-0.016874	0.362	0.36	1	0.0654628	0.0337102	0.36	0.277	1	0.18076	0.160266	0.270391	0.211547	FALSE	FALSE	FALSE	FALSE
Mdh1b	0.368037	0.00146667	0.001	0	1	0.257189	0.00664945	0.008	0.005	1	0.0132041	0.0079084	0.005	0	1		0.126008			FALSE	FALSE	FALSE	FALSE
Fastkd2	0.223344	0.011444	0.042	0.033	1	0.423442	0.01372	0.073	0.066	1	0.000386583	0.035158	0.066	0.033	1	0.114152	0.0946096	0.202351	0.172157	TRUE	FALSE	FALSE	FALSE
4933402D24Rik	1	0	0	0	1	0.425716	0.002022	0.002	0.001	1	0.268422	0.00125872	0.001	0	1		0.109485			FALSE	FALSE	FALSE	FALSE
Klf7	0.0159745	-0.0526636	0.456	0.462	1	0.0211391	-0.0515815	0.511	0.545	1	0.465985	-0.00807667	0.545	0.462	1	0.0805084	0.0819203	0.142161	0.170973	TRUE	FALSE	FALSE	FALSE
Gm26649	1	0	0	0	1	0.596856	0.00371952	0.008	0.006	1	0.00335042	0.0097988	0.006	0	1		0.197064			FALSE	FALSE	FALSE	FALSE
Gm13748	1	0	0	0	1	0.0567956	0.0117732	0.012	0.005	1	0.0132041	0.00739633	0.005	0	1	0.13535	0.0687743			TRUE	FALSE	FALSE	FALSE
Gm28981	0.526583	-0.0160432	0.029	0.032	1	0.00575601	-0.0531893	0.056	0.081	1	3.12658e-07	0.0717064	0.081	0.032	0.00970927	0.0166132	0.0195698		0.0312302	TRUE	FALSE	FALSE	TRUE
Creb1	0.0941723	0.0419666	0.319	0.274	1	0.89631	0.00361695	0.403	0.4	1	0.000197491	0.0861188	0.4	0.274	1	0.093378	0.0880107	0.191869	0.201755	TRUE	FALSE	FALSE	FALSE
Mettl21a	0.315908	0.00998125	0.042	0.035	1	0.425003	-0.019908	0.065	0.072	1	7.32181e-05	0.0502949	0.072	0.035	1	0.12227	0.140317	0.202948	0.172655	FALSE	FALSE	FALSE	FALSE
Gm28982	1	0	0	0	1	0.0374396	-0.0147877	0.008	0.017	1	2.41312e-06	0.0274769	0.017	0	0.0749371	0.0656937	0.102042			TRUE	FALSE	FALSE	FALSE
Ccnyl1	0.319021	0.0101997	0.045	0.037	1	0.455138	-0.0133552	0.064	0.071	1	0.000376419	0.0362366	0.071	0.037	1	0.154941	0.136748	0.369166	0.42849	FALSE	FALSE	FALSE	FALSE
Fzd5	1	0	0	0	1	0.986384	-0.000320958	0.009	0.009	1	0.000450405	0.0155238	0.009	0	1	0.186431	0.15293			FALSE	FALSE	FALSE	FALSE
Plekhm3	0.0592091	0.034516	0.171	0.14	1	0.0452178	-0.0464772	0.23	0.266	1	1.00142e-10	0.130963	0.266	0.14	3.10982e-06	0.0955993	0.116298	0.303085	0.370261	TRUE	FALSE	FALSE	TRUE
Idh1	2.29997e-06	-0.134067	0.177	0.237	0.0714234	0.0450963	-0.0464162	0.246	0.279	1	0.885184	-0.0337321	0.279	0.237	1	0.0457473	0.053129	0.0620621	0.0733678	TRUE	FALSE	FALSE	FALSE
Pikfyve	0.723874	-0.00327565	0.211	0.195	1	0.597297	0.0141367	0.242	0.232	1	0.561781	-0.022427	0.232	0.195	1	0.0944265	0.0757849	0.170106	0.192069	TRUE	FALSE	FALSE	FALSE
Pth2r	0.510366	-0.00322092	0.002	0.003	1	0.734765	0.000843377	0.007	0.006	1	0.339565	0.00290036	0.006	0.003	1	0.134632	0.093404	0.629267	0.947108	TRUE	FALSE	FALSE	FALSE
Map2	0.0616879	0.0527975	0.808	0.747	1	0.0230226	-0.0339036	0.809	0.817	1	0.0120458	-0.0103836	0.817	0.747	1	0.111479	0.112444	0.281848	0.316576	FALSE	FALSE	FALSE	FALSE
Gm10558	0.185183	-0.00688013	0.002	0.005	1	0.0732942	0.0111535	0.011	0.005	1	0.97725	-0.00277547	0.005	0.005	1	0.169016	0.0621097			TRUE	FALSE	FALSE	FALSE
Rpe	0.837106	-0.0102784	0.068	0.069	1	0.0461908	-0.0445587	0.094	0.117	1	0.000184151	0.0544858	0.117	0.069	1	0.10968	0.124021	0.245554	0.259883	FALSE	FALSE	FALSE	FALSE
Kansl1l	0.140058	0.0413728	0.436	0.385	1	0.44442	-0.0210335	0.62	0.648	1	2.7163e-19	0.268226	0.648	0.385	8.4352e-15	0.0358387	0.038031	0.0797956	0.102835	TRUE	FALSE	FALSE	TRUE
Acadl	0.649471	-0.0222001	0.166	0.165	1	0.731842	0.00285036	0.209	0.201	1	0.253305	-0.00316901	0.201	0.165	1	0.438034	0.363756	0.445156	0.292221	FALSE	FALSE	FALSE	FALSE
Lancl1	0.284283	0.00976195	0.111	0.096	1	0.982442	0.00179631	0.124	0.125	1	0.0969444	0.00270343	0.125	0.096	1	0.267392	0.205731	0.490317	0.363548	FALSE	FALSE	FALSE	FALSE
Gm15668	0.917498	0.000744332	0.002	0.002	1	0.503058	0.00162515	0.009	0.006	1	0.11003	0.0086739	0.006	0.002	1	0.0491166	0.0449972			TRUE	FALSE	FALSE	FALSE
Erbb4	1.12114e-12	0.192357	0.686	0.56	3.4816e-08	3.73362e-07	0.0278799	0.997	0.996	0.0115944	0	1.00233	0.996	0.56	0	0.0182356	0.0176804	0.261877	0.37738	TRUE	TRUE	TRUE	TRUE
Gm29114	0.856444	-0.00877877	0.065	0.066	1	0.550402	0.00459153	0.146	0.135	1	1.14878e-07	0.0897336	0.135	0.066	0.00356743	0.030101	0.0231092	0.0514372	0.071156	TRUE	FALSE	FALSE	TRUE
Ikzf2	0.00501553	0.0763413	0.285	0.232	1	0.0615525	0.0519688	0.464	0.428	1	8.54125e-16	0.212198	0.428	0.232	2.6524e-11	0.0313382	0.030713	0.0631296	0.0761284	TRUE	FALSE	FALSE	TRUE
Spag16	0.926186	-0.00318409	0.024	0.025	1	0.973958	-0.00378136	0.042	0.042	1	0.0234809	0.0260246	0.042	0.025	1	0.0933542	0.206843	0.152159	0.20421	TRUE	FALSE	FALSE	FALSE
Bard1	1	0	0	0	1	0.44029	-0.00151799	0.008	0.011	1	0.000120469	0.0169774	0.011	0	1	0.0452475	0.0490732			TRUE	FALSE	FALSE	FALSE
Abca12	0.91709	0.000993824	0.002	0.002	1	0.134922	-0.00510679	0.001	0.004	1	0.515159	0.00258894	0.004	0.002	1	0.115674	0.475259	0.38277		FALSE	FALSE	FALSE	FALSE
D230017M19Rik	0.973775	-0.00538773	0.065	0.064	1	0.869952	0.00311069	0.099	0.097	1	0.00826242	0.0271221	0.097	0.064	1	0.119196	0.112768	0.178555	0.16495	FALSE	FALSE	FALSE	FALSE
Pecr	0.796238	-0.011085	0.048	0.05	1	0.490146	0.013253	0.071	0.065	1	0.176493	-0.0017099	0.065	0.05	1	0.10949	0.0926686	0.123739	0.132375	TRUE	FALSE	FALSE	FALSE
Xrcc5	0.146816	0.0148941	0.114	0.094	1	0.444968	-0.0163276	0.163	0.176	1	1.98793e-07	0.081271	0.176	0.094	0.00617332	0.0595513	0.065865	0.116986	0.128115	TRUE	FALSE	FALSE	TRUE
Smarcal1	0.00197396	0.0446934	0.062	0.036	1	0.235072	-0.0155546	0.065	0.077	1	3.73265e-05	0.0433547	0.077	0.036	1	0.173512	0.1384	0.360435	0.185314	FALSE	FALSE	FALSE	FALSE
Ankar	1	0	0	0	1	0.0196232	0.0105204	0.007	0.001	1	0.268422	0.00129891	0.001	0	1		0.0132196			TRUE	FALSE	FALSE	FALSE
Rpl37a	0.147511	-0.0419957	0.095	0.109	1	0.260681	0.0224317	0.119	0.106	1	0.465918	-0.0480468	0.106	0.109	1	0.391644	0.272613	0.317292	0.311551	FALSE	FALSE	FALSE	FALSE
Igfbp2	0.532057	0.00485283	0.064	0.057	1	0.00863726	0.061821	0.185	0.148	1	1.5606e-12	0.121871	0.148	0.057	4.8463e-08	0.0597114	0.06378	0.0882061	0.0850024	TRUE	FALSE	FALSE	TRUE
1700027A15Rik	0.000195983	0.0196606	0.01	0	1	1.16876e-13	-0.117457	0.037	0.105	3.62948e-09	9.54285e-34	0.181452	0.105	0	2.96344e-29	0.00899965	0.0295656			TRUE	FALSE	TRUE	TRUE
Gm29185	0.043864	0.0058491	0.003	0	1	0.292673	0.00353082	0.005	0.003	1	0.0550314	0.00511933	0.003	0	1	0.0641774	0.0270668			TRUE	FALSE	FALSE	FALSE
6030407O03Rik	0.301173	0.00708464	0.022	0.017	1	0.356204	-0.00782702	0.009	0.013	1	0.455326	-0.00999433	0.013	0.017	1	0.33271	0.264437	0.100507	0.129112	FALSE	FALSE	FALSE	FALSE
Tns1	0.00835712	0.0449453	0.121	0.088	1	0.101907	-0.0434494	0.282	0.312	1	6.02259e-39	0.303804	0.312	0.088	1.87026e-34	0.0456949	0.0510362	0.109776	0.106233	TRUE	FALSE	FALSE	TRUE
Rufy4	1	0	0	0	1	0.937315	2.43945e-05	0.01	0.01	1	0.00023261	0.0164956	0.01	0	1	0.0121395	0.010738			TRUE	FALSE	FALSE	FALSE
Pnkd	0.044683	0.0481109	0.304	0.253	1	0.893061	0.00443181	0.335	0.333	1	0.0685933	0.0224186	0.333	0.253	1	0.258729	0.177441	0.309963	0.218327	FALSE	FALSE	FALSE	FALSE
Tmbim1	0.818035	-0.00626713	0.187	0.174	1	0.381165	-0.0235995	0.291	0.303	1	1.51141e-08	0.12183	0.303	0.174	0.000469353	0.153665	0.13767	0.0792357	0.1013	TRUE	FALSE	FALSE	TRUE
Catip	0.183987	-0.0147313	0.01	0.016	1	0.509509	0.00891339	0.034	0.03	1	0.0250573	0.0159302	0.03	0.016	1	0.0266466	0.0366853			TRUE	FALSE	FALSE	FALSE
Ctdsp1	0.00250078	0.0346986	0.042	0.022	1	0.614147	-0.00696698	0.048	0.052	1	0.000126156	0.0347465	0.052	0.022	1	0.217969	0.169861		0.105801	FALSE	FALSE	FALSE	FALSE
Usp37	0.624743	0.00454907	0.253	0.234	1	0.276278	-0.025629	0.349	0.371	1	1.5026e-06	0.10732	0.371	0.234	0.0466617	0.0874132	0.0800181	0.18483	0.184318	TRUE	FALSE	FALSE	TRUE
Cnot9	0.773973	-0.002443	0.084	0.08	1	0.0222244	0.0396231	0.116	0.089	1	0.651553	-0.014378	0.089	0.08	1	0.108881	0.0789798	0.155286	0.166365	TRUE	FALSE	FALSE	FALSE
Plcd4	0.0109535	0.074094	0.405	0.343	1	0.00011295	0.0997094	0.476	0.406	1	0.749184	-0.00231736	0.406	0.343	1	0.0229587	0.0214186	0.0146825	0.0145752	TRUE	FALSE	FALSE	FALSE
Zfp142	0.0178408	0.0337496	0.071	0.049	1	0.228483	-0.0227216	0.075	0.087	1	0.000590266	0.0372664	0.087	0.049	1	0.126122	0.128478	0.275596	0.211939	FALSE	FALSE	FALSE	FALSE
Bcs1l	0.941127	-0.00469842	0.088	0.085	1	0.530424	0.0112946	0.192	0.182	1	1.09473e-10	0.117468	0.182	0.085	3.39957e-06	0.0490634	0.0465633	0.137124	0.109788	TRUE	FALSE	FALSE	TRUE
Rnf25	0.662735	0.0034566	0.104	0.097	1	0.0145804	0.0465858	0.156	0.122	1	0.165113	0.000113219	0.122	0.097	1	0.101332	0.0688407	0.143534	0.134839	TRUE	FALSE	FALSE	FALSE
Stk36	5.41793e-08	0.0417248	0.022	0	0.00168249	0.857862	0.00123044	0.038	0.037	1	1.64481e-12	0.0617226	0.037	0	5.1078e-08	0.0346326	0.0565102		0.107873	TRUE	TRUE	FALSE	TRUE
Ttll4	0.00114638	0.0519149	0.097	0.063	1	0.579588	0.0169792	0.226	0.22	1	2.79083e-26	0.200443	0.22	0.063	8.66665e-22	0.073	0.0591539	0.191654	0.15821	TRUE	FALSE	FALSE	TRUE
Cfap65	0.155871	-0.00565843	0.001	0.004	1	0.11742	-0.00564019	0.001	0.003	1	0.673879	-0.00135702	0.003	0.004	1	0.311325		0.463639		FALSE	FALSE	FALSE	FALSE
Ihh	1	0	0	0	1	0.890764	-8.96784e-05	0.001	0.001	1	0.268422	0.001645	0.001	0	1		0.0790912			TRUE	FALSE	FALSE	FALSE
Nhej1	0.367552	0.0056324	0.024	0.019	1	0.624999	-0.00377149	0.029	0.032	1	0.0398753	0.0152392	0.032	0.019	1	0.0762323	0.0950556	0.155711	0.200517	TRUE	FALSE	FALSE	FALSE
Cnppd1	0.834731	-0.00136478	0.04	0.038	1	0.119503	0.0206104	0.079	0.064	1	0.007535	0.0252261	0.064	0.038	1	0.240869	0.15992	0.416075	0.282931	FALSE	FALSE	FALSE	FALSE
Zfand2b	0.00714361	-0.0374126	0.021	0.037	1	0.526385	0.00547761	0.048	0.043	1	0.551033	-0.00504486	0.043	0.037	1	0.268159	0.245408	0.427876	0.463111	FALSE	FALSE	FALSE	FALSE
Abcb6	0.660766	-0.0040485	0.015	0.017	1	0.24265	0.0114326	0.024	0.018	1	0.993881	-0.00701139	0.018	0.017	1	0.464702	0.270467	0.435451	0.33898	FALSE	FALSE	FALSE	FALSE
Atg9a	0.784211	-0.0169399	0.113	0.112	1	0.283174	0.025887	0.175	0.161	1	0.00915727	0.0201604	0.161	0.112	1	0.200021	0.143737	0.40362	0.300213	FALSE	FALSE	FALSE	FALSE
Ankzf1	0.533068	-0.000626542	0.052	0.046	1	0.771371	0.00332899	0.092	0.088	1	0.000105833	0.0444336	0.088	0.046	1	0.0878202	0.0748647	0.228532	0.145068	TRUE	FALSE	FALSE	FALSE
Glb1l	0.0446591	0.030123	0.086	0.065	1	0.196231	-0.0245184	0.11	0.126	1	1.97084e-06	0.0699297	0.126	0.065	0.0612023	0.0190298	0.020612	0.035803	0.0409443	TRUE	FALSE	FALSE	FALSE
Stk16	0.0768507	0.0237384	0.104	0.082	1	0.00078869	0.0673895	0.161	0.116	1	0.027859	0.00892395	0.116	0.082	1	0.244412	0.17597	0.365395	0.254711	FALSE	FALSE	FALSE	FALSE
Dnajb2	0.893915	-0.00658737	0.107	0.103	1	0.421367	-0.0199071	0.152	0.163	1	0.000261929	0.0524266	0.163	0.103	1	0.434939	0.396355	0.40931	0.373451	FALSE	FALSE	FALSE	FALSE
Dnpep	1	0	0	0	1	0.766547	-0.000684383	0.036	0.033	1	2.17587e-11	0.0555837	0.033	0	6.75696e-07	0.403084	0.340482			FALSE	FALSE	FALSE	FALSE
Gmppa	0.848627	-0.00279522	0.035	0.033	1	0.459144	0.00797777	0.045	0.04	1	0.457285	-0.00384254	0.04	0.033	1	0.319114	0.173529	0.261233	0.182346	FALSE	FALSE	FALSE	FALSE
Asic4	0.426068	0.0021043	0.002	0.001	1	0.89657	-0.00145982	0.002	0.002	1	0.4488	0.00295939	0.002	0.001	1	0.400832	0.308202			FALSE	FALSE	FALSE	FALSE
Obsl1	0.0102947	0.0191313	0.022	0.01	1	0.45444	-0.00994485	0.041	0.046	1	3.62292e-08	0.0499188	0.046	0.01	0.00112506	0.100606	0.113812		0.241725	FALSE	FALSE	FALSE	FALSE
Gm29069	0.445844	-0.00224952	0.001	0.002	1	0.759188	0.000666007	0.002	0.003	1	0.49886	0.000494806	0.003	0.002	1	0.0903633	0.0570622	0.694938		TRUE	FALSE	FALSE	FALSE
Epha4	0.359049	-0.0342706	0.21	0.213	1	1.29011e-09	-0.128359	0.668	0.734	4.00632e-05	1.21565e-134	0.740552	0.734	0.213	3.77507e-130	0.0328003	0.0389097	0.860696	0.843851	TRUE	FALSE	TRUE	TRUE
Pax3	1	0	0	0	1	0.000170812	-0.0900638	0.585	0.645	1	1.09583e-253	1.03137	0.645	0	3.40299e-249	0.00852465	0.0101849			TRUE	FALSE	FALSE	TRUE
Farsb	0.30652	0.0112446	0.135	0.118	1	0.206761	-0.0286121	0.142	0.158	1	0.0396596	0.0107212	0.158	0.118	1	0.197722	0.1961	0.320951	0.280935	FALSE	FALSE	FALSE	FALSE
Mogat1	0.0436725	-0.0127271	0.004	0.011	1	0.192539	-0.0103419	0.011	0.017	1	0.203923	0.00563729	0.017	0.011	1	0.0337282	0.0726877	0.0808275		TRUE	FALSE	FALSE	FALSE
5730419F03Rik	0.368037	0.00101455	0.001	0	1	0.0760406	0.00715461	0.007	0.002	1	0.117341	0.00413663	0.002	0	1		0.066589			TRUE	FALSE	FALSE	FALSE
Acsl3	5.95783e-10	-0.0799807	0.881	0.9	1.85015e-05	0.00361945	0.0313187	0.974	0.969	1	0.00460499	0.0676203	0.969	0.9	1	0.0243261	0.0225675	0.0381969	0.034597	TRUE	TRUE	FALSE	FALSE
Gm29536	0.651113	-0.00497792	0.006	0.007	1	0.258111	0.0117363	0.041	0.032	1	3.548e-06	0.0375369	0.032	0.007	0.110179	0.0642237	0.0519755			TRUE	FALSE	FALSE	FALSE
Wdfy1	0.0217307	0.0365738	0.114	0.086	1	0.102459	-0.033125	0.139	0.162	1	5.54166e-07	0.0755311	0.162	0.086	0.0172091	0.0814378	0.0999048	0.20221	0.237315	TRUE	FALSE	FALSE	TRUE
Mrpl44	0.133188	0.00913628	0.009	0.005	1	0.737824	0.00168552	0.037	0.034	1	4.58992e-08	0.0498134	0.034	0.005	0.00142536	0.457754	0.40278			FALSE	FALSE	FALSE	FALSE
Serpine2	1.37194e-06	-0.0803854	0.731	0.752	0.0426041	0.0631097	-0.0190614	0.93	0.926	1	1.58715e-28	0.233805	0.926	0.752	4.92874e-24	0.0278992	0.0287192	0.0451044	0.0498876	TRUE	TRUE	FALSE	TRUE
Cul3	0.694985	-0.0141032	0.302	0.289	1	0.836568	-0.000244706	0.337	0.324	1	0.54156	-0.0382194	0.324	0.289	1	0.17394	0.1563	0.276028	0.271251	FALSE	FALSE	FALSE	FALSE
Irs1	0.696784	-0.00473802	0.151	0.14	1	0.625235	-0.0157976	0.224	0.229	1	4.61242e-06	0.0813237	0.229	0.14	0.143234	0.0615952	0.0577478	0.121158	0.154097	TRUE	FALSE	FALSE	FALSE
Rhbdd1	0.110804	0.0282261	0.123	0.102	1	0.456611	-0.0166334	0.215	0.226	1	5.33645e-14	0.154581	0.226	0.102	1.65718e-09	0.0446758	0.042879	0.0753635	0.0842979	TRUE	FALSE	FALSE	TRUE
Gm28940	1	0	0	0	1	0.0692773	-0.0075611	0.002	0.006	1	0.00335042	0.0114247	0.006	0	1		0.0759936			TRUE	FALSE	FALSE	FALSE
Col4a4	0.400854	-0.011433	0.012	0.015	1	0.0103304	-0.0282434	0.017	0.031	1	0.00794932	0.0237082	0.031	0.015	1	0.0292345	0.0818092	0.0342287	0.0821287	TRUE	FALSE	FALSE	FALSE
Col4a3	0.281346	-0.00345124	0.001	0.003	1	0.923075	-0.00126898	0.004	0.005	1	0.520705	0.00267654	0.005	0.003	1	0.181145	0.191258	0.0959165		TRUE	FALSE	FALSE	FALSE
Mff	0.615622	0.00505035	0.263	0.24	1	0.57265	-0.0129148	0.277	0.287	1	0.550092	-0.0139945	0.287	0.24	1	0.25633	0.222349	0.402699	0.30618	FALSE	FALSE	FALSE	FALSE
Tm4sf20	1	0	0	0	1	0.756728	-0.00118398	0.002	0.003	1	0.0550314	0.00467698	0.003	0	1	0.0303357	0.0357886			TRUE	FALSE	FALSE	FALSE
Agfg1	0.83402	-0.0053446	0.168	0.158	1	0.497227	0.0136973	0.181	0.17	1	0.865591	-0.0385866	0.17	0.158	1	0.211995	0.164385	0.372311	0.404815	FALSE	FALSE	FALSE	FALSE
A030005L19Rik	1	0	0	0	1	0.451581	-0.00318571	0.002	0.004	1	0.0266887	0.00665383	0.004	0	1		0.240296			FALSE	FALSE	FALSE	FALSE
Daw1	1	0	0	0	1	0.782763	0.000968858	0.004	0.004	1	0.0266887	0.00707908	0.004	0	1	0.248427	0.308896			FALSE	FALSE	FALSE	FALSE
4933436I20Rik	0.936486	-0.00247352	0.006	0.005	1	0.144413	-0.0129139	0.013	0.019	1	0.00135337	0.0213339	0.019	0.005	1	0.0320312	0.0558391	0.132295	0.538828	TRUE	FALSE	FALSE	FALSE
Pid1	0.000292302	-0.0696848	0.642	0.661	1	0.875491	0.00663947	0.768	0.75	1	0.314221	0.0534499	0.75	0.661	1	0.0231998	0.0269922	0.0595445	0.0983925	TRUE	FALSE	FALSE	FALSE
Trip12	0.0610195	0.0565712	0.448	0.392	1	0.10279	-0.0364582	0.555	0.581	1	1.89134e-07	0.157936	0.581	0.392	0.00587338	0.0928104	0.0882231	0.233206	0.23124	TRUE	FALSE	FALSE	TRUE
Fbxo36	0.0913982	0.0248002	0.059	0.044	1	0.00784823	-0.0392554	0.076	0.105	1	3.51857e-08	0.07812	0.105	0.044	0.00109266	0.0826128	0.0970784	0.1803	0.182785	TRUE	FALSE	FALSE	TRUE
C130026I21Rik	0.657167	-0.007586	0.019	0.021	1	0.667992	-0.00435971	0.059	0.063	1	3.41256e-07	0.0580903	0.063	0.021	0.0105974	0.129188	0.0936466	0.208972	0.195534	TRUE	FALSE	FALSE	TRUE
Sp140	0.446312	-0.00175372	0.001	0.002	1	0.870978	0.000274808	0.006	0.006	1	0.0867862	0.00697172	0.006	0.002	1	0.131258	0.194897			FALSE	FALSE	FALSE	FALSE
Gm10552	1	0	0	0	1	0.222124	0.00467333	0.006	0.003	1	0.0550314	0.00516952	0.003	0	1		0.172705			FALSE	FALSE	FALSE	FALSE
Cab39	0.0500684	-0.0640553	0.223	0.242	1	0.34269	-0.024714	0.262	0.28	1	0.97036	-0.0359264	0.28	0.242	1	0.240766	0.246518	0.386856	0.422151	FALSE	FALSE	FALSE	FALSE
4933407L21Rik	0.000470495	0.0162031	0.009	0	1	0.00431601	-0.0246953	0.014	0.03	1	2.87071e-10	0.0491494	0.03	0	8.91472e-06	0.143632	0.106318			FALSE	FALSE	FALSE	FALSE
Gm28884	1	0	0	0	1	0.0661598	-0.00331647	0	0.002	1	0.117341	0.00331647	0.002	0	1	0.0552776				TRUE	FALSE	FALSE	FALSE
Gpr55	1	0	0	0	1	0.897578	-0.000161892	0.002	0.002	1	0.117341	0.00294169	0.002	0	1		0.14947			FALSE	FALSE	FALSE	FALSE
Gm28100	1	0	0	0	1	0.426827	0.00139075	0.002	0.001	1	0.268422	0.0024515	0.001	0	1		0.0286286			TRUE	FALSE	FALSE	FALSE
Spata3	1	0	0	0	1	0.45312	-0.00386119	0.015	0.019	1	6.60976e-07	0.0293796	0.019	0	0.020526	0.0452694	0.0398219			TRUE	FALSE	FALSE	TRUE
2810459M11Rik	0.128076	0.0320289	0.165	0.14	1	0.243405	-0.0215201	0.141	0.158	1	0.756277	-0.0297529	0.158	0.14	1	0.0989951	0.0941592	0.162367	0.0858215	TRUE	FALSE	FALSE	FALSE
Psmd1	0.413903	0.00600769	0.231	0.204	1	0.935278	0.00442998	0.312	0.313	1	3.78676e-05	0.0807681	0.313	0.204	1	0.0921111	0.085235	0.167477	0.183596	TRUE	FALSE	FALSE	FALSE
Htr2b	0.118659	0.0042555	0.002	0	1	0.0208606	0.01619	0.016	0.006	1	0.00335042	0.0122962	0.006	0	1	0.112779	0.0356324			TRUE	FALSE	FALSE	FALSE
Armc9	0.899	-0.0189112	0.122	0.118	1	0.385934	0.0130684	0.193	0.177	1	0.00123869	0.0495432	0.177	0.118	1	0.0821742	0.0743246	0.224604	0.346842	TRUE	FALSE	FALSE	FALSE
Gm16341	1	0	0	0	1	0.0673884	-0.00758249	0.003	0.008	1	0.000875136	0.0129255	0.008	0	1	0.0413859	0.168551			TRUE	FALSE	FALSE	FALSE
Nmur1	1	0	0	0	1	0.890764	9.36647e-05	0.001	0.001	1	0.268422	0.00183155	0.001	0	1		0.23879			FALSE	FALSE	FALSE	FALSE
Pde6d	0.571318	0.00300337	0.085	0.078	1	0.113636	0.0264971	0.116	0.096	1	0.198822	0.00459839	0.096	0.078	1	0.264152	0.200224	0.300054	0.317573	FALSE	FALSE	FALSE	FALSE
Cops7b	0.195998	0.0134995	0.075	0.061	1	0.317563	-0.0164026	0.09	0.102	1	0.00102892	0.0320495	0.102	0.061	1	0.0651001	0.0642565	0.13568	0.160632	TRUE	FALSE	FALSE	FALSE
Dis3l2	0.245082	0.022529	0.286	0.249	1	0.764647	0.00277017	0.389	0.382	1	4.61702e-06	0.106199	0.382	0.249	0.143377	0.0867127	0.0804861	0.195408	0.271758	TRUE	FALSE	FALSE	FALSE
Gm28375	0.0135881	-0.0488595	0.058	0.08	1	0.609694	-0.00909296	0.135	0.143	1	7.87536e-06	0.0689999	0.143	0.08	0.244561	0.0571152	0.0524369	0.0926306	0.199862	TRUE	FALSE	FALSE	FALSE
Eif4e2	0.678362	-0.00487578	0.075	0.069	1	0.312526	-0.0223643	0.096	0.108	1	0.00310769	0.0300773	0.108	0.069	1	0.181164	0.18616	0.31116	0.269766	FALSE	FALSE	FALSE	FALSE
Efhd1	3.31206e-20	0.11831	0.062	0	1.02853e-15	0.34138	-0.0208616	0.129	0.141	1	4.11386e-45	0.230215	0.141	0	1.27752e-40	0.119302	0.126534		0.0971641	TRUE	TRUE	FALSE	TRUE
Gigyf2	0.000779033	0.0911627	0.37	0.291	1	0.0289124	0.0551664	0.465	0.421	1	6.06041e-05	0.104379	0.421	0.291	1	0.0996641	0.0792056	0.193822	0.228092	TRUE	FALSE	FALSE	FALSE
Kcnj13	0.00344631	-0.0239817	0.004	0.014	1	0.296557	0.00392607	0.019	0.014	1	0.913057	-0.00404432	0.014	0.014	1	0.0517533	0.0397404			TRUE	FALSE	FALSE	FALSE
3110079O15Rik	0.00011697	-0.0218184	0	0.009	1	0.746167	-0.00212187	0.004	0.005	1	0.19353	-0.0131999	0.005	0.009	1		0.0409847			TRUE	FALSE	FALSE	FALSE
Ngef	0.109354	0.0463215	0.439	0.385	1	0.0563049	-0.0416522	0.162	0.19	1	1.88422e-36	-0.409441	0.19	0.385	5.85125e-32	0.068648	0.0621135	0.168764	0.134925	TRUE	FALSE	FALSE	TRUE
Neu2	0.66396	-0.00648899	0.039	0.042	1	0.841078	0.000689974	0.011	0.01	1	1.71522e-06	-0.0723116	0.01	0.042	0.0532645	0.0640285	0.104381	0.0680898	0.121653	TRUE	FALSE	FALSE	FALSE
Atg16l1	0.638011	0.00399912	0.189	0.175	1	0.944637	-0.00214993	0.237	0.241	1	0.0107153	0.030156	0.241	0.175	1	0.099568	0.0876348	0.194351	0.230039	TRUE	FALSE	FALSE	FALSE
Sag	0.352534	-0.00726789	0.004	0.007	1	0.575374	-0.00786033	0.01	0.012	1	0.182647	0.00829872	0.012	0.007	1	0.0691206	0.13237		0.605458	TRUE	FALSE	FALSE	FALSE
Dgkd	0.00814214	0.0508133	0.168	0.127	1	0.688874	-0.00820454	0.153	0.158	1	0.190603	-0.00400288	0.158	0.127	1	0.31636	0.218395	0.440327	0.425377	FALSE	FALSE	FALSE	FALSE
Usp40	3.02903e-08	0.13428	0.264	0.169	0.000940635	0.33532	0.0238318	0.314	0.3	1	3.14811e-09	0.124546	0.3	0.169	9.77615e-05	0.0519977	0.0474606	0.110479	0.103426	TRUE	TRUE	FALSE	TRUE
Hjurp	0.0403906	0.0344889	0.174	0.138	1	0.0274659	-0.0566427	0.269	0.306	1	8.51009e-18	0.194881	0.306	0.138	2.64272e-13	0.0694831	0.0717907	0.148457	0.146248	TRUE	FALSE	FALSE	TRUE
Trpm8	1	0	0	0	1	0.569954	-0.00221892	0.003	0.005	1	0.0132041	0.00821358	0.005	0	1	0.166091	0.159288			FALSE	FALSE	FALSE	FALSE
Gm28342	1	0	0	0	1	0.51539	-0.00284947	0.002	0.003	1	0.0550314	0.0052696	0.003	0	1	0.0514387				TRUE	FALSE	FALSE	FALSE
Agap1	0.00308549	0.0720899	0.277	0.217	1	0.862713	-0.00624296	0.399	0.399	1	6.70942e-15	0.201851	0.399	0.217	2.08354e-10	0.212856	0.195273	0.367878	0.450832	FALSE	FALSE	FALSE	FALSE
Ackr3	0.0540951	0.0163472	0.021	0.012	1	0.922331	-0.00739883	0.062	0.062	1	3.91059e-11	0.0832176	0.062	0.012	1.21439e-06	0.0796783	0.0948441	0.40783	0.229635	TRUE	FALSE	FALSE	TRUE
Gm28723	1	0	0	0	1	0.139046	-0.0038262	0.002	0.005	1	0.0132041	0.00669413	0.005	0	1		0.0882081			TRUE	FALSE	FALSE	FALSE
Cops8	0.000884997	-0.0799217	0.108	0.146	1	0.935818	-0.000428714	0.157	0.16	1	0.982193	-0.0344605	0.16	0.146	1	0.279107	0.253761	0.364282	0.374147	FALSE	FALSE	FALSE	FALSE
Ramp1	0.20839	-0.0324504	0.338	0.334	1	0.286084	-0.0262958	0.421	0.442	1	0.0577539	0.04676	0.442	0.334	1	0.0888532	0.0913495	0.232733	0.142383	TRUE	FALSE	FALSE	FALSE
Ube2f	0.334632	0.00660055	0.14	0.121	1	0.39916	-0.0214982	0.19	0.201	1	1.58214e-05	0.0707931	0.201	0.121	0.491317	0.0983769	0.0907	0.2383	0.214546	TRUE	FALSE	FALSE	FALSE
Gm26683	1	0	0	0	1	0.123634	0.00481348	0.002	0	1	1	0	0	0	1		0.0710662			TRUE	FALSE	FALSE	FALSE
Scly	0.285376	0.0175598	0.095	0.083	1	0.865823	0.00545518	0.178	0.177	1	3.47498e-10	0.110983	0.177	0.083	1.07912e-05	0.0613844	0.0602063	0.0737789	0.105727	TRUE	FALSE	FALSE	TRUE
Gm17090	1.74044e-07	-0.0372826	0	0.017	0.00540477	0.27884	0.0125321	0.059	0.049	1	7.70615e-06	0.0479569	0.049	0.017	0.239307	0.0353878	0.0320386	0.0519311		TRUE	TRUE	FALSE	FALSE
Espnl	1	0	0	0	1	0.182504	0.00246674	0.002	0	1	1	0	0	0	1		0.0256593			TRUE	FALSE	FALSE	FALSE
Ilkap	0.48666	7.99761e-05	0.124	0.111	1	0.83193	-0.00391928	0.181	0.185	1	1.77898e-05	0.0631638	0.185	0.111	0.552443	0.155959	0.148037	0.296675	0.220445	FALSE	FALSE	FALSE	FALSE
Hes6	0.0975534	-0.0349445	0.042	0.054	1	0.000977831	-0.0516788	0.063	0.097	1	0.00027372	0.0403475	0.097	0.054	1	0.128557	0.148087	0.211259	0.213065	FALSE	FALSE	FALSE	FALSE
Per2	8.31008e-07	0.112775	0.22	0.141	0.0258061	0.203725	-0.0253911	0.266	0.289	1	7.86129e-14	0.161459	0.289	0.141	2.44125e-09	0.0232423	0.0282006	0.0772407	0.0835428	TRUE	TRUE	FALSE	TRUE
Gm28382	1	0	0	0	1	0.898082	-0.000152799	0.002	0.002	1	0.117341	0.00256353	0.002	0	1		0.0178921			TRUE	FALSE	FALSE	FALSE
Traf3ip1	0.642621	-0.000542098	0.049	0.044	1	0.41544	0.00994101	0.096	0.087	1	6.52763e-05	0.0468391	0.087	0.044	1	0.120083	0.11436	0.420048	0.271752	FALSE	FALSE	FALSE	FALSE
Asb1	0.0806232	-0.0217887	0.023	0.034	1	0.081031	-0.0220146	0.037	0.05	1	0.0685091	0.00885659	0.05	0.034	1	0.170889	0.184216	0.345352		FALSE	FALSE	FALSE	FALSE
Hdac4	1.59139e-15	0.226991	0.481	0.318	4.9419e-11	1.57483e-16	0.205855	0.594	0.496	4.89048e-12	9.67132e-07	0.133824	0.496	0.318	0.0300333	0.0447614	0.0280122	0.160016	0.132408	TRUE	TRUE	TRUE	TRUE
Gm26720	0.00113625	0.0158617	0.008	0	1	6.9972e-05	0.0469507	0.049	0.019	1	3.46248e-07	0.0345141	0.019	0	0.0107524	0.0462034	0.00989738			TRUE	FALSE	FALSE	TRUE
Ndufa10	0.713308	-0.0182502	0.195	0.19	1	0.688146	0.011543	0.27	0.263	1	0.0141337	0.029969	0.263	0.19	1	0.303376	0.247433	0.384401	0.280075	FALSE	FALSE	FALSE	FALSE
5033417F24Rik	2.32313e-06	-0.0286727	0	0.014	0.0721425	0.85078	-0.00251809	0.02	0.021	1	0.156474	0.00590744	0.021	0.014	1	0.23168	0.204712	0.330952		FALSE	FALSE	FALSE	FALSE
Rnpepl1	0.00385129	0.0384307	0.073	0.046	1	0.642458	0.00476716	0.088	0.082	1	0.000623174	0.0383882	0.082	0.046	1	0.220974	0.18364	0.32847	0.200406	FALSE	FALSE	FALSE	FALSE
9430060I03Rik	2.28215e-13	-0.0708892	0	0.032	7.087e-09	0.109291	0.0214837	0.061	0.047	1	0.0827194	0.00915942	0.047	0.032	1	0.0615782	0.0497195	0.105272		TRUE	TRUE	FALSE	FALSE
Capn10	0.305753	-0.0316457	0.076	0.084	1	0.410783	-0.0127046	0.125	0.138	1	0.000305219	0.0422434	0.138	0.084	1	0.0987519	0.0938645	0.225941	0.200384	TRUE	FALSE	FALSE	FALSE
Gpr35	0.744285	0.000749311	0.003	0.004	1	0.0025818	-0.031787	0.021	0.04	1	3.40021e-10	0.0591038	0.04	0.004	1.0559e-05	0.0463572	0.0831844			TRUE	FALSE	FALSE	TRUE
Kif1a	0.764045	0.00509941	0.504	0.474	1	0.16923	-0.0412068	0.304	0.324	1	1.58362e-30	-0.351522	0.324	0.474	4.91777e-26	0.412659	0.382745	0.377868	0.37719	FALSE	FALSE	FALSE	FALSE
Sned1	0.363587	-0.0412203	0.154	0.157	1	0.00096135	-0.0884162	0.25	0.301	1	4.6238e-12	0.154136	0.301	0.157	1.43587e-07	0.0431228	0.046993	0.0275575	0.051231	TRUE	FALSE	FALSE	TRUE
Mterf4	3.06698e-06	-0.0710568	0.022	0.054	0.0952421	0.639285	0.00731121	0.06	0.056	1	0.986239	-0.0216502	0.056	0.054	1	0.191264	0.154196	0.227062		FALSE	FALSE	FALSE	FALSE
Gm28535	1	0	0	0	1	0.0186003	-0.0142442	0.004	0.012	1	6.25359e-05	0.0215378	0.012	0	1	0.0486671	0.103839			TRUE	FALSE	FALSE	FALSE
Ano7	1	0	0	0	1	0.276549	0.00216184	0.001	0	1	1	0	0	0	1		0.303106			FALSE	FALSE	FALSE	FALSE
Hdlbp	0.0582726	0.0426836	0.166	0.137	1	0.267435	0.0225296	0.247	0.227	1	6.53006e-06	0.0786149	0.227	0.137	0.202785	0.280109	0.214039	0.43359	0.366763	FALSE	FALSE	FALSE	FALSE
Farp2	0.127067	0.0190084	0.148	0.124	1	0.540373	0.0141077	0.14	0.131	1	0.848029	-0.0454554	0.131	0.124	1	0.099659	0.0856383	0.0994202	0.132398	TRUE	FALSE	FALSE	FALSE
Thap4	0.407658	0.00171269	0.059	0.051	1	0.793012	0.00439126	0.086	0.083	1	0.00297298	0.0283189	0.083	0.051	1	0.0926518	0.0950159	0.186775	0.222053	TRUE	FALSE	FALSE	FALSE
Gm10550	0.000455772	-0.0346849	0.007	0.023	1	0.669443	0.00179584	0.026	0.023	1	0.976738	-0.00976779	0.023	0.023	1	0.0622292	0.0614939	0.0791363		TRUE	FALSE	FALSE	FALSE
Atg4b	0.339922	-0.0365711	0.106	0.112	1	0.951821	0.00241965	0.15	0.149	1	0.0708472	0.00097754	0.149	0.112	1	0.144156	0.140195	0.24451	0.286903	FALSE	FALSE	FALSE	FALSE
Dtymk	0.37699	0.00583247	0.078	0.068	1	0.574338	0.00980765	0.118	0.111	1	0.00100554	0.0372886	0.111	0.068	1	0.182024	0.158774	0.377643	0.209151	FALSE	FALSE	FALSE	FALSE
Ing5	0.0700519	0.0137197	0.026	0.016	1	0.730367	-0.00275452	0.032	0.034	1	0.00418954	0.0214147	0.034	0.016	1	0.200975	0.148126		0.344164	FALSE	FALSE	FALSE	FALSE
D2hgdh	0.618033	-0.0158492	0.043	0.046	1	0.777541	-0.00146913	0.079	0.083	1	0.000549946	0.0317688	0.083	0.046	1	0.07704	0.0723209	0.110858	0.138062	TRUE	FALSE	FALSE	FALSE
Gal3st2	0.202766	0.00214401	0.001	0	1	0.516894	-0.00247007	0.002	0.003	1	0.0550314	0.00633585	0.003	0	1		0.16829			FALSE	FALSE	FALSE	FALSE
Slco6c1	1	0	0	0	1	0.276549	0.00223994	0.001	0	1	1	0	0	0	1		0.119368			FALSE	FALSE	FALSE	FALSE
D1Ertd622e	0.993405	-0.00781123	0.087	0.085	1	0.286932	-0.017322	0.053	0.062	1	0.0140078	-0.0736866	0.062	0.085	1	0.435612	0.440356	0.389908	0.396113	FALSE	FALSE	FALSE	FALSE
Ppip5k2	0.00940545	0.0465603	0.106	0.076	1	0.743087	0.00351786	0.136	0.13	1	9.05404e-05	0.0525305	0.13	0.076	1	0.214504	0.217337	0.325168	0.29504	FALSE	FALSE	FALSE	FALSE
Gin1	0.263097	0.0106845	0.114	0.098	1	0.505569	0.0171977	0.175	0.165	1	4.38481e-05	0.0550066	0.165	0.098	1	0.0831683	0.0671724	0.143164	0.104696	TRUE	FALSE	FALSE	FALSE
Slco6d1	0.368037	0.00095554	0.001	0	1	0.298209	0.0027673	0.003	0.001	1	0.268422	0.00177005	0.001	0	1		0.47947			FALSE	FALSE	FALSE	FALSE
Gm7967	4.0339e-10	-0.156831	0.072	0.14	1.25269e-05	0.0156478	-0.0297934	0.022	0.037	1	9.94563e-19	-0.239116	0.037	0.14	3.08851e-14	0.025136	0.0441793	0.00507778	0.016225	TRUE	TRUE	FALSE	TRUE
Cdh20	0.000135515	0.0795417	0.786	0.749	1	6.27026e-06	0.0428711	0.979	0.979	0.194717	3.79696e-156	0.492661	0.979	0.749	1.17911e-151	0.0172693	0.0163957	0.0553027	0.0604979	TRUE	FALSE	FALSE	TRUE
Gm15699	1	0	0	0	1	0.259455	0.00405296	0.004	0.002	1	0.117341	0.00253344	0.002	0	1		0.0171744			TRUE	FALSE	FALSE	FALSE
Pign	0.000267148	0.0813393	0.241	0.176	1	0.820913	0.00272022	0.31	0.304	1	1.949e-09	0.134513	0.304	0.176	6.05242e-05	0.0534107	0.0523009	0.111748	0.129137	TRUE	FALSE	FALSE	TRUE
2310035C23Rik	0.940706	-0.000604431	0.305	0.293	1	0.747005	-0.0106737	0.364	0.368	1	0.238018	0.0231152	0.368	0.293	1	0.12886	0.107162	0.240923	0.230726	FALSE	FALSE	FALSE	FALSE
Gm7160	0.0555032	-0.0232272	0.013	0.023	1	0.162309	-0.013224	0.021	0.03	1	0.316217	-0.000491237	0.03	0.023	1	0.0775435	0.119808	0.100181		TRUE	FALSE	FALSE	FALSE
Zcchc2	0.00213872	0.0444116	0.08	0.05	1	0.815708	-0.0046926	0.068	0.07	1	0.0618502	0.00824172	0.07	0.05	1	0.212185	0.149614	0.328594	0.274493	FALSE	FALSE	FALSE	FALSE
Gm20753	1	0	0	0	1	0.147588	0.00532988	0.004	0.001	1	0.268422	0.000979276	0.001	0	1		0.184714			FALSE	FALSE	FALSE	FALSE
Phlpp1	0.369413	0.0170784	0.876	0.859	1	0.00962868	-0.0260813	0.925	0.922	1	0.000476203	0.0712125	0.922	0.859	1	0.0502664	0.0533498	0.0514502	0.0778311	TRUE	FALSE	FALSE	FALSE
Bcl2	0.533623	0.0238833	0.631	0.599	1	0.18244	0.0366917	0.501	0.493	1	1.60758e-31	-0.319188	0.493	0.599	4.99218e-27	0.0271056	0.023425	0.0299368	0.0469135	TRUE	FALSE	FALSE	TRUE
D630008O14Rik	1	0	0	0	1	0.0555465	0.00720997	0.007	0.002	1	0.117341	0.00392812	0.002	0	1	0.0585943	0.03317			TRUE	FALSE	FALSE	FALSE
Kdsr	0.354128	-0.0287823	0.095	0.103	1	0.797814	-0.0123873	0.145	0.147	1	0.00703906	0.034087	0.147	0.103	1	0.150518	0.147449	0.268484	0.300529	FALSE	FALSE	FALSE	FALSE
Vps4b	0.599316	0.00474177	0.083	0.076	1	0.768528	-0.00725625	0.119	0.123	1	0.000738981	0.0391176	0.123	0.076	1	0.18819	0.173206	0.325225	0.280538	FALSE	FALSE	FALSE	FALSE
Serpinb5	0.202766	0.00277359	0.001	0	1	0.985925	-6.97035e-05	0.003	0.003	1	0.0550314	0.00422096	0.003	0	1	0.0140728	0.0151474			TRUE	FALSE	FALSE	FALSE
Serpinb3b	0.165162	0.00643625	0.003	0.001	1	0.88465	0.000404429	0.006	0.006	1	0.0153448	0.00837289	0.006	0.001	1	0.109737	0.100039			FALSE	FALSE	FALSE	FALSE
Cdh19	4.84091e-32	0.318521	0.659	0.44	1.5033e-27	3.09683e-05	0.116099	0.376	0.305	0.961689	3.15857e-25	-0.33864	0.305	0.44	9.80864e-21	0.078554	0.0663778	0.0194052	0.0205301	TRUE	TRUE	FALSE	TRUE
Dsel	0.225201	-0.0181683	0.023	0.03	1	0.941348	-0.00662655	0.053	0.053	1	0.00678983	0.0287138	0.053	0.03	1	0.118533	0.113315	0.446952	0.429349	FALSE	FALSE	FALSE	FALSE
Clasp1	0.273729	0.0355974	0.45	0.405	1	0.633505	-0.0144705	0.487	0.488	1	0.93267	0.00797612	0.488	0.405	1	0.07736	0.0743507	0.143506	0.175151	TRUE	FALSE	FALSE	FALSE
Gli2	0.0739686	0.0561695	0.514	0.461	1	0.753411	-0.013128	0.641	0.662	1	2.72268e-06	0.154969	0.662	0.461	0.0845501	0.00654005	0.0065718	0.00708771	0.0100896	TRUE	FALSE	FALSE	FALSE
Gm26831	1	0	0	0	1	0.326099	-0.010963	0.044	0.052	1	5.13504e-17	0.0865262	0.052	0	1.59464e-12	0.0154235	0.0228133			TRUE	FALSE	FALSE	TRUE
Inhbb	1.1689e-12	0.10107	0.064	0.012	3.62989e-08	0.287367	-0.0175928	0.069	0.08	1	3.65528e-16	0.108884	0.08	0.012	1.13511e-11	0.0904301	0.11286		0.0749391	TRUE	TRUE	FALSE	TRUE
Ralb	0.83427	0.000130156	0.052	0.05	1	0.0302755	-0.0363015	0.058	0.078	1	0.0103305	0.022797	0.078	0.05	1	0.176777	0.303608	0.276507	0.316683	FALSE	FALSE	FALSE	FALSE
Gm27184	1	0	0	0	1	0.503369	-0.00273215	0.004	0.006	1	0.0066199	0.0085529	0.006	0	1	0.0749861	0.184133			TRUE	FALSE	FALSE	FALSE
Tmem185b	1	0	0	0	1	0.496796	0.0102337	0.039	0.034	1	1.14126e-11	0.0559266	0.034	0	3.54406e-07	0.183089	0.163554			FALSE	FALSE	FALSE	FALSE
Epb41l5	0.667974	-0.023614	0.212	0.21	1	0.128985	-0.0391275	0.289	0.312	1	0.000104272	0.0757215	0.312	0.21	1	0.0141136	0.0173796	0.0263592	0.0420771	TRUE	FALSE	FALSE	FALSE
Ptpn4	0.0182352	0.0692807	0.584	0.526	1	0.28971	-0.0262841	0.638	0.655	1	0.12347	0.0709849	0.655	0.526	1	0.0602186	0.0510813	0.11824	0.130523	TRUE	FALSE	FALSE	FALSE
Tmem177	1	0	0	0	1	0.705266	0.00398159	0.018	0.016	1	4.61614e-06	0.0247227	0.016	0	0.14335	0.232158	0.142957			FALSE	FALSE	FALSE	FALSE
Cfap221	0.116491	-0.00303365	0	0.002	1	0.844782	0.000460399	0.002	0.002	1	0.838737	8.87817e-05	0.002	0.002	1	0.189476	0.463101			FALSE	FALSE	FALSE	FALSE
Sctr	0.236817	0.0041792	0.024	0.017	1	0.964696	-0.00337872	0.026	0.026	1	0.162577	0.00457083	0.026	0.017	1	0.0269937	0.021555		0.0228755	TRUE	FALSE	FALSE	FALSE
Tmem37	1	0	0	0	1	0.320057	-0.0046623	0.004	0.006	1	0.00335042	0.0107481	0.006	0	1	0.188366	0.4011			FALSE	FALSE	FALSE	FALSE
3110009E18Rik	0.0809558	0.0147047	0.012	0.006	1	0.98471	0.00126503	0.042	0.042	1	3.43726e-09	0.0569945	0.042	0.006	0.000106741	0.0591606	0.0597774			TRUE	FALSE	FALSE	TRUE
Steap3	4.70808e-06	0.0657101	0.072	0.032	0.146205	0.765735	0.00479843	0.03	0.028	1	0.44195	-0.0261293	0.028	0.032	1	0.0620506	0.0464124		0.0210468	TRUE	FALSE	FALSE	FALSE
En1	1	0	0	0	1	0.282027	0.007424	0.013	0.008	1	0.000875136	0.0148884	0.008	0	1	0.415066	0.368165			FALSE	FALSE	FALSE	FALSE
2610027F03Rik	1	0	0	0	1	0.358959	-0.00363788	0.003	0.006	1	0.0066199	0.00929011	0.006	0	1	0.0361651	0.0395543			TRUE	FALSE	FALSE	FALSE
Celrr	0.839221	-0.0056037	0.351	0.33	1	0.00218014	-0.0789409	0.327	0.38	1	0.417287	-0.0446665	0.38	0.33	1	0.0105491	0.0107709	0.00988785	0.0141918	TRUE	FALSE	FALSE	FALSE
Insig2	0.0158256	-0.0667564	0.125	0.15	1	0.397879	-0.0219009	0.181	0.191	1	0.128718	0.000743822	0.191	0.15	1	0.183449	0.172863	0.273495	0.259766	FALSE	FALSE	FALSE	FALSE
Ccdc93	0.0865581	0.021304	0.106	0.084	1	0.743803	-0.00916848	0.159	0.163	1	1.04486e-07	0.0851453	0.163	0.084	0.0032447	0.0523213	0.0709756	0.137192	0.165494	TRUE	FALSE	FALSE	TRUE
Ddx18	0.488116	0.00824303	0.077	0.069	1	0.874718	-0.00128099	0.088	0.091	1	0.119441	0.00372092	0.091	0.069	1	0.196223	0.180633	0.248322	0.15523	FALSE	FALSE	FALSE	FALSE
1700121L03Rik	1	0	0	0	1	0.648423	-0.00284386	0.008	0.009	1	0.000450405	0.0157665	0.009	0	1	0.0372584	0.0336208			TRUE	FALSE	FALSE	FALSE
Slc35f5	0.110355	0.0190815	0.058	0.044	1	0.00423844	-0.0438436	0.064	0.093	1	4.9164e-06	0.0602657	0.093	0.044	0.152674	0.109816	0.132598	0.28448	0.238535	FALSE	FALSE	FALSE	FALSE
Nckap5	0.00786379	0.0427927	0.87	0.842	1	0.0940025	-0.0448439	0.478	0.508	1	3.20998e-152	-0.682955	0.508	0.842	9.96826e-148	0.0370562	0.0416261	0.0197325	0.0256708	TRUE	FALSE	FALSE	TRUE
Mgat5	0.65298	0.0209358	0.493	0.446	1	0.646869	0.0103491	0.36	0.354	1	1.64107e-17	-0.279892	0.354	0.446	5.09618e-13	0.110272	0.106621	0.130091	0.147281	FALSE	FALSE	FALSE	FALSE
2900009J06Rik	0.49025	0.00387491	0.023	0.019	1	0.924636	0.00242734	0.03	0.03	1	0.09765	0.00762645	0.03	0.019	1	0.132599	0.129666	0.266147	0.249947	FALSE	FALSE	FALSE	FALSE
Ccnt2	0.809618	0.00959369	0.374	0.341	1	0.0436015	0.0478004	0.454	0.416	1	0.785325	-0.00480977	0.416	0.341	1	0.0945403	0.0802325	0.140429	0.178443	TRUE	FALSE	FALSE	FALSE
Map3k19	0.00443396	0.0696781	0.238	0.186	1	0.980888	-0.00203694	0.205	0.202	1	0.820427	-0.041726	0.202	0.186	1	0.109521	0.0770331	0.144326	0.0500229	TRUE	FALSE	FALSE	FALSE
Rab3gap1	0.00439994	0.0701502	0.315	0.252	1	0.237356	0.0241955	0.374	0.345	1	0.00334489	0.0591352	0.345	0.252	1	0.0919512	0.0871609	0.203099	0.185226	TRUE	FALSE	FALSE	FALSE
Zranb3	0.533792	0.00593265	0.078	0.071	1	0.492415	0.00593911	0.141	0.13	1	5.69069e-06	0.0724844	0.13	0.071	0.176719	0.102623	0.0815068	0.190249	0.206867	TRUE	FALSE	FALSE	FALSE
Ubxn4	0.0954146	0.0369407	0.221	0.188	1	0.512985	-0.015257	0.297	0.308	1	3.28043e-07	0.109515	0.308	0.188	0.010187	0.136451	0.13642	0.226164	0.227137	FALSE	FALSE	FALSE	FALSE
Mcm6	0.494514	-0.00238383	0.001	0.002	1	0.809605	-0.00310648	0.014	0.015	1	0.000556284	0.0215949	0.015	0.002	1	0.0900317	0.121069			TRUE	FALSE	FALSE	FALSE
Dars	0.619797	-0.0246421	0.133	0.133	1	0.327546	-0.0175614	0.182	0.199	1	0.0010572	0.0456397	0.199	0.133	1	0.147784	0.14161	0.282766	0.212002	FALSE	FALSE	FALSE	FALSE
Cxcr4	1	0	0	0	1	0.254771	-0.00948295	0.013	0.019	1	6.60976e-07	0.0316733	0.019	0	0.020526	0.0409594	0.093716			TRUE	FALSE	FALSE	TRUE
Zp3r	1	0	0	0	1	0.0661598	-0.00335753	0	0.002	1	0.117341	0.00335753	0.002	0	1	0.0495412				TRUE	FALSE	FALSE	FALSE
Gm29427	3.97443e-06	0.0293705	0.016	0	0.123422	0.000343805	-0.0523484	0.055	0.09	1	9.05257e-29	0.140472	0.09	0	2.81119e-24	0.0320129	0.0446161			TRUE	FALSE	FALSE	TRUE
Pfkfb2	0.165962	-0.0330772	0.071	0.083	1	0.523483	0.0129789	0.111	0.104	1	0.216575	-0.00360407	0.104	0.083	1	0.137451	0.111606	0.19993	0.177968	FALSE	FALSE	FALSE	FALSE
Yod1	0.154924	0.0146066	0.075	0.06	1	0.524829	0.0119793	0.105	0.098	1	0.00206167	0.0271762	0.098	0.06	1	0.175337	0.128105	0.37937	0.29287	FALSE	FALSE	FALSE	FALSE
AA986860	0.132554	-0.0164585	0.009	0.015	1	0.245785	-0.0108179	0.029	0.037	1	0.000765373	0.0277626	0.037	0.015	1	0.0438318	0.0522278			TRUE	FALSE	FALSE	FALSE
Gm28857	1	0	0	0	1	0.0661598	-0.00322296	0	0.002	1	0.117341	0.00322296	0.002	0	1	0.0201641				TRUE	FALSE	FALSE	FALSE
Mapkapk2	0.000202368	0.0784023	0.151	0.103	1	0.136951	-0.025202	0.151	0.175	1	1.27079e-05	0.060928	0.175	0.103	0.39463	0.0818751	0.0849405	0.180334	0.138555	TRUE	FALSE	FALSE	FALSE
Eif2d	0.863471	-0.00257098	0.07	0.067	1	0.82688	-0.00900416	0.117	0.118	1	7.16546e-05	0.0569545	0.118	0.067	1	0.0830821	0.0774373	0.162471	0.179236	TRUE	FALSE	FALSE	FALSE
Ikbke	0.0263546	-0.00528609	0	0.003	1	0.685494	-0.00243783	0.025	0.028	1	3.25656e-07	0.0384606	0.028	0.003	0.0101129	0.0165861	0.0156064			TRUE	FALSE	FALSE	TRUE
Gm28913	1	0	0	0	1	0.61353	0.00132586	0.002	0.001	1	0.268422	0.00152044	0.001	0	1		0.398785			FALSE	FALSE	FALSE	FALSE
Srgap2	0.0624567	0.05602	0.416	0.357	1	0.78047	-0.0133486	0.272	0.268	1	6.941e-13	-0.235244	0.268	0.357	2.15546e-08	0.318316	0.322524	0.351767	0.325524	FALSE	FALSE	FALSE	FALSE
Ctse	0.118659	0.00308673	0.002	0	1	0.496272	0.00227429	0.004	0.003	1	0.0550314	0.00482742	0.003	0	1		0.18623		0.48742	FALSE	FALSE	FALSE	FALSE
Pm20d1	4.13624e-09	0.044222	0.026	0	0.000128447	0.456331	0.0159934	0.248	0.235	1	2.17462e-77	0.376429	0.235	0	6.75305e-73	0.0109883	0.0102404			TRUE	TRUE	FALSE	TRUE
Slc41a1	0.357715	-0.0324558	0.198	0.201	1	0.0102793	-0.0633959	0.552	0.592	1	3.38375e-69	0.494753	0.592	0.201	1.05079e-64	0.0386216	0.0377642	0.083576	0.0948795	TRUE	FALSE	FALSE	TRUE
Rab29	1	0	0	0	1	0.0653559	0.0323522	0.093	0.073	1	1.43985e-23	0.116826	0.073	0	4.47132e-19	0.0304237	0.0277532			TRUE	FALSE	FALSE	TRUE
Elk4	0.110321	0.0221358	0.082	0.065	1	0.667911	0.00995364	0.117	0.112	1	0.000239741	0.0462523	0.112	0.065	1	0.119801	0.114836	0.293789	0.265793	FALSE	FALSE	FALSE	FALSE
Gm26892	0.0768465	-0.00721157	0.002	0.007	1	0.322176	-0.00801894	0.01	0.014	1	0.0837994	0.0101775	0.014	0.007	1	0.101335	0.142009	0.255314		FALSE	FALSE	FALSE	FALSE
Gm15849	1	0	0	0	1	0.123634	0.00358032	0.002	0	1	1	0	0	0	1		0.0505479			TRUE	FALSE	FALSE	FALSE
Dstyk	0.170902	0.0290358	0.235	0.205	1	0.503315	0.016976	0.426	0.407	1	5.01527e-19	0.231626	0.407	0.205	1.55744e-14	0.0787999	0.0621957	0.184269	0.198906	TRUE	FALSE	FALSE	TRUE
Rbbp5	0.254541	0.0123144	0.073	0.062	1	0.169071	-0.0286154	0.077	0.091	1	0.0162115	0.0229043	0.091	0.062	1	0.1747	0.148085	0.230025	0.204384	FALSE	FALSE	FALSE	FALSE
Tmem81	1	0	0	0	1	0.0779769	-0.00880624	0.007	0.013	1	3.25253e-05	0.0192582	0.013	0	1	0.440089	0.360358			FALSE	FALSE	FALSE	FALSE
Nfasc	0.000107377	0.0922969	0.246	0.179	1	0.000549705	0.0717577	0.738	0.701	1	1.67166e-145	0.779977	0.701	0.179	5.19118e-141	0.10008	0.0751106	0.585786	0.522478	TRUE	FALSE	FALSE	TRUE
Gm10538	1	0	0	0	1	0.191952	0.00512719	0.005	0.002	1	0.117341	0.0033513	0.002	0	1		0.0431785			TRUE	FALSE	FALSE	FALSE
Lrrn2	0.234353	-0.0374312	0.075	0.084	1	0.0978171	-0.0491364	0.261	0.285	1	9.68101e-34	0.283327	0.285	0.084	3.00634e-29	0.114404	0.094352	0.943222	0.746315	TRUE	FALSE	FALSE	TRUE
Mdm4	0.257755	0.0241874	0.28	0.242	1	0.00277381	-0.0745735	0.37	0.424	1	3.62775e-10	0.154099	0.424	0.242	1.12656e-05	0.0863771	0.08046	0.157755	0.167856	TRUE	FALSE	FALSE	TRUE
Gm28609	0.267257	-0.00143635	0	0.001	1	0.620557	0.00525063	0.013	0.011	1	0.000579021	0.0156024	0.011	0.001	1	0.414933	0.262198			FALSE	FALSE	FALSE	FALSE
Ppp1r15b	0.0229782	0.0290216	0.078	0.055	1	0.925457	-0.00799317	0.082	0.082	1	0.0180285	0.0198993	0.082	0.055	1	0.269172	0.236414	0.443656	0.29557	FALSE	FALSE	FALSE	FALSE
Etnk2	0.514639	-0.0133503	0.021	0.024	1	0.0282603	-0.0222198	0.023	0.037	1	0.0803541	0.00734675	0.037	0.024	1	0.0542671	0.0728895	0.158993	0.300455	TRUE	FALSE	FALSE	FALSE
Sox13	0.20689	-0.0341392	0.058	0.067	1	0.9697	0.00414446	0.109	0.11	1	0.00115292	0.0295676	0.11	0.067	1	0.0368434	0.028207	0.0382692	0.0431885	TRUE	FALSE	FALSE	FALSE
Gm26706	1	0	0	0	1	0.297938	0.00279848	0.003	0.001	1	0.268422	0.00156277	0.001	0	1		0.055438			TRUE	FALSE	FALSE	FALSE
Zc3h11a	1	0	0	0	1	0.0324764	-0.0151006	0.013	0.023	1	2.61773e-08	0.0368414	0.023	0	0.00081291	0.145779	0.239832			FALSE	FALSE	FALSE	FALSE
Optc	1	0	0	0	1	0.291015	-0.00232909	0.001	0.003	1	0.0550314	0.0037507	0.003	0	1		0.409908			FALSE	FALSE	FALSE	FALSE
Gm15851	1	0	0	0	1	0.635814	0.00169397	0.003	0.002	1	0.117341	0.00276941	0.002	0	1		0.0660391			TRUE	FALSE	FALSE	FALSE
Prelp	0.253073	-0.0360215	0.111	0.121	1	0.232277	-0.0170484	0.034	0.043	1	2.12836e-12	-0.171325	0.043	0.121	6.60941e-08	0.162371	0.227752	0.0437948	0.0552369	TRUE	FALSE	FALSE	TRUE
Fmod	0.0544835	-0.00473414	0	0.002	1	0.14787	0.00462922	0.004	0.001	1	0.422599	-0.00335407	0.001	0.002	1		0.18683			FALSE	FALSE	FALSE	FALSE
Chil1	1.70912e-18	0.104285	0.056	0	5.30751e-14	0.13745	0.0356389	0.161	0.142	1	1.01524e-45	0.226852	0.142	0	3.15272e-41	0.0236484	0.0253476		0.039327	TRUE	TRUE	FALSE	TRUE
Mybph	1	0	0	0	1	0.985121	-0.000821638	0.003	0.003	1	0.0550314	0.00469786	0.003	0	1		0.272399			FALSE	FALSE	FALSE	FALSE
Adora1	0.0342918	0.0414122	0.176	0.142	1	0.985814	-0.0130584	0.255	0.248	1	1.77762e-08	0.122978	0.248	0.142	0.000552024	0.135056	0.113624	0.455489	0.413959	FALSE	FALSE	FALSE	FALSE
Tmem183a	0.226418	-0.0297973	0.066	0.076	1	0.27397	-0.0115357	0.075	0.087	1	0.602923	-0.0266882	0.087	0.076	1	0.313663	0.26504	0.432729	0.436256	FALSE	FALSE	FALSE	FALSE
Cyb5r1	0.222861	0.00624809	0.009	0.005	1	0.305177	-0.0145534	0.019	0.024	1	9.02553e-05	0.0291016	0.024	0.005	1	0.273218	0.416935			FALSE	FALSE	FALSE	FALSE
Adipor1	0.374682	0.00809009	0.068	0.059	1	0.00357482	-0.0464357	0.076	0.108	1	5.50233e-05	0.0498232	0.108	0.059	1	0.26343	0.322093	0.421596	0.373407	FALSE	FALSE	FALSE	FALSE
Klhl12	0.382032	-0.039095	0.13	0.135	1	0.147458	-0.0333855	0.19	0.214	1	8.07463e-05	0.0576689	0.214	0.135	1	0.0865857	0.0837234	0.227051	0.236697	TRUE	FALSE	FALSE	FALSE
Rabif	0.683262	0.00119511	0.038	0.035	1	0.951292	0.000185065	0.053	0.054	1	0.0314227	0.0178311	0.054	0.035	1	0.240642	0.228009	0.434378	0.406627	FALSE	FALSE	FALSE	FALSE
Kdm5b	7.63839e-05	0.113964	0.431	0.345	1	0.0795517	-0.0450275	0.346	0.368	1	0.0236866	-0.0859506	0.368	0.345	1	0.0639586	0.0655495	0.123775	0.118787	TRUE	FALSE	FALSE	FALSE
[truncated: 12,384 more rows]

## Sheet: DE-test-MG
Gene	EC_p_val	EC_avg_log2FC	EC_pct.1	EC_pct.2	EC_p_val_adj	DCN_p_val	DCN_avg_log2FC	DCN_pct.1	DCN_pct.2	DCN_p_val_adj	WT_p_val	WT_avg_log2FC	WT_pct.1	WT_pct.2	WT_p_val_adj	Amb_DCNWT	Amb_DCNAP	Amb_ECWT	Amb_ECAP	Amb_min10	EC_sig	DCN_sig	WT_sig
[truncated: 9,964 more rows]

[truncated: 19 more sheets: DE-test-OLIG1, DE-test-OLIG2, DE-test-OPC, DE-test-VE, DE-test-P, Modgenes-Astrocytes, Modgenes-Microglia, Modgenes-Oligos, Modgenes-OPC, Modgenes-Vascular, ModGO-Astrocytes, ModGO-Microglia, ModGO-Oligo, ModGO-OPC, ModGO-Vascular, BV2-ECvCTRL, BV2-DCNvCTRL, BV2-LPSvCTRL, BV2-DCNvEC]
